# Supplementary material for: A Systematic Framework for Molecular Dynamics Simulations of Protein Post-Translational Modifications
Source: PLoS Comput Biol. 2013 Jul 18;9(7):e1003154. doi: 10.1371/journal.pcbi.1003154 (PMC3715417; doi:10.1371/journal.pcbi.1003154)
Supplement: Dataset S2 — Force field parameters for the GROMOS force field 54A7 parameter set. (TXT) [file pcbi.1003154.s002.txt]

; This file contains extended force field parameters for the GROMOS force field 54A7 parameters set
; GROMACS 4.5.x format - files: aminoacids.rtp, aminoacids.n.tdb, aminoacids.c.tdb and aminoacids.hdb
; Authors: Drazen Petrov, Christian Margreitter, Melanie Grandits, Chris Oostenbrink & Bojan Zagrovic
; Parameter files in GROMACS 4.3.x and 4.4.x, and GROMOS formats available at http://vienna-ptm.univie.ac.at/


; aminoacids.rtp file (backbone and side chain parameters)

[ bondedtypes ]
; bonds  angles  dihedrals  impropers
    2       2          1          2 

; phosphoserine (-1)
[ S1P ]
 [ atoms ]
    N     N    -0.31000     0
    H     H     0.31000     0
   CA   CH1     0.00000     1
   CB   CH2     0.15000     2 ; from the carbon atom attached to the phosphate group of nucleotides (e.g. ATP)
   OG    OA    -0.36000     2 ; from the phosphate group of nucleotides (e.g. ATP)
   PD     P     0.63000     2 ; to add up to -1 net charge
  OE1    OM    -0.63500     2 ; from the phosphate group of nucleotides (e.g. ATP)
  OE2    OM    -0.63500     2 ; from the phosphate group of nucleotides (e.g. ATP)
  OE3    OA    -0.54800     2 ; from the hydroxyl group of nucleotides (e.g. ATP)
  HE3     H     0.39800     2 ; from the hydroxyl group of nucleotides (e.g. ATP)
    C     C       0.450     3
    O     O      -0.450     3
 [ bonds ]
    N     H    gb_2    
    N    CA    gb_21   
   CA    CB    gb_27   
   CA     C    gb_27   
   CB    OG    gb_18   
   OG    PD    gb_28   
   PD   OE1    gb_24   
   PD   OE2    gb_24   
   PD   OE3    gb_28   
  OE3   HE3    gb_1    
    C     O    gb_5    
    C    +N    gb_10   
 [ exclusions ]
;  ai    aj
  OE1   HE3
  OE2   HE3
   OG   HE3
 [ angles ]
;  ai    aj    ak   gromos type
   -C     N     H     ga_32   
   -C     N    CA     ga_31   
    H     N    CA     ga_18   
    N    CA    CB     ga_13   
    N    CA     C     ga_13   
   CB    CA     C     ga_13   
   CA    CB    OG     ga_13   
   CB    OG    PD     ga_26   
   OG    PD   OE1     ga_14   
   OG    PD   OE2     ga_14   
   OG    PD   OE3     ga_5    
  OE1    PD   OE2     ga_29   
  OE1    PD   OE3     ga_14   
  OE2    PD   OE3     ga_14   
   PD   OE3   HE3     ga_12   
   CA     C     O     ga_30   
   CA     C    +N     ga_19   
    O     C    +N     ga_33   
 [ impropers ]
;  ai    aj    ak    al   gromos type
    N    -C    CA     H     gi_1    
   CA     N     C    CB     gi_2    
    C    CA    +N     O     gi_1    
 [ dihedrals ]
;  ai    aj    ak    al   gromos type
  -CA    -C     N    CA     gd_14   
   -C     N    CA     C     gd_44   
   -C     N    CA     C     gd_43
    N    CA    CB    OG     gd_34   
    N    CA     C    +N     gd_45   
    N    CA     C    +N     gd_42   
   CA    CB    OG    PD     gd_23   
   CB    OG    PD   OE3     gd_19   
   CB    OG    PD   OE3     gd_22   
   OG    PD   OE3   HE3     gd_19   
   OG    PD   OE3   HE3     gd_22   

; phosphoserine (-2)
[ S2P ]
 [ atoms ]
    N     N    -0.31000     0
    H     H     0.31000     0
   CA   CH1     0.00000     1
   CB   CH2     0.15000     2 ; from the carbon atom attached to the phosphate group of nucleotides (e.g. ATP)
   OG    OA    -0.36000     2 ; from the phosphate group of nucleotides (e.g. ATP)
   PD     P     0.11500     2 ; to add up to -2 net charge
  OE1    OM    -0.63500     2 ; from the phosphate group of nucleotides (e.g. ATP)
  OE2    OM    -0.63500     2 ; from the phosphate group of nucleotides (e.g. ATP)
  OE3    OM    -0.63500     2 ; from the phosphate group of nucleotides (e.g. ATP)
    C     C       0.450     3
    O     O      -0.450     3
 [ bonds ]
    N     H    gb_2    
    N    CA    gb_21   
   CA    CB    gb_27   
   CA     C    gb_27   
   CB    OG    gb_18   
   OG    PD    gb_28   
   PD   OE1    gb_24   
   PD   OE2    gb_24   
   PD   OE3    gb_24   
    C     O    gb_5    
    C    +N    gb_10   
 [ angles ]
;  ai    aj    ak   gromos type
   -C     N     H     ga_32   
   -C     N    CA     ga_31   
    H     N    CA     ga_18   
    N    CA    CB     ga_13   
    N    CA     C     ga_13   
   CB    CA     C     ga_13   
   CA    CB    OG     ga_13   
   CB    OG    PD     ga_26   
   OG    PD   OE1     ga_14   
   OG    PD   OE2     ga_14   
   OG    PD   OE3     ga_14   
  OE1    PD   OE2     ga_14   
  OE1    PD   OE3     ga_14   
  OE2    PD   OE3     ga_14   
   CA     C     O     ga_30   
   CA     C    +N     ga_19   
    O     C    +N     ga_33   
 [ impropers ]
;  ai    aj    ak    al   gromos type
    N    -C    CA     H     gi_1    
   CA     N     C    CB     gi_2    
    C    CA    +N     O     gi_1    
 [ dihedrals ]
;  ai    aj    ak    al   gromos type
  -CA    -C     N    CA     gd_14   
   -C     N    CA     C     gd_44   
   -C     N    CA     C     gd_43
    N    CA    CB    OG     gd_34   
    N    CA     C    +N     gd_45   
    N    CA     C    +N     gd_42   
   CA    CB    OG    PD     gd_23   
   CB    OG    PD   OE1     gd_19   
   CB    OG    PD   OE1     gd_22   

; phosphothreonine (-1)
[ T1P ]
 [ atoms ]
    N     N    -0.31000     0
    H     H     0.31000     0
   CA   CH1     0.00000     1
   CB   CH1     0.15000     2 ; from the carbon atom attached to the phosphate group of nucleotides (e.g. ATP)
  OG1    OA    -0.36000     2 ; from the phosphate group of nucleotides (e.g. ATP)
   PD     P     0.63000     2 ; to add up to -1 net charge
  OE1    OM    -0.63500     2 ; from the phosphate group of nucleotides (e.g. ATP)
  OE2    OM    -0.63500     2 ; from the phosphate group of nucleotides (e.g. ATP)
  OE3    OA    -0.54800     2 ; from the hydroxyl group of nucleotides (e.g. ATP)
  HE3     H     0.39800     2 ; from the hydroxyl group of nucleotides (e.g. ATP)
  CG2   CH3     0.00000     3
    C     C       0.450     4
    O     O      -0.450     4
 [ bonds ]
    N     H    gb_2    
    N    CA    gb_21   
   CA    CB    gb_27   
   CA     C    gb_27   
   CB   OG1    gb_18   
   CB   CG2    gb_27   
  OG1    PD    gb_28   
   PD   OE1    gb_24   
   PD   OE2    gb_24   
   PD   OE3    gb_28   
  OE3   HE3    gb_1    
    C     O    gb_5    
    C    +N    gb_10   
 [ exclusions ]
;  ai    aj
  OE1   HE3
  OE2   HE3
  OG1   HE3
 [ angles ]
;  ai    aj    ak   gromos type
   -C     N     H     ga_32   
   -C     N    CA     ga_31   
    H     N    CA     ga_18   
    N    CA    CB     ga_13   
    N    CA     C     ga_13   
   CB    CA     C     ga_13   
   CA    CB   OG1     ga_13   
   CA    CB   CG2     ga_15   
  OG1    CB   CG2     ga_15   
   CB   OG1    PD     ga_26   
  OG1    PD   OE1     ga_14   
  OG1    PD   OE2     ga_14   
  OG1    PD   OE3     ga_5    
  OE1    PD   OE2     ga_29   
  OE1    PD   OE3     ga_14   
  OE2    PD   OE3     ga_14   
   PD   OE3   HE3     ga_12   
   CA     C     O     ga_30   
   CA     C    +N     ga_19   
    O     C    +N     ga_33   
 [ impropers ]
;  ai    aj    ak    al   gromos type
    N    -C    CA     H     gi_1    
   CA     N     C    CB     gi_2    
   CB   OG1   CG2    CA     gi_2    
    C    CA    +N     O     gi_1    
 [ dihedrals ]
;  ai    aj    ak    al   gromos type
  -CA    -C     N    CA     gd_14   
   -C     N    CA     C     gd_44   
   -C     N    CA     C     gd_43
    N    CA    CB   OG1     gd_34   
    N    CA     C    +N     gd_45   
    N    CA     C    +N     gd_42   
   CA    CB   OG1    PD     gd_23   
   CB   OG1    PD   OE3     gd_19   
   CB   OG1    PD   OE3     gd_22   
  OG1    PD   OE3   HE3     gd_19   
  OG1    PD   OE3   HE3     gd_22   

; phosphothreonine (-2)
[ T2P ]
 [ atoms ]
    N     N    -0.31000     0
    H     H     0.31000     0
   CA   CH1     0.00000     1
   CB   CH1     0.15000     2 ; from the carbon atom attached to the phosphate group of nucleotides (e.g. ATP)
  OG1    OA    -0.36000     2 ; from the phosphate group of nucleotides (e.g. ATP)
   PD     P     0.11500     2 ; to add up to -2 net charge
  OE1    OM    -0.63500     2 ; from the phosphate group of nucleotides (e.g. ATP)
  OE2    OM    -0.63500     2 ; from the phosphate group of nucleotides (e.g. ATP)
  OE3    OM    -0.63500     2 ; from the phosphate group of nucleotides (e.g. ATP)
  CG2   CH3     0.00000     3
    C     C       0.450     4
    O     O      -0.450     4
 [ bonds ]
    N     H    gb_2    
    N    CA    gb_21   
   CA    CB    gb_27   
   CA     C    gb_27   
   CB   OG1    gb_18   
   CB   CG2    gb_27   
  OG1    PD    gb_28   
   PD   OE1    gb_24   
   PD   OE2    gb_24   
   PD   OE3    gb_24   
    C     O    gb_5    
    C    +N    gb_10   
 [ angles ]
;  ai    aj    ak   gromos type
   -C     N     H     ga_32   
   -C     N    CA     ga_31   
    H     N    CA     ga_18   
    N    CA    CB     ga_13   
    N    CA     C     ga_13   
   CB    CA     C     ga_13   
   CA    CB   OG1     ga_13   
   CA    CB   CG2     ga_15   
  OG1    CB   CG2     ga_15   
   CB   OG1    PD     ga_26   
  OG1    PD   OE1     ga_14   
  OG1    PD   OE2     ga_14   
  OG1    PD   OE3     ga_14   
  OE1    PD   OE2     ga_14   
  OE1    PD   OE3     ga_14   
  OE2    PD   OE3     ga_14   
   CA     C     O     ga_30   
   CA     C    +N     ga_19   
    O     C    +N     ga_33   
 [ impropers ]
;  ai    aj    ak    al   gromos type
    N    -C    CA     H     gi_1    
   CA     N     C    CB     gi_2    
   CB   OG1   CG2    CA     gi_2    
    C    CA    +N     O     gi_1    
 [ dihedrals ]
;  ai    aj    ak    al   gromos type
  -CA    -C     N    CA     gd_14   
   -C     N    CA     C     gd_44   
   -C     N    CA     C     gd_43
    N    CA    CB   OG1     gd_34   
    N    CA     C    +N     gd_45   
    N    CA     C    +N     gd_42   
   CA    CB   OG1    PD     gd_23   
  CB    OG1    PD   OE1     gd_19   
  CB    OG1    PD   OE1     gd_22   

; phosphotyrosine (-1)
[ Y1P ]
 [ atoms ]
    N     N    -0.31000     0
    H     H     0.31000     0
   CA   CH1     0.00000     1
   CB   CH2     0.00000     1
   CG     C     0.00000     1
  CD1     C    -0.14000     2
  HD1    HC     0.14000     2
  CD2     C    -0.14000     3
  HD2    HC     0.14000     3
  CE1     C    -0.14000     4
  HE1    HC     0.14000     4
  CE2     C    -0.14000     5
  HE2    HC     0.14000     5
   CZ     C     0.15000     6 ; from the carbon atom attached to the phosphate group of nucleotides (e.g. ATP)
   OH    OA    -0.36000     6 ; from the phosphate group of nucleotides (e.g. ATP)
   PT     P     0.63000     6 ; to add up to -1 net charge
  OI1    OM    -0.63500     6 ; from the phosphate group of nucleotides (e.g. ATP)
  OI2    OM    -0.63500     6 ; from the phosphate group of nucleotides (e.g. ATP)
  OI3    OA    -0.54800     6 ; from the hydroxyl group of nucleotides (e.g. ATP)
  HI3     H     0.39800     6 ; from the hydroxyl group of nucleotides (e.g. ATP)
    C     C       0.450     7
    O     O      -0.450     7
 [ bonds ]
    N     H    gb_2    
    N    CA    gb_21   
   CA    CB    gb_27   
   CA     C    gb_27   
   CB    CG    gb_27   
   CG   CD1    gb_16   
   CG   CD2    gb_16   
  CD1   HD1    gb_3    
  CD1   CE1    gb_16   
  CD2   HD2    gb_3    
  CD2   CE2    gb_16   
  CE1   HE1    gb_3    
  CE1    CZ    gb_16   
  CE2   HE2    gb_3    
  CE2    CZ    gb_16   
   CZ    OH    gb_13   
   OH    PT    gb_28   
   PT   OI1    gb_24   
   PT   OI2    gb_24   
   PT   OI3    gb_28   
  OI3   HI3    gb_1    
    C     O    gb_5    
    C    +N    gb_10   
 [ exclusions ]
;  ai    aj
   CB   HD1
   CB   HD2
   CB   CE1
   CB   CE2
   CG   HE1
   CG   HE2
   CG    CZ
  CD1   HD2
  CD1   CE2
  CD1    OH
  HD1   CD2
  HD1   HE1
  HD1    CZ
  CD2   CE1
  CD2    OH
  HD2   HE2
  HD2    CZ
  CE1   HE2
  HE1   CE2
  HE1    OH
  HE2    OH
   OH   HI3
  OI1   HI3
  OI2   HI3
 [ angles ]
;  ai    aj    ak   gromos type
   -C     N     H     ga_32   
   -C     N    CA     ga_31   
    H     N    CA     ga_18   
    N    CA    CB     ga_13   
    N    CA     C     ga_13   
   CB    CA     C     ga_13   
   CA    CB    CG     ga_15   
   CB    CG   CD1     ga_27   
   CB    CG   CD2     ga_27   
  CD1    CG   CD2     ga_27   
   CG   CD1   HD1     ga_25   
   CG   CD1   CE1     ga_27   
  HD1   CD1   CE1     ga_25   
   CG   CD2   HD2     ga_25   
   CG   CD2   CE2     ga_27   
  HD2   CD2   CE2     ga_25   
  CD1   CE1   HE1     ga_25   
  CD1   CE1    CZ     ga_27   
  HE1   CE1    CZ     ga_25   
  CD2   CE2   HE2     ga_25   
  CD2   CE2    CZ     ga_27   
  HE2   CE2    CZ     ga_25   
  CE1    CZ   CE2     ga_27   
  CE1    CZ    OH     ga_27   
  CE2    CZ    OH     ga_27   
   CZ    OH    PT     ga_26   
   OH    PT   OI1     ga_14   
   OH    PT   OI2     ga_14   
   OH    PT   OI3     ga_5    
  OI1    PT   OI2     ga_29   
  OI1    PT   OI3     ga_14   
  OI2    PT   OI3     ga_14   
   PT   OI3   HI3     ga_12   
   CA     C     O     ga_30   
   CA     C    +N     ga_19   
    O     C    +N     ga_33   
 [ impropers ]
;  ai    aj    ak    al   gromos type
    N    -C    CA     H     gi_1    
   CA     N     C    CB     gi_2    
   CG   CD1   CD2    CB     gi_1    
   CG   CD1   CE1    CZ     gi_1    
   CG   CD2   CE2    CZ     gi_1    
  CD1    CG   CD2   CE2     gi_1    
  CD1    CG   CE1   HD1     gi_1    
  CD1   CE1    CZ   CE2     gi_1    
  CD2    CG   CD1   CE1     gi_1    
  CD2    CG   CE2   HD2     gi_1    
  CD2   CE2    CZ   CE1     gi_1    
  HE1   CD1    CZ   CE1     gi_1    
  HE2   CD2    CZ   CE2     gi_1    
   CZ   CE1   CE2    OH     gi_1    
    C    CA    +N     O     gi_1    
 [ dihedrals ]
;  ai    aj    ak    al   gromos type
  -CA    -C     N    CA     gd_14   
   -C     N    CA     C     gd_44   
   -C     N    CA     C     gd_43
    N    CA    CB    CG     gd_34   
    N    CA     C    +N     gd_45   
    N    CA     C    +N     gd_42   
   CA    CB    CG   CD1     gd_40   
  CE1    CZ    OH    PT     gd_11   
   CZ    OH    PT   OI3     gd_19   
   CZ    OH    PT   OI3     gd_22   
   OH    PT   OI3   HI3     gd_19   
   OH    PT   OI3   HI3     gd_22   

; phosphotyrosine (-2)
[ Y2P ]
 [ atoms ]
    N     N    -0.31000     0
    H     H     0.31000     0
   CA   CH1     0.00000     1
   CB   CH2     0.00000     1
   CG     C     0.00000     1
  CD1     C    -0.14000     2
  HD1    HC     0.14000     2
  CD2     C    -0.14000     3
  HD2    HC     0.14000     3
  CE1     C    -0.14000     4
  HE1    HC     0.14000     4
  CE2     C    -0.14000     5
  HE2    HC     0.14000     5
   CZ     C     0.15000     6 ; from the carbon atom attached to the phosphate group of nucleotides (e.g. ATP)
   OH    OA    -0.36000     6 ; from the phosphate group of nucleotides (e.g. ATP)
   PT     P     0.11500     6 ; to add up to -2 net charge
  OI1    OM    -0.63500     6 ; from the phosphate group of nucleotides (e.g. ATP)
  OI2    OM    -0.63500     6 ; from the phosphate group of nucleotides (e.g. ATP)
  OI3    OM    -0.63500     6 ; from the phosphate group of nucleotides (e.g. ATP)
    C     C       0.450     7
    O     O      -0.450     7
 [ bonds ]
    N     H    gb_2    
    N    CA    gb_21   
   CA    CB    gb_27   
   CA     C    gb_27   
   CB    CG    gb_27   
   CG   CD1    gb_16   
   CG   CD2    gb_16   
  CD1   HD1    gb_3    
  CD1   CE1    gb_16   
  CD2   HD2    gb_3    
  CD2   CE2    gb_16   
  CE1   HE1    gb_3    
  CE1    CZ    gb_16   
  CE2   HE2    gb_3    
  CE2    CZ    gb_16   
   CZ    OH    gb_13   
   OH    PT    gb_28   
   PT   OI1    gb_24   
   PT   OI2    gb_24   
   PT   OI3    gb_24   
    C     O    gb_5    
    C    +N    gb_10   
 [ exclusions ]
;  ai    aj
   CB   HD1
   CB   HD2
   CB   CE1
   CB   CE2
   CG   HE1
   CG   HE2
   CG    CZ
  CD1   HD2
  CD1   CE2
  CD1    OH
  HD1   CD2
  HD1   HE1
  HD1    CZ
  CD2   CE1
  CD2    OH
  HD2   HE2
  HD2    CZ
  CE1   HE2
  HE1   CE2
  HE1    OH
  HE2    OH
 [ angles ]
;  ai    aj    ak   gromos type
   -C     N     H     ga_32   
   -C     N    CA     ga_31   
    H     N    CA     ga_18   
    N    CA    CB     ga_13   
    N    CA     C     ga_13   
   CB    CA     C     ga_13   
   CA    CB    CG     ga_15   
   CB    CG   CD1     ga_27   
   CB    CG   CD2     ga_27   
  CD1    CG   CD2     ga_27   
   CG   CD1   HD1     ga_25   
   CG   CD1   CE1     ga_27   
  HD1   CD1   CE1     ga_25   
   CG   CD2   HD2     ga_25   
   CG   CD2   CE2     ga_27   
  HD2   CD2   CE2     ga_25   
  CD1   CE1   HE1     ga_25   
  CD1   CE1    CZ     ga_27   
  HE1   CE1    CZ     ga_25   
  CD2   CE2   HE2     ga_25   
  CD2   CE2    CZ     ga_27   
  HE2   CE2    CZ     ga_25   
  CE1    CZ   CE2     ga_27   
  CE1    CZ    OH     ga_27   
  CE2    CZ    OH     ga_27   
   CZ    OH    PT     ga_26   
   OH    PT   OI1     ga_14   
   OH    PT   OI2     ga_14   
   OH    PT   OI3     ga_14   
  OI1    PT   OI2     ga_14   
  OI1    PT   OI3     ga_14   
  OI2    PT   OI3     ga_14   
   CA     C     O     ga_30   
   CA     C    +N     ga_19   
    O     C    +N     ga_33   
 [ impropers ]
;  ai    aj    ak    al   gromos type
    N    -C    CA     H     gi_1    
   CA     N     C    CB     gi_2    
   CG   CD1   CD2    CB     gi_1    
   CG   CD1   CE1    CZ     gi_1    
   CG   CD2   CE2    CZ     gi_1    
  CD1    CG   CD2   CE2     gi_1    
  CD1    CG   CE1   HD1     gi_1    
  CD1   CE1    CZ   CE2     gi_1    
  CD2    CG   CD1   CE1     gi_1    
  CD2    CG   CE2   HD2     gi_1    
  CD2   CE2    CZ   CE1     gi_1    
  HE1   CD1    CZ   CE1     gi_1    
  HE2   CD2    CZ   CE2     gi_1    
   CZ   CE1   CE2    OH     gi_1    
    C    CA    +N     O     gi_1    
 [ dihedrals ]
;  ai    aj    ak    al   gromos type
  -CA    -C     N    CA     gd_14   
   -C     N    CA     C     gd_44   
   -C     N    CA     C     gd_43
    N    CA    CB    CG     gd_34   
    N    CA     C    +N     gd_45   
    N    CA     C    +N     gd_42   
   CA    CB    CG   CD1     gd_40   
  CE1    CZ    OH    PT     gd_11   
   CZ    OH    PT   OI1     gd_19   
   CZ    OH    PT   OI1     gd_22   

; phosphoaspartate (-1)
[ D1P ]
 [ atoms ]
    N     N    -0.31000     0
    H     H     0.31000     0
   CA   CH1     0.00000     1
   CB   CH2     0.00000     1
   CG     C     0.30900     2 ; to add up to -1 net charge
  OD1     O    -0.45000     2 ; from the carbonyl oxygen (of e.g. the peptide bond)
  OD2    OE    -0.06900     2 ; from the ester oxygen reported by Horta et al. DOI: 10.1021/ct1006407
   PE     P     0.63000     2 ; from the phosphate group (of e.g. S1P)
  OZ1    OM    -0.63500     2 ; from the phosphate group of nucleotides (e.g. ATP)
  OZ2    OM    -0.63500     2 ; from the phosphate group of nucleotides (e.g. ATP)
  OZ3    OA    -0.54800     2 ; from the hydroxyl group of nucleotides (e.g. ATP)
  HZ3     H     0.39800     2 ; from the hydroxyl group of nucleotides (e.g. ATP)
    C     C       0.450     3
    O     O      -0.450     3
 [ bonds ]
    N     H    gb_2    
    N    CA    gb_21   
   CA    CB    gb_27   
   CA     C    gb_27   
   CB    CG    gb_27   
   CG   OD1    gb_5    
   CG   OD2    gb_13   
  OD2    PE    gb_28   
   PE   OZ1    gb_24   
   PE   OZ2    gb_24   
   PE   OZ3    gb_28   
  OZ3   HZ3    gb_1    
    C     O    gb_5    
    C    +N    gb_10   
 [ exclusions ]
;  ai    aj
  OD2   HZ3
  OZ1   HZ3
  OZ2   HZ3
 [ angles ]
;  ai    aj    ak   gromos type
   -C     N     H     ga_32   
   -C     N    CA     ga_31   
    H     N    CA     ga_18   
    N    CA    CB     ga_13   
    N    CA     C     ga_13   
   CB    CA     C     ga_13   
   CA    CB    CG     ga_15   
   CB    CG   OD1     ga_30   
   CB    CG   OD2     ga_19   
  OD1    CG   OD2     ga_33   
   CG   OD2    PE     ga_26   
  OD2    PE   OZ1     ga_14   
  OD2    PE   OZ2     ga_14   
  OD2    PE   OZ3     ga_5    
  OZ1    PE   OZ2     ga_29   
  OZ1    PE   OZ3     ga_14   
  OZ2    PE   OZ3     ga_14   
   PE   OZ3   HZ3     ga_12   
   CA     C     O     ga_30   
   CA     C    +N     ga_19   
    O     C    +N     ga_33   
 [ impropers ]
;  ai    aj    ak    al   gromos type
    N    -C    CA     H     gi_1    
   CA     N     C    CB     gi_2    
   CG   OD1   OD2    CB     gi_1    
    C    CA    +N     O     gi_1    
 [ dihedrals ]
;  ai    aj    ak    al   gromos type
  -CA    -C     N    CA     gd_14   
   -C     N    CA     C     gd_44   
   -C     N    CA     C     gd_43
    N    CA    CB    CG     gd_34   
    N    CA     C    +N     gd_45   
    N    CA     C    +N     gd_42   
   CA    CB    CG   OD2     gd_40   
   CB    CG   OD2    PE     gd_12   
   CG   OD2    PE   OZ3     gd_19   
   CG   OD2    PE   OZ3     gd_22   
  OD2    PE   OZ3   HZ3     gd_19   
  OD2    PE   OZ3   HZ3     gd_22   

; phosphoaspartate (-2)
[ D2P ]
 [ atoms ]
    N     N    -0.31000     0
    H     H     0.31000     0
   CA   CH1     0.00000     1
   CB   CH2     0.00000     1
   CG     C     0.30900     2 ; to add up to -2 net charge
  OD1     O    -0.45000     2 ; from the carbonyl oxygen (of e.g. the peptide bond)
  OD2    OE    -0.06900     2 ; from the ester oxygen reported by Horta et al. DOI: 10.1021/ct1006407
   PE     P     0.11500     2 ; from the phosphate group (of e.g. S2P)
  OZ1    OM    -0.63500     2 ; from the phosphate group of nucleotides (e.g. ATP)
  OZ2    OM    -0.63500     2 ; from the phosphate group of nucleotides (e.g. ATP)
  OZ3    OM    -0.63500     2 ; from the phosphate group of nucleotides (e.g. ATP)
    C     C       0.450     3
    O     O      -0.450     3
 [ bonds ]
    N     H    gb_2    
    N    CA    gb_21   
   CA    CB    gb_27   
   CA     C    gb_27   
   CB    CG    gb_27   
   CG   OD1    gb_5    
   CG   OD2    gb_13   
  OD2    PE    gb_28   
   PE   OZ1    gb_24   
   PE   OZ2    gb_24   
   PE   OZ3    gb_24   
    C     O    gb_5    
    C    +N    gb_10   
 [ angles ]
;  ai    aj    ak   gromos type
   -C     N     H     ga_32   
   -C     N    CA     ga_31   
    H     N    CA     ga_18   
    N    CA    CB     ga_13   
    N    CA     C     ga_13   
   CB    CA     C     ga_13   
   CA    CB    CG     ga_15   
   CB    CG   OD1     ga_30   
   CB    CG   OD2     ga_19   
  OD1    CG   OD2     ga_33   
   CG   OD2    PE     ga_26   
  OD2    PE   OZ1     ga_14   
  OD2    PE   OZ2     ga_14   
  OD2    PE   OZ3     ga_14   
  OZ1    PE   OZ2     ga_14   
  OZ1    PE   OZ3     ga_14   
  OZ2    PE   OZ3     ga_14   
   CA     C     O     ga_30   
   CA     C    +N     ga_19   
    O     C    +N     ga_33   
 [ impropers ]
;  ai    aj    ak    al   gromos type
    N    -C    CA     H     gi_1    
   CA     N     C    CB     gi_2    
   CG   OD1   OD2    CB     gi_1    
    C    CA    +N     O     gi_1    
 [ dihedrals ]
;  ai    aj    ak    al   gromos type
  -CA    -C     N    CA     gd_14   
   -C     N    CA     C     gd_44   
   -C     N    CA     C     gd_43
    N    CA    CB    CG     gd_34   
    N    CA     C    +N     gd_45   
    N    CA     C    +N     gd_42   
   CA    CB    CG   OD2     gd_40   
   CB    CG   OD2    PE     gd_12   
   CG   OD2    PE   OZ1     gd_19   
   CG   OD2    PE   OZ1     gd_22   

; phospholysine (-1)
[ K1P ]
 [ atoms ]
    N     N    -0.31000     0
    H     H     0.31000     0
   CA   CH1     0.00000     1
   CB   CH2     0.00000     1
   CG   CH2     0.00000     2
   CD   CH2     0.00000     2
   CE   CH2     0.00000     3
   NZ    NE    -0.31000     4 ; from NE of ARGN
   HZ     H     0.31000     4 ; from HE of ARGN
   PH     P     0.42000     5 ; to add up to -1 net charge
  OI1    OM    -0.63500     5 ; from the phosphate group of nucleotides (e.g. ATP)
  OI2    OM    -0.63500     5 ; from the phosphate group of nucleotides (e.g. ATP)
  OI3    OA    -0.54800     5 ; from the hydroxyl group of nucleotides (e.g. ATP)
  HI3     H     0.39800     5 ; from the hydroxyl group of nucleotides (e.g. ATP)
    C     C       0.450     6
    O     O      -0.450     6
 [ bonds ]
    N     H    gb_2    
    N    CA    gb_21   
   CA    CB    gb_27   
   CA     C    gb_27   
   CB    CG    gb_27   
   CG    CD    gb_27   
   CD    CE    gb_27   
   CE    NZ    gb_21   
   NZ    HZ    gb_2    
   NZ    PH    gb_24   
   PH   OI1    gb_24   
   PH   OI2    gb_24   
   PH   OI3    gb_28   
  OI3   HI3    gb_1    
    C     O    gb_5    
    C    +N    gb_10   
 [ exclusions ]
;  ai    aj
   HZ   OI1
   HZ   OI2
   HZ   OI3
   NZ   HI3
  OI1   HI3
  OI2   HI3
 [ angles ]
;  ai    aj    ak   gromos type
   -C     N     H     ga_32   
   -C     N    CA     ga_31   
    H     N    CA     ga_18   
    N    CA    CB     ga_13   
    N    CA     C     ga_13   
   CB    CA     C     ga_13   
   CA    CB    CG     ga_15   
   CB    CG    CD     ga_15   
   CG    CD    CE     ga_15   
   CD    CE    NZ     ga_15   
   CE    NZ    HZ     ga_20   
   HZ    NZ    PH     ga_23   
   CE    NZ    PH     ga_33   
   NZ    PH   OI1     ga_14   
   NZ    PH   OI2     ga_14   
   NZ    PH   OI3     ga_5    
  OI1    PH   OI2     ga_29   
  OI1    PH   OI3     ga_14   
  OI2    PH   OI3     ga_14   
  HI3   OI3    PH     ga_12   
   CA     C     O     ga_30   
   CA     C    +N     ga_19   
    O     C    +N     ga_33   
 [ impropers ]
;  ai    aj    ak    al   gromos type
    N    -C    CA     H     gi_1    
   CA     N     C    CB     gi_2    
    C    CA    +N     O     gi_1    
 [ dihedrals ]
;  ai    aj    ak    al   gromos type
  -CA    -C     N    CA     gd_14   
   -C     N    CA     C     gd_44   
   -C     N    CA     C     gd_43
    N    CA    CB    CG     gd_34   
    N    CA     C    +N     gd_45   
    N    CA     C    +N     gd_42   
   CA    CB    CG    CD     gd_34   
   CB    CG    CD    CE     gd_34   
   CG    CD    CE    NZ     gd_34   
   CD    CE    NZ    PH     gd_39   
   CE    NZ    PH   OI3     gd_39   
   NZ    PH   OI3   HI3     gd_19    
   NZ    PH   OI3   HI3     gd_22   

; phospholysine (-2)
[ K2P ]
 [ atoms ]
    N     N    -0.31000     0
    H     H     0.31000     0
   CA   CH1     0.00000     1
   CB   CH2     0.00000     1
   CG   CH2     0.00000     2
   CD   CH2     0.00000     2
   CE   CH2     0.00000     3
   NZ    NE    -0.31000     4 ; from NE of ARGN
   HZ     H     0.31000     4 ; from HE of ARGN
   PH     P    -0.09500     5 ; to add up to -2 net charge
  OI1    OM    -0.63500     5 ; from the phosphate group of nucleotides (e.g. ATP)
  OI2    OM    -0.63500     5 ; from the phosphate group of nucleotides (e.g. ATP)
  OI3    OM    -0.63500     5 ; from the phosphate group of nucleotides (e.g. ATP)
    C     C       0.450     6
    O     O      -0.450     6
 [ bonds ]
    N     H    gb_2    
    N    CA    gb_21   
   CA    CB    gb_27   
   CA     C    gb_27   
   CB    CG    gb_27   
   CG    CD    gb_27   
   CD    CE    gb_27   
   CE    NZ    gb_21   
   NZ    HZ    gb_2    
   NZ    PH    gb_24   
   PH   OI1    gb_24   
   PH   OI2    gb_24   
   PH   OI3    gb_24   
    C     O    gb_5    
    C    +N    gb_10   
 [ exclusions ]
;  ai    aj
   HZ   OI1
   HZ   OI2
   HZ   OI3
 [ angles ]
;  ai    aj    ak   gromos type
   -C     N     H     ga_32   
   -C     N    CA     ga_31   
    H     N    CA     ga_18   
    N    CA    CB     ga_13   
    N    CA     C     ga_13   
   CB    CA     C     ga_13   
   CA    CB    CG     ga_15   
   CB    CG    CD     ga_15   
   CG    CD    CE     ga_15   
   CD    CE    NZ     ga_15   
   CE    NZ    HZ     ga_20   
   HZ    NZ    PH     ga_23   
   CE    NZ    PH     ga_33   
   NZ    PH   OI1     ga_14   
   NZ    PH   OI2     ga_14   
   NZ    PH   OI3     ga_14   
  OI1    PH   OI2     ga_14   
  OI1    PH   OI3     ga_14   
  OI2    PH   OI3     ga_14   
   CA     C     O     ga_30   
   CA     C    +N     ga_19   
    O     C    +N     ga_33   
 [ impropers ]
;  ai    aj    ak    al   gromos type
    N    -C    CA     H     gi_1    
   CA     N     C    CB     gi_2    
    C    CA    +N     O     gi_1    
 [ dihedrals ]
;  ai    aj    ak    al   gromos type
  -CA    -C     N    CA     gd_14   
   -C     N    CA     C     gd_44   
   -C     N    CA     C     gd_43
    N    CA    CB    CG     gd_34   
    N    CA     C    +N     gd_45   
    N    CA     C    +N     gd_42   
   CA    CB    CG    CD     gd_34   
   CB    CG    CD    CE     gd_34   
   CG    CD    CE    NZ     gd_34   
   CD    CE    NZ    PH     gd_39   
   CE    NZ    PH   OI1     gd_39   

; phosphoarginine (0)
[ R0P ]
 [ atoms ]
    N     N    -0.31000     0
    H     H     0.31000     0
   CA   CH1     0.00000     1
   CB   CH2     0.00000     1
   CG   CH2     0.00000     1
   CD   CH2     0.09000     2
   NE    NE    -0.11000     2
   HE     H     0.24000     2
   CZ     C     0.43000     2 ; to add up to 1 net charge
  NH1    NZ    -0.26000     2
 HH11     H     0.24000     2
 HH12     H     0.24000     2
  NH2    NE    -0.11000     2 ; from NE nitrogen atom of ARG
  HH2     H     0.24000     2 ; from terminal hydrogen atoms of ARG
   PT     P     0.42000     3 ; to add up to -1 net charge
  OI1    OM    -0.63500     3 ; from the phosphate group of nucleotides (e.g. ATP)
  OI2    OM    -0.63500     3 ; from the phosphate group of nucleotides (e.g. ATP)
  OI3    OA    -0.54800     3 ; from the hydroxyl group of nucleotides (e.g. ATP)
  HI3     H     0.39800     3 ; from the hydroxyl group of nucleotides (e.g. ATP)
    C     C       0.450     4
    O     O      -0.450     4
 [ bonds ]
    N     H    gb_2    
    N    CA    gb_21   
   CA    CB    gb_27   
   CA     C    gb_27   
   CB    CG    gb_27   
   CG    CD    gb_27   
   CD    NE    gb_21   
   NE    HE    gb_2    
   NE    CZ    gb_11   
   CZ   NH1    gb_11   
   CZ   NH2    gb_11   
  NH1  HH11    gb_2    
  NH1  HH12    gb_2    
  NH2   HH2    gb_2    
  NH2    PT    gb_24   
   PT   OI1    gb_24   
   PT   OI2    gb_24   
   PT   OI3    gb_28   
  OI3   HI3    gb_1    
    C     O    gb_5    
    C    +N    gb_10   
 [ exclusions ]
;  ai    aj
  HH2   OI1
  HH2   OI2
  HH2   OI3
  NH2   HI3
  OI1   HI3
  OI2   HI3
 [ angles ]
;  ai    aj    ak   gromos type
   -C     N     H     ga_32   
   -C     N    CA     ga_31   
    H     N    CA     ga_18   
    N    CA    CB     ga_13   
    N    CA     C     ga_13   
   CB    CA     C     ga_13   
   CA    CB    CG     ga_15   
   CB    CG    CD     ga_15   
   CG    CD    NE     ga_13   
   CD    NE    HE     ga_20   
   CD    NE    CZ     ga_33   
   HE    NE    CZ     ga_23   
   NE    CZ   NH1     ga_28   
   NE    CZ   NH2     ga_28   
  NH1    CZ   NH2     ga_28   
   CZ   NH1  HH11     ga_23   
   CZ   NH1  HH12     ga_23   
 HH11   NH1  HH12     ga_24   
   CZ   NH2   HH2     ga_23   
  HH2   NH2    PT     ga_20   
   CZ   NH2    PT     ga_33   
  NH2    PT   OI1     ga_14   
  NH2    PT   OI2     ga_14   
  NH2    PT   OI3     ga_5    
  OI1    PT   OI2     ga_29   
  OI1    PT   OI3     ga_14   
  OI2    PT   OI3     ga_14   
   PT   OI3   HI3     ga_12   
   CA     C     O     ga_30   
   CA     C    +N     ga_19   
    O     C    +N     ga_33   
 [ impropers ]
;  ai    aj    ak    al   gromos type
    N    -C    CA     H     gi_1    
   CA     N     C    CB     gi_2    
   NE    CD    CZ    HE     gi_1    
   CZ   NH1   NH2    NE     gi_1    
  NH1  HH11  HH12    CZ     gi_1    
  NH2    PT    CZ   HH2     gi_1    
    C    CA    +N     O     gi_1    
 [ dihedrals ]
;  ai    aj    ak    al   gromos type
  -CA    -C     N    CA     gd_14   
   -C     N    CA     C     gd_44   
   -C     N    CA     C     gd_43
    N    CA    CB    CG     gd_34   
    N    CA     C    +N     gd_45   
    N    CA     C    +N     gd_42   
   CA    CB    CG    CD     gd_34   
   CB    CG    CD    NE     gd_34   
   CG    CD    NE    CZ     gd_39   
   CD    NE    CZ   NH2     gd_14   
   NE    CZ   NH1  HH11     gd_14   
   NE    CZ   NH2    PT     gd_14   
   CZ   NH2    PT   OI3     gd_39   
   NH2   PT   OI3   HI3     gd_19   
   NH2   PT   OI3   HI3     gd_22   

; phosphoarginine (-1)
[ R1P ]
 [ atoms ]
    N     N    -0.31000     0
    H     H     0.31000     0
   CA   CH1     0.00000     1
   CB   CH2     0.00000     1
   CG   CH2     0.00000     1
   CD   CH2     0.09000     2
   NE    NE    -0.11000     2
   HE     H     0.24000     2
   CZ     C     0.43000     2 ; to add up to 1 net charge
  NH1    NZ    -0.26000     2
 HH11     H     0.24000     2
 HH12     H     0.24000     2
  NH2    NE    -0.11000     2 ; from NE nitrogen atom of ARG
  HH2     H     0.24000     2 ; from terminal hydrogen atoms of ARG
   PT     P    -0.09500     3 ; to add up to -2 net charge
  OI1    OM    -0.63500     3 ; from the phosphate group of nucleotides (e.g. ATP)
  OI2    OM    -0.63500     3 ; from the phosphate group of nucleotides (e.g. ATP)
  OI3    OM    -0.63500     3 ; from the phosphate group of nucleotides (e.g. ATP)
    C     C       0.450     4
    O     O      -0.450     4
 [ bonds ]
    N     H    gb_2    
    N    CA    gb_21   
   CA    CB    gb_27   
   CA     C    gb_27   
   CB    CG    gb_27   
   CG    CD    gb_27   
   CD    NE    gb_21   
   NE    HE    gb_2    
   NE    CZ    gb_11   
   CZ   NH1    gb_11   
   CZ   NH2    gb_11   
  NH1  HH11    gb_2    
  NH1  HH12    gb_2    
  NH2   HH2    gb_2    
  NH2    PT    gb_24   
   PT   OI1    gb_24   
   PT   OI2    gb_24   
   PT   OI3    gb_24   
    C     O    gb_5    
    C    +N    gb_10   
 [ exclusions ]
;  ai    aj
  HH2   OI1
  HH2   OI2
  HH2   OI3
 [ angles ]
;  ai    aj    ak   gromos type
   -C     N     H     ga_32   
   -C     N    CA     ga_31   
    H     N    CA     ga_18   
    N    CA    CB     ga_13   
    N    CA     C     ga_13   
   CB    CA     C     ga_13   
   CA    CB    CG     ga_15   
   CB    CG    CD     ga_15   
   CG    CD    NE     ga_13   
   CD    NE    HE     ga_20   
   CD    NE    CZ     ga_33   
   HE    NE    CZ     ga_23   
   NE    CZ   NH1     ga_28   
   NE    CZ   NH2     ga_28   
  NH1    CZ   NH2     ga_28   
   CZ   NH1  HH11     ga_23   
   CZ   NH1  HH12     ga_23   
 HH11   NH1  HH12     ga_24   
   CZ   NH2   HH2     ga_23   
  HH2   NH2    PT     ga_20   
   CZ   NH2    PT     ga_33   
  NH2    PT   OI1     ga_14   
  NH2    PT   OI2     ga_14   
  NH2    PT   OI3     ga_14   
  OI1    PT   OI2     ga_14   
  OI1    PT   OI3     ga_14   
  OI2    PT   OI3     ga_14   
   CA     C     O     ga_30   
   CA     C    +N     ga_19   
    O     C    +N     ga_33   
 [ impropers ]
;  ai    aj    ak    al   gromos type
    N    -C    CA     H     gi_1    
   CA     N     C    CB     gi_2    
   NE    CD    CZ    HE     gi_1    
   CZ   NH1   NH2    NE     gi_1    
  NH1  HH11  HH12    CZ     gi_1    
  NH2    PT    CZ   HH2     gi_1    
    C    CA    +N     O     gi_1    
 [ dihedrals ]
;  ai    aj    ak    al   gromos type
  -CA    -C     N    CA     gd_14   
   -C     N    CA     C     gd_44   
   -C     N    CA     C     gd_43
    N    CA    CB    CG     gd_34   
    N    CA     C    +N     gd_45   
    N    CA     C    +N     gd_42   
   CA    CB    CG    CD     gd_34   
   CB    CG    CD    NE     gd_34   
   CG    CD    NE    CZ     gd_39   
   CD    NE    CZ   NH2     gd_14   
   NE    CZ   NH1  HH11     gd_14   
   NE    CZ   NH2    PT     gd_14   
   CZ   NH2    PT   OI1     gd_39   

; 1-phosphohistidine (-1)
[ H11 ]
 [ atoms ]
    N     N    -0.31000     0
    H     H     0.31000     0
   CA   CH1     0.00000     1
   CB   CH2     0.00000     1
   CG     C     0.00000     2
  ND1    NR    -0.54000     2
  CD2     C     0.13000     2
  HD2    HC     0.14000     2
  CE1     C     0.13000     2
  HE1    HC     0.14000     2
  NE2    NR     0.00000     2
   PZ     P     0.42000     3 ; to add up to -1 net charge
  OH1    OM    -0.63500     3 ; from the phosphate group of nucleotides (e.g. ATP)
  OH2    OM    -0.63500     3 ; from the phosphate group of nucleotides (e.g. ATP)
  OH3    OA    -0.54800     3 ; from the hydroxyl group of nucleotides (e.g. ATP)
  HH3     H     0.39800     3 ; from the hydroxyl group of nucleotides (e.g. ATP)
    C     C       0.450     4
    O     O      -0.450     4
 [ bonds ]
    N     H    gb_2    
    N    CA    gb_21   
   CA    CB    gb_27   
   CA     C    gb_27   
   CB    CG    gb_27   
   CG   ND1    gb_10   
   CG   CD2    gb_10   
  ND1   CE1    gb_10   
  CD2   HD2    gb_3    
  CD2   NE2    gb_10   
  CE1   HE1    gb_3    
  CE1   NE2    gb_10   
  NE2    PZ    gb_24   
   PZ   OH1    gb_24   
   PZ   OH2    gb_24   
   PZ   OH3    gb_28   
  OH3   HH3    gb_1    
    C     O    gb_5    
    C    +N    gb_10   
 [ exclusions ]
;  ai    aj
   CB   HD2
   CB   CE1
   CB   NE2
   CG   HE1
   CG    PZ
  ND1   HD2
  ND1    PZ
  CD2   HE1
  HD2   CE1
  HD2    PZ
  HE1    PZ
  HH3   NE2
  HH3   OH1
  HH3   OH2
 [ angles ]
;  ai    aj    ak   gromos type
   -C     N     H     ga_32   
   -C     N    CA     ga_31   
    H     N    CA     ga_18   
    N    CA    CB     ga_13   
    N    CA     C     ga_13   
   CB    CA     C     ga_13   
   CA    CB    CG     ga_15   
   CB    CG   ND1     ga_37   
   CB    CG   CD2     ga_37   
  ND1    CG   CD2     ga_7    
   CG   ND1   CE1     ga_7    
   CG   CD2   HD2     ga_36   
   CG   CD2   NE2     ga_7    
  HD2   CD2   NE2     ga_36   
  ND1   CE1   HE1     ga_36   
  ND1   CE1   NE2     ga_7    
  HE1   CE1   NE2     ga_36   
  CD2   NE2   CE1     ga_7    
  CD2   NE2    PZ     ga_37   
  CE1   NE2    PZ     ga_37   
  NE2    PZ   OH1     ga_14   
  NE2    PZ   OH2     ga_14   
  NE2    PZ   OH3     ga_5    
  OH1    PZ   OH2     ga_29   
  OH1    PZ   OH3     ga_14   
  OH2    PZ   OH3     ga_14   
   PZ   OH3   HH3     ga_12   
   CA     C     O     ga_30   
   CA     C    +N     ga_19   
    O     C    +N     ga_33   
 [ impropers ]
;  ai    aj    ak    al   gromos type
    N    -C    CA     H     gi_1    
   CA     N     C    CB     gi_2    
   CG   ND1   CD2    CB     gi_1    
   CG   ND1   CE1   NE2     gi_1    
   CG   CD2   NE2   CE1     gi_1    
  ND1    CG   CD2   NE2     gi_1    
  ND1   CE1   NE2   CD2     gi_1    
  CD2    CG   ND1   CE1     gi_1    
  CD2    CG   NE2   HD2     gi_1    
  CE1   ND1   NE2   HE1     gi_1    
  NE2   CD2   CE1    PZ     gi_1    
    C    CA    +N     O     gi_1    
 [ dihedrals ]
;  ai    aj    ak    al   gromos type
  -CA    -C     N    CA     gd_14   
   -C     N    CA     C     gd_44   
   -C     N    CA     C     gd_43
    N    CA    CB    CG     gd_34   
    N    CA     C    +N     gd_45   
    N    CA     C    +N     gd_42   
   CA    CB    CG   ND1     gd_40   
  CD2   NE2    PZ   OH3     gd_19   
  CD2   NE2    PZ   OH3     gd_22   
  NE2    PZ   OH3   HH3     gd_19   
  NE2    PZ   OH3   HH3     gd_22   

; 1-phosphohistidine (-2)
[ H12 ]
 [ atoms ]
    N     N    -0.31000     0
    H     H     0.31000     0
   CA   CH1     0.00000     1
   CB   CH2     0.00000     1
   CG     C     0.00000     2
  ND1    NR    -0.54000     2
  CD2     C     0.13000     2
  HD2    HC     0.14000     2
  CE1     C     0.13000     2
  HE1    HC     0.14000     2
  NE2    NR     0.00000     2
   PZ     P    -0.09500     3 ; to add up to -2 net charge
  OH1    OM    -0.63500     3 ; from the phosphate group of nucleotides (e.g. ATP)
  OH2    OM    -0.63500     3 ; from the phosphate group of nucleotides (e.g. ATP)
  OH3    OM    -0.63500     3 ; from the phosphate group of nucleotides (e.g. ATP)
    C     C       0.450     4
    O     O      -0.450     4
 [ bonds ]
    N     H    gb_2    
    N    CA    gb_21   
   CA    CB    gb_27   
   CA     C    gb_27   
   CB    CG    gb_27   
   CG   ND1    gb_10   
   CG   CD2    gb_10   
  ND1   CE1    gb_10   
  CD2   HD2    gb_3    
  CD2   NE2    gb_10   
  CE1   HE1    gb_3    
  CE1   NE2    gb_10   
  NE2    PZ    gb_24   
   PZ   OH1    gb_24   
   PZ   OH2    gb_24   
   PZ   OH3    gb_24   
    C     O    gb_5    
    C    +N    gb_10   
 [ exclusions ]
;  ai    aj
   CB   HD2
   CB   CE1
   CB   NE2
   CG   HE1
   CG    PZ
  ND1   HD2
  ND1    PZ
  CD2   HE1
  HD2   CE1
  HD2    PZ
  HE1    PZ
 [ angles ]
;  ai    aj    ak   gromos type
   -C     N     H     ga_32   
   -C     N    CA     ga_31   
    H     N    CA     ga_18   
    N    CA    CB     ga_13   
    N    CA     C     ga_13   
   CB    CA     C     ga_13   
   CA    CB    CG     ga_15   
   CB    CG   ND1     ga_37   
   CB    CG   CD2     ga_37   
  ND1    CG   CD2     ga_7    
   CG   ND1   CE1     ga_7    
   CG   CD2   HD2     ga_36   
   CG   CD2   NE2     ga_7    
  HD2   CD2   NE2     ga_36   
  ND1   CE1   HE1     ga_36   
  ND1   CE1   NE2     ga_7    
  HE1   CE1   NE2     ga_36   
  CD2   NE2   CE1     ga_7    
  CD2   NE2    PZ     ga_37   
  CE1   NE2    PZ     ga_37   
  NE2    PZ   OH1     ga_14   
  NE2    PZ   OH2     ga_14   
  NE2    PZ   OH3     ga_14   
  OH1    PZ   OH2     ga_14   
  OH1    PZ   OH3     ga_14   
  OH2    PZ   OH3     ga_14   
   CA     C     O     ga_30   
   CA     C    +N     ga_19   
    O     C    +N     ga_33   
 [ impropers ]
;  ai    aj    ak    al   gromos type
    N    -C    CA     H     gi_1    
   CA     N     C    CB     gi_2    
   CG   ND1   CD2    CB     gi_1    
   CG   ND1   CE1   NE2     gi_1    
   CG   CD2   NE2   CE1     gi_1    
  ND1    CG   CD2   NE2     gi_1    
  ND1   CE1   NE2   CD2     gi_1    
  CD2    CG   ND1   CE1     gi_1    
  CD2    CG   NE2   HD2     gi_1    
  CE1   ND1   NE2   HE1     gi_1    
  NE2   CD2   CE1    PZ     gi_1    
    C    CA    +N     O     gi_1    
 [ dihedrals ]
;  ai    aj    ak    al   gromos type
  -CA    -C     N    CA     gd_14   
   -C     N    CA     C     gd_44   
   -C     N    CA     C     gd_43
    N    CA    CB    CG     gd_34   
    N    CA     C    +N     gd_45   
    N    CA     C    +N     gd_42   
   CA    CB    CG   ND1     gd_40   
  CD2   NE2    PZ   OH1     gd_19   
  CD2   NE2    PZ   OH1     gd_22   

; 3-phosphohistidine (-1)
[ H31 ]
 [ atoms ]
    N     N    -0.31000     0
    H     H     0.31000     0
   CA   CH1     0.00000     1
   CB   CH2     0.00000     1
   CG     C     0.00000     2
  ND1    NR     0.00000     2
  CD2     C     0.13000     3
  HD2    HC     0.14000     3
  CE1     C     0.13000     3
  HE1    HC     0.14000     3
  NE2    NR    -0.54000     3
  PE3     P     0.42000     4 ; to add up to -1 net charge
  OZ1    OM    -0.63500     4 ; from the phosphate group of nucleotides (e.g. ATP)
  OZ2    OM    -0.63500     4 ; from the phosphate group of nucleotides (e.g. ATP)
  OZ3    OA    -0.54800     4 ; from the hydroxyl group of nucleotides (e.g. ATP)
  HZ3     H     0.39800     4 ; from the hydroxyl group of nucleotides (e.g. ATP)
    C     C       0.450     5
    O     O      -0.450     5
 [ bonds ]
    N     H    gb_2    
    N    CA    gb_21   
   CA    CB    gb_27   
   CA     C    gb_27   
   CB    CG    gb_27   
   CG   ND1    gb_10   
   CG   CD2    gb_10   
  ND1   CE1    gb_10   
  ND1   PE3    gb_24   
  CD2   HD2    gb_3    
  CD2   NE2    gb_10   
  CE1   HE1    gb_3    
  CE1   NE2    gb_10   
  PE3   OZ1    gb_24   
  PE3   OZ2    gb_24   
  PE3   OZ3    gb_28   
  OZ3   HZ3    gb_1    
    C     O    gb_5    
    C    +N    gb_10   
 [ exclusions ]
;  ai    aj
   CB   PE3
   CB   HD2
   CB   CE1
   CB   NE2
   CG   HE1
  ND1   HD2
  PE3   CD2
  PE3   HE1
  PE3   NE2
  CD2   HE1
  HD2   CE1
  HZ3   ND1
  HZ3   OZ1
  HZ3   OZ2
 [ angles ]
;  ai    aj    ak   gromos type
   -C     N     H     ga_32   
   -C     N    CA     ga_31   
    H     N    CA     ga_18   
    N    CA    CB     ga_13   
    N    CA     C     ga_13   
   CB    CA     C     ga_13   
   CA    CB    CG     ga_15   
   CB    CG   ND1     ga_37   
   CB    CG   CD2     ga_37   
  ND1    CG   CD2     ga_7    
   CG   ND1   CE1     ga_7    
   CG   ND1   PE3     ga_37   
  CE1   ND1   PE3     ga_37   
   CG   CD2   HD2     ga_36   
   CG   CD2   NE2     ga_7    
  HD2   CD2   NE2     ga_36   
  ND1   CE1   HE1     ga_36   
  ND1   CE1   NE2     ga_7    
  HE1   CE1   NE2     ga_36   
  CD2   NE2   CE1     ga_7    
  ND1   PE3   OZ1     ga_14   
  ND1   PE3   OZ2     ga_14   
  ND1   PE3   OZ3     ga_5    
  OZ1   PE3   OZ2     ga_29   
  OZ1   PE3   OZ3     ga_14   
  OZ2   PE3   OZ3     ga_14   
  PE3   OZ3   HZ3     ga_12   
   CA     C     O     ga_30   
   CA     C    +N     ga_19   
    O     C    +N     ga_33   
 [ impropers ]
;  ai    aj    ak    al   gromos type
    N    -C    CA     H     gi_1    
   CA     N     C    CB     gi_2    
   CG   ND1   CD2    CB     gi_1    
   CG   ND1   CE1   NE2     gi_1    
   CG   CD2   NE2   CE1     gi_1    
  ND1    CG   CD2   NE2     gi_1    
  ND1   CE1   NE2   CD2     gi_1    
  CD2    CG   ND1   CE1     gi_1    
  CD2    CG   NE2   HD2     gi_1    
  CE1   ND1   NE2   HE1     gi_1    
  ND1    CG   CE1   PE3     gi_1    
    C    CA    +N     O     gi_1    
 [ dihedrals ]
;  ai    aj    ak    al   gromos type
  -CA    -C     N    CA     gd_14   
   -C     N    CA     C     gd_44   
   -C     N    CA     C     gd_43
    N    CA    CB    CG     gd_34   
    N    CA     C    +N     gd_45   
    N    CA     C    +N     gd_42   
   CA    CB    CG   ND1     gd_40   
   CG   ND1   PE3   OZ3     gd_19   
   CG   ND1   PE3   OZ3     gd_22   
  ND1   PE3   OZ3   HZ3     gd_19   
  ND1   PE3   OZ3   HZ3     gd_22   

; 3-phosphohistidine (-2)
[ H32 ]
 [ atoms ]
    N     N    -0.31000     0
    H     H     0.31000     0
   CA   CH1     0.00000     1
   CB   CH2     0.00000     1
   CG     C     0.00000     2
  ND1    NR     0.00000     2
  CD2     C     0.13000     3
  HD2    HC     0.14000     3
  CE1     C     0.13000     3
  HE1    HC     0.14000     3
  NE2    NR    -0.54000     3
  PE3     P    -0.09500     4 ; to add up to -2 net charge
  OZ1    OM    -0.63500     4 ; from the phosphate group of nucleotides (e.g. ATP)
  OZ2    OM    -0.63500     4 ; from the phosphate group of nucleotides (e.g. ATP)
  OZ3    OM    -0.63500     4 ; from the phosphate group of nucleotides (e.g. ATP)
    C     C       0.450     5
    O     O      -0.450     5
 [ bonds ]
    N     H    gb_2    
    N    CA    gb_21   
   CA    CB    gb_27   
   CA     C    gb_27   
   CB    CG    gb_27   
   CG   ND1    gb_10   
   CG   CD2    gb_10   
  ND1   CE1    gb_10   
  ND1   PE3    gb_24   
  CD2   HD2    gb_3    
  CD2   NE2    gb_10   
  CE1   HE1    gb_3    
  CE1   NE2    gb_10   
  PE3   OZ1    gb_24   
  PE3   OZ2    gb_24   
  PE3   OZ3    gb_24   
    C     O    gb_5    
    C    +N    gb_10   
 [ exclusions ]
;  ai    aj
   CB   PE3
   CB   HD2
   CB   CE1
   CB   NE2
   CG   HE1
  ND1   HD2
  PE3   CD2
  PE3   HE1
  PE3   NE2
  CD2   HE1
  HD2   CE1
 [ angles ]
;  ai    aj    ak   gromos type
   -C     N     H     ga_32   
   -C     N    CA     ga_31   
    H     N    CA     ga_18   
    N    CA    CB     ga_13   
    N    CA     C     ga_13   
   CB    CA     C     ga_13   
   CA    CB    CG     ga_15   
   CB    CG   ND1     ga_37   
   CB    CG   CD2     ga_37   
  ND1    CG   CD2     ga_7    
   CG   ND1   CE1     ga_7    
   CG   ND1   PE3     ga_37   
  CE1   ND1   PE3     ga_37   
   CG   CD2   HD2     ga_36   
   CG   CD2   NE2     ga_7    
  HD2   CD2   NE2     ga_36   
  ND1   CE1   HE1     ga_36   
  ND1   CE1   NE2     ga_7    
  HE1   CE1   NE2     ga_36   
  CD2   NE2   CE1     ga_7    
  ND1   PE3   OZ1     ga_14   
  ND1   PE3   OZ2     ga_14   
  ND1   PE3   OZ3     ga_14   
  OZ1   PE3   OZ2     ga_14   
  OZ1   PE3   OZ3     ga_14   
  OZ2   PE3   OZ3     ga_14   
   CA     C     O     ga_30   
   CA     C    +N     ga_19   
    O     C    +N     ga_33   
 [ impropers ]
;  ai    aj    ak    al   gromos type
    N    -C    CA     H     gi_1    
   CA     N     C    CB     gi_2    
   CG   ND1   CD2    CB     gi_1    
   CG   ND1   CE1   NE2     gi_1    
   CG   CD2   NE2   CE1     gi_1    
  ND1    CG   CD2   NE2     gi_1    
  ND1   CE1   NE2   CD2     gi_1    
  CD2    CG   ND1   CE1     gi_1    
  CD2    CG   NE2   HD2     gi_1    
  CE1   ND1   NE2   HE1     gi_1    
  ND1    CG   CE1   PE3     gi_1    
    C    CA    +N     O     gi_1    
 [ dihedrals ]
;  ai    aj    ak    al   gromos type
  -CA    -C     N    CA     gd_14   
   -C     N    CA     C     gd_44   
   -C     N    CA     C     gd_43
    N    CA    CB    CG     gd_34   
    N    CA     C    +N     gd_45   
    N    CA     C    +N     gd_42   
   CA    CB    CG   ND1     gd_40   
   CG   ND1   PE3   OZ1     gd_19   
   CG   ND1   PE3   OZ1     gd_22   

; N6-methyllysine (0)
[ KMN ]
 [ atoms ]
    N     N    -0.31000     0
    H     H     0.31000     0
   CA   CH1     0.00000     1
   CB   CH2     0.00000     1
   CG   CH2     0.00000     2
   CD   CH2     0.00000     2
   CE   CH2     0.22000     3 ; from dimethylamine reported by Oostenbrink et al. DOI: 10.1002/cphc.200400542
   NZ    NT    -0.88000     3 ; from dimethylamine reported by Oostenbrink et al. DOI: 10.1002/cphc.200400542
   HZ     H     0.44000     3 ; from dimethylamine reported by Oostenbrink et al. DOI: 10.1002/cphc.200400542
   CH   CH3     0.22000     3 ; from dimethylamine reported by Oostenbrink et al. DOI: 10.1002/cphc.200400542
    C     C       0.450     4
    O     O      -0.450     4
 [ bonds ]
    N     H    gb_2    
    N    CA    gb_21   
   CA    CB    gb_27   
   CA     C    gb_27   
   CB    CG    gb_27   
   CG    CD    gb_27   
   CD    CE    gb_27   
   CE    NZ    gb_21   
   NZ    HZ    gb_2    
   NZ    CH    gb_21   
    C     O    gb_5    
    C    +N    gb_10   
 [ angles ]
;  ai    aj    ak   gromos type
   -C     N     H     ga_32   
   -C     N    CA     ga_31   
    H     N    CA     ga_18   
    N    CA    CB     ga_13   
    N    CA     C     ga_13   
   CB    CA     C     ga_13   
   CA    CB    CG     ga_15   
   CB    CG    CD     ga_15   
   CG    CD    CE     ga_15   
   CD    CE    NZ     ga_15   
   CE    NZ    HZ     ga_11   
   HZ    NZ    CH     ga_11   
   CE    NZ    CH     ga_13   
   CA     C     O     ga_30   
   CA     C    +N     ga_19   
    O     C    +N     ga_33   
 [ impropers ]
;  ai    aj    ak    al   gromos type
    N    -C    CA     H     gi_1    
   CA     N     C    CB     gi_2    
    C    CA    +N     O     gi_1    
 [ dihedrals ]
;  ai    aj    ak    al   gromos type
  -CA    -C     N    CA     gd_14   
   -C     N    CA     C     gd_44   
   -C     N    CA     C     gd_43   
    N    CA    CB    CG     gd_34   
    N    CA     C    +N     gd_45   
    N    CA     C    +N     gd_42   
   CA    CB    CG    CD     gd_34   
   CB    CG    CD    CE     gd_34   
   CG    CD    CE    NZ     gd_34   
   CD    CE    NZ    CH     gd_29   

; N6-methyllysine (+1)
[ KMC ]
 [ atoms ]
    N     N    -0.31000     0
    H     H     0.31000     0
   CA   CH1     0.00000     1
   CB   CH2     0.00000     1
   CG   CH2     0.00000     2
   CD   CH2     0.00000     2
   CE   CH2     0.20000     3 ; derived by analogy to methyl groups of amines reported by Oostenbrink et al. DOI: 10.1002/cphc.200400542
   NZ    NL     0.10400     3 ; to add up to +1 net charge
  HZ1     H     0.24800     3
  HZ2     H     0.24800     3
   CH   CH3     0.20000     3 ; derived by analogy to methyl groups of amines reported by Oostenbrink et al. DOI: 10.1002/cphc.200400542
    C     C       0.450     4
    O     O      -0.450     4
 [ bonds ]
    N     H    gb_2    
    N    CA    gb_21   
   CA    CB    gb_27   
   CA     C    gb_27   
   CB    CG    gb_27   
   CG    CD    gb_27   
   CD    CE    gb_27   
   CE    NZ    gb_21   
   NZ   HZ1    gb_2    
   NZ   HZ2    gb_2    
   NZ    CH    gb_21   
    C     O    gb_5    
    C    +N    gb_10   
 [ angles ]
;  ai    aj    ak   gromos type
   -C     N     H     ga_32   
   -C     N    CA     ga_31   
    H     N    CA     ga_18   
    N    CA    CB     ga_13   
    N    CA     C     ga_13   
   CB    CA     C     ga_13   
   CA    CB    CG     ga_15   
   CB    CG    CD     ga_15   
   CG    CD    CE     ga_15   
   CD    CE    NZ     ga_15   
   CE    NZ   HZ1     ga_11   
   CE    NZ   HZ2     ga_11   
  HZ1    NZ   HZ2     ga_10   
  HZ1    NZ    CH     ga_11   
  HZ2    NZ    CH     ga_11   
   CE    NZ    CH     ga_13   
   CA     C     O     ga_30   
   CA     C    +N     ga_19   
    O     C    +N     ga_33   
 [ impropers ]
;  ai    aj    ak    al   gromos type
    N    -C    CA     H     gi_1    
   CA     N     C    CB     gi_2    
    C    CA    +N     O     gi_1    
 [ dihedrals ]
;  ai    aj    ak    al   gromos type
  -CA    -C     N    CA     gd_14   
   -C     N    CA     C     gd_44   
   -C     N    CA     C     gd_43   
    N    CA    CB    CG     gd_34   
    N    CA     C    +N     gd_45   
    N    CA     C    +N     gd_42   
   CA    CB    CG    CD     gd_34   
   CB    CG    CD    CE     gd_34   
   CG    CD    CE    NZ     gd_34   
   CD    CE    NZ    CH     gd_29   

; N6,N6-dimethyllysine (0)
[ K2M ]
 [ atoms ]
    N     N    -0.31000     0
    H     H     0.31000     0
   CA   CH1     0.00000     1
   CB   CH2     0.00000     1
   CG   CH2     0.00000     2
   CD   CH2     0.00000     2
   CE   CH2     0.21000     3 ; from trimethylamine reported by Oostenbrink et al. DOI: 10.1002/cphc.200400542 
   NZ    NT    -0.63000     3 ; from trimethylamine reported by Oostenbrink et al. DOI: 10.1002/cphc.200400542
  CH1   CH3     0.21000     3 ; from trimethylamine reported by Oostenbrink et al. DOI: 10.1002/cphc.200400542
  CH2   CH3     0.21000     3 ; from trimethylamine reported by Oostenbrink et al. DOI: 10.1002/cphc.200400542
    C     C       0.450     4
    O     O      -0.450     4
 [ bonds ]
    N     H    gb_2    
    N    CA    gb_21   
   CA    CB    gb_27   
   CA     C    gb_27   
   CB    CG    gb_27   
   CG    CD    gb_27   
   CD    CE    gb_27   
   CE    NZ    gb_21   
   NZ   CH1    gb_21   
   NZ   CH2    gb_21   
    C     O    gb_5    
    C    +N    gb_10   
 [ angles ]
;  ai    aj    ak   gromos type
   -C     N     H     ga_32   
   -C     N    CA     ga_31   
    H     N    CA     ga_18   
    N    CA    CB     ga_13   
    N    CA     C     ga_13   
   CB    CA     C     ga_13   
   CA    CB    CG     ga_15   
   CB    CG    CD     ga_15   
   CG    CD    CE     ga_15   
   CD    CE    NZ     ga_15   
   CE    NZ   CH1     ga_13   
   CE    NZ   CH2     ga_13   
  CH1    NZ   CH2     ga_13   
   CA     C     O     ga_30   
   CA     C    +N     ga_19   
    O     C    +N     ga_33   
 [ impropers ]
;  ai    aj    ak    al   gromos type
    N    -C    CA     H     gi_1    
   CA     N     C    CB     gi_2    
    C    CA    +N     O     gi_1    
 [ dihedrals ]
;  ai    aj    ak    al   gromos type
  -CA    -C     N    CA     gd_14   
   -C     N    CA     C     gd_44   
   -C     N    CA     C     gd_43   
    N    CA    CB    CG     gd_34   
    N    CA     C    +N     gd_45   
    N    CA     C    +N     gd_42   
   CA    CB    CG    CD     gd_34   
   CB    CG    CD    CE     gd_34   
   CG    CD    CE    NZ     gd_34   
   CD    CE    NZ   CH1     gd_29   

; N6,N6-dimethyllysine (+1)
[ K2C ]
 [ atoms ]
    N     N    -0.31000     0
    H     H     0.31000     0
   CA   CH1     0.00000     1
   CB   CH2     0.00000     1
   CG   CH2     0.00000     2
   CD   CH2     0.00000     2
   CE   CH2     0.20000     3 ; derived by analogy to methyl groups of amines reported by Oostenbrink et al. DOI: 10.1002/cphc.200400542
   NZ    NL     0.15200     3 ; to add up to +1 net charge
   HZ     H     0.24800     3
  CH1   CH3     0.20000     3 ; derived by analogy to methyl groups of amines reported by Oostenbrink et al. DOI: 10.1002/cphc.200400542
  CH2   CH3     0.20000     3 ; derived by analogy to methyl groups of amines reported by Oostenbrink et al. DOI: 10.1002/cphc.200400542
    C     C       0.450     4
    O     O      -0.450     4
 [ bonds ]
    N     H    gb_2    
    N    CA    gb_21   
   CA    CB    gb_27   
   CA     C    gb_27   
   CB    CG    gb_27   
   CG    CD    gb_27   
   CD    CE    gb_27   
   CE    NZ    gb_21   
   NZ    HZ    gb_2    
   NZ   CH1    gb_21   
   NZ   CH2    gb_21   
    C     O    gb_5    
    C    +N    gb_10   
 [ angles ]
;  ai    aj    ak   gromos type
   -C     N     H     ga_32   
   -C     N    CA     ga_31   
    H     N    CA     ga_18   
    N    CA    CB     ga_13   
    N    CA     C     ga_13   
   CB    CA     C     ga_13   
   CA    CB    CG     ga_15   
   CB    CG    CD     ga_15   
   CG    CD    CE     ga_15   
   CD    CE    NZ     ga_15   
   CE    NZ    HZ     ga_11   
  CH1    NZ    HZ     ga_11   
  CH2    NZ    HZ     ga_11   
   CE    NZ   CH1     ga_13   
   CE    NZ   CH2     ga_13   
  CH1    NZ   CH2     ga_13   
   CA     C     O     ga_30   
   CA     C    +N     ga_19   
    O     C    +N     ga_33   
 [ impropers ]
;  ai    aj    ak    al   gromos type
    N    -C    CA     H     gi_1    
   CA     N     C    CB     gi_2    
    C    CA    +N     O     gi_1    
 [ dihedrals ]
;  ai    aj    ak    al   gromos type
  -CA    -C     N    CA     gd_14   
   -C     N    CA     C     gd_44   
   -C     N    CA     C     gd_43   
    N    CA    CB    CG     gd_34   
    N    CA     C    +N     gd_45   
    N    CA     C    +N     gd_42   
   CA    CB    CG    CD     gd_34   
   CB    CG    CD    CE     gd_34   
   CG    CD    CE    NZ     gd_34   
   CD    CE    NZ   CH1     gd_29   

; N6,N6,N6-trimethyllysine
[ K3C ]
 [ atoms ]
    N     N    -0.31000     0
    H     H     0.31000     0
   CA   CH1     0.00000     1
   CB   CH2     0.00000     1
   CG   CH2     0.00000     2
   CD   CH2     0.00000     2
   CE   CH2     0.20000     3 ; derived by analogy to methyl groups of amines reported by Oostenbrink et al. DOI: 10.1002/cphc.200400542
   NZ    NL     0.20000     3 ; to add up to +1 net charge
  CH1   CH3     0.20000     3 ; derived by analogy to methyl groups of amines reported by Oostenbrink et al. DOI: 10.1002/cphc.200400542
  CH2   CH3     0.20000     3 ; derived by analogy to methyl groups of amines reported by Oostenbrink et al. DOI: 10.1002/cphc.200400542
  CH3   CH3     0.20000     3 ; derived by analogy to methyl groups of amines reported by Oostenbrink et al. DOI: 10.1002/cphc.200400542
    C     C       0.450     4
    O     O      -0.450     4
 [ bonds ]
    N     H    gb_2    
    N    CA    gb_21   
   CA    CB    gb_27   
   CA     C    gb_27   
   CB    CG    gb_27   
   CG    CD    gb_27   
   CD    CE    gb_27   
   CE    NZ    gb_21   
   NZ   CH1    gb_21   
   NZ   CH2    gb_21   
   NZ   CH3    gb_21   
    C     O    gb_5    
    C    +N    gb_10   
 [ angles ]
;  ai    aj    ak   gromos type
   -C     N     H     ga_32   
   -C     N    CA     ga_31   
    H     N    CA     ga_18   
    N    CA    CB     ga_13   
    N    CA     C     ga_13   
   CB    CA     C     ga_13   
   CA    CB    CG     ga_15   
   CB    CG    CD     ga_15   
   CG    CD    CE     ga_15   
   CD    CE    NZ     ga_15   
   CE    NZ   CH1     ga_13   
   CE    NZ   CH2     ga_13   
   CE    NZ   CH3     ga_13   
  CH1    NZ   CH2     ga_13   
  CH1    NZ   CH3     ga_13   
  CH2    NZ   CH3     ga_13   
   CA     C     O     ga_30   
   CA     C    +N     ga_19   
    O     C    +N     ga_33   
 [ impropers ]
;  ai    aj    ak    al   gromos type
    N    -C    CA     H     gi_1    
   CA     N     C    CB     gi_2    
    C    CA    +N     O     gi_1    
 [ dihedrals ]
;  ai    aj    ak    al   gromos type
  -CA    -C     N    CA     gd_14   
   -C     N    CA     C     gd_44   
   -C     N    CA     C     gd_43   
    N    CA    CB    CG     gd_34   
    N    CA     C    +N     gd_45   
    N    CA     C    +N     gd_42   
   CA    CB    CG    CD     gd_34   
   CB    CG    CD    CE     gd_34   
   CG    CD    CE    NZ     gd_34   
   CD    CE    NZ   CH1     gd_29   

; omega-N-methylarginine (0)
[ RMN ]
 [ atoms ]
    N     N    -0.31000     0
    H     H     0.31000     0
   CA   CH1     0.00000     1
   CB   CH2     0.00000     1
   CG   CH2     0.00000     2
   CD   CH2     0.00000     2
   NE    NE    -0.31000     3
   HE     H     0.31000     3
   CZ     C     0.18000     4 ; 0.36 charge divided between CZ and CT to add up to 0 net charge, similar to methyl groups of other methylation residues and also used in other building blocks (e.g. TMP)
  NH1    NE    -0.36000     4 ; from ring nitrogen atoms of nucleotides (e.g. ATP)
   CT   CH3     0.18000     4 ; 0.36 charge divided between CZ and CT to add up to 0 net charge, similar to methyl groups of other methylation residues and also used in other building blocks (e.g. TMP)
  NH2    NZ    -0.88000     5
 HH21     H     0.44000     5
 HH22     H     0.44000     5
    C     C       0.450     6
    O     O      -0.450     6
 [ bonds ]
    N     H    gb_2    
    N    CA    gb_21   
   CA    CB    gb_27   
   CA     C    gb_27   
   CB    CG    gb_27   
   CG    CD    gb_27   
   CD    NE    gb_21   
   NE    HE    gb_2    
   NE    CZ    gb_11   
   CZ   NH1    gb_11   
   CZ   NH2    gb_11   
  NH1    CT    gb_21   
  NH2  HH21    gb_2    
  NH2  HH22    gb_2    
    C     O    gb_5    
    C    +N    gb_10   
 [ angles ]
;  ai    aj    ak   gromos type
   -C     N     H     ga_32   
   -C     N    CA     ga_31   
    H     N    CA     ga_18   
    N    CA    CB     ga_13   
    N    CA     C     ga_13   
   CB    CA     C     ga_13   
   CA    CB    CG     ga_15   
   CB    CG    CD     ga_15   
   CG    CD    NE     ga_13   
   CD    NE    HE     ga_20   
   CD    NE    CZ     ga_33   
   HE    NE    CZ     ga_23   
   NE    CZ   NH1     ga_28   
   NE    CZ   NH2     ga_28   
  NH1    CZ   NH2     ga_28   
   CZ   NH1    CT     ga_27   
   CZ   NH2  HH21     ga_23   
   CZ   NH2  HH22     ga_23   
 HH21   NH2  HH22     ga_24   
   CA     C     O     ga_30   
   CA     C    +N     ga_19   
    O     C    +N     ga_33   
 [ impropers ]
;  ai    aj    ak    al   gromos type
    N    -C    CA     H     gi_1    
   CA     N     C    CB     gi_2    
   NE    CD    CZ    HE     gi_1    
   CZ   NH1   NH2    NE     gi_1    
  NH2  HH21  HH22    CZ     gi_1    
    C    CA    +N     O     gi_1    
 [ dihedrals ]
;  ai    aj    ak    al   gromos type
  -CA    -C     N    CA     gd_14   
   -C     N    CA     C     gd_44   
   -C     N    CA     C     gd_43
    N    CA    CB    CG     gd_34   
    N    CA     C    +N     gd_45   
    N    CA     C    +N     gd_42   
   CA    CB    CG    CD     gd_34   
   CB    CG    CD    NE     gd_34   
   CG    CD    NE    CZ     gd_39   
   CD    NE    CZ   NH1     gd_14   
   NE    CZ   NH1    CT     gd_14   
   NE    CZ   NH2  HH21     gd_14   

; omega-N-methylarginine (+1)
[ RMC ]
 [ atoms ]
    N     N    -0.31000     0
    H     H     0.31000     0
   CA   CH1     0.00000     1
   CB   CH2     0.00000     1
   CG   CH2     0.00000     1
   CD   CH2     0.09000     2
   NE    NE    -0.11000     2
   HE     H     0.24000     2
   CZ     C     0.34000     2
  NH1    NZ    -0.26000     2
 HH11     H     0.24000     2
 HH12     H     0.24000     2
  NH2    NZ    -0.11000     2 ; from NE atom of ARG
  HH2     H     0.24000     2
   CT   CH3     0.09000     2 ; from CD atom of ARG
    C     C       0.450     3
    O     O      -0.450     3
 [ bonds ]
    N     H    gb_2    
    N    CA    gb_21   
   CA    CB    gb_27   
   CA     C    gb_27   
   CB    CG    gb_27   
   CG    CD    gb_27   
   CD    NE    gb_21   
   NE    HE    gb_2    
   NE    CZ    gb_11   
   CZ   NH1    gb_11   
   CZ   NH2    gb_11   
  NH1  HH11    gb_2    
  NH1  HH12    gb_2    
  NH2   HH2    gb_2    
  NH2    CT    gb_21   
    C     O    gb_5    
    C    +N    gb_10   
 [ angles ]
;  ai    aj    ak   gromos type
   -C     N     H     ga_32   
   -C     N    CA     ga_31   
    H     N    CA     ga_18   
    N    CA    CB     ga_13   
    N    CA     C     ga_13   
   CB    CA     C     ga_13   
   CA    CB    CG     ga_15   
   CB    CG    CD     ga_15   
   CG    CD    NE     ga_13   
   CD    NE    HE     ga_20   
   CD    NE    CZ     ga_33   
   HE    NE    CZ     ga_23   
   NE    CZ   NH1     ga_28   
   NE    CZ   NH2     ga_28   
  NH1    CZ   NH2     ga_28   
   CZ   NH1  HH11     ga_23   
   CZ   NH1  HH12     ga_23   
 HH11   NH1  HH12     ga_24   
   CZ   NH2   HH2     ga_23   
  HH2   NH2    CT     ga_20   
   CZ   NH2    CT     ga_33   
   CA     C     O     ga_30   
   CA     C    +N     ga_19   
    O     C    +N     ga_33   
 [ impropers ]
;  ai    aj    ak    al   gromos type
    N    -C    CA     H     gi_1    
   CA     N     C    CB     gi_2    
   NE    CD    CZ    HE     gi_1    
   CZ   NH1   NH2    NE     gi_1    
  NH1  HH11  HH12    CZ     gi_1    
  NH2   HH2    CT    CZ     gi_1    
    C    CA    +N     O     gi_1    
 [ dihedrals ]
;  ai    aj    ak    al   gromos type
  -CA    -C     N    CA     gd_14   
   -C     N    CA     C     gd_44   
   -C     N    CA     C     gd_43
    N    CA    CB    CG     gd_34   
    N    CA     C    +N     gd_45   
    N    CA     C    +N     gd_42   
   CA    CB    CG    CD     gd_34   
   CB    CG    CD    NE     gd_34   
   CG    CD    NE    CZ     gd_39   
   CD    NE    CZ   NH1     gd_14   
   NE    CZ   NH1  HH11     gd_14   
   NE    CZ   NH2    CT     gd_14   

; symmetric-dimethylarginine (0)
[ RSM ]
 [ atoms ]
    N     N    -0.31000     0
    H     H     0.31000     0
   CA   CH1     0.00000     1
   CB   CH2     0.00000     1
   CG   CH2     0.00000     2
   CD   CH2     0.00000     2
   NE    NE    -0.31000     3
   HE     H     0.31000     3
   CZ     C     0.18000     4 ; 0.36 charge divided between CZ and CT1 to add up to 0 net charge, similar to methyl groups of other methylation residues and also used in other building blocks (e.g. TMP)
  NH1    NE    -0.36000     4 ; from ring nitrogen atoms of nucleotides (e.g. ATP)
  CT1   CH3     0.18000     4 ; 0.36 charge divided between CZ and CT1 to add up to 0 net charge, similar to methyl groups of other methylation residues and also used in other building blocks (e.g. TMP)
  NH2    NE    -0.31000     5 ; from NE atom of ARGN
  HH2     H     0.31000     5 ; from HE atom of ARGN
  CT2   CH3     0.00000     6 ; from CD atom of ARGN
    C     C       0.450     7
    O     O      -0.450     7
 [ bonds ]
    N     H    gb_2    
    N    CA    gb_21   
   CA    CB    gb_27   
   CA     C    gb_27   
   CB    CG    gb_27   
   CG    CD    gb_27   
   CD    NE    gb_21   
   NE    HE    gb_2    
   NE    CZ    gb_11   
   CZ   NH1    gb_11   
   CZ   NH2    gb_11   
  NH1   CT1    gb_21   
  NH2   HH2    gb_2    
  NH2   CT2    gb_21   
    C     O    gb_5    
    C    +N    gb_10   
 [ angles ]
;  ai    aj    ak   gromos type
   -C     N     H     ga_32   
   -C     N    CA     ga_31   
    H     N    CA     ga_18   
    N    CA    CB     ga_13   
    N    CA     C     ga_13   
   CB    CA     C     ga_13   
   CA    CB    CG     ga_15   
   CB    CG    CD     ga_15   
   CG    CD    NE     ga_13   
   CD    NE    HE     ga_20   
   CD    NE    CZ     ga_33   
   HE    NE    CZ     ga_23   
   NE    CZ   NH1     ga_28   
   NE    CZ   NH2     ga_28   
  NH1    CZ   NH2     ga_28   
   CZ   NH1   CT1     ga_27   
   CZ   NH2   HH2     ga_23   
  HH2   NH2   CT2     ga_20   
   CZ   NH2   CT2     ga_33   
   CA     C     O     ga_30   
   CA     C    +N     ga_19   
    O     C    +N     ga_33   
 [ impropers ]
;  ai    aj    ak    al   gromos type
    N    -C    CA     H     gi_1    
   CA     N     C    CB     gi_2    
   NE    CD    CZ    HE     gi_1    
   CZ   NH1   NH2    NE     gi_1    
  NH2   HH2   CT2    CZ     gi_1    
    C    CA    +N     O     gi_1    
 [ dihedrals ]
;  ai    aj    ak    al   gromos type
  -CA    -C     N    CA     gd_14   
   -C     N    CA     C     gd_44   
   -C     N    CA     C     gd_43
    N    CA    CB    CG     gd_34   
    N    CA     C    +N     gd_45   
    N    CA     C    +N     gd_42   
   CA    CB    CG    CD     gd_34   
   CB    CG    CD    NE     gd_34   
   CG    CD    NE    CZ     gd_39   
   CD    NE    CZ   NH1     gd_14   
   NE    CZ   NH1   CT1     gd_14   
   NE    CZ   NH2   CT2     gd_14   

; symmetric-dimethylarginine (+1)
[ RMS ]
 [ atoms ]
    N     N    -0.31000     0
    H     H     0.31000     0
   CA   CH1     0.00000     1
   CB   CH2     0.00000     1
   CG   CH2     0.00000     1
   CD   CH2     0.09000     2
   NE    NE    -0.11000     2
   HE     H     0.24000     2
   CZ     C     0.34000     2
  NH1    NZ    -0.11000     2 ; from NE atom of ARG
  HH1     H     0.24000     2
  CT1   CH3     0.09000     2 ; from CD atom of ARG
  NH2    NZ    -0.11000     2 ; from NE atom of ARG
  HH2     H     0.24000     2
  CT2   CH3     0.09000     2 ; from CD atom of ARG
    C     C       0.450     3
    O     O      -0.450     3
 [ bonds ]
    N     H    gb_2    
    N    CA    gb_21   
   CA    CB    gb_27   
   CA     C    gb_27   
   CB    CG    gb_27   
   CG    CD    gb_27   
   CD    NE    gb_21   
   NE    HE    gb_2    
   NE    CZ    gb_11   
   CZ   NH1    gb_11   
   CZ   NH2    gb_11   
  NH1   HH1    gb_2    
  NH1   CT1    gb_21   
  NH2   HH2    gb_2    
  NH2   CT2    gb_21   
    C     O    gb_5    
    C    +N    gb_10   
 [ angles ]
;  ai    aj    ak   gromos type
   -C     N     H     ga_32   
   -C     N    CA     ga_31   
    H     N    CA     ga_18   
    N    CA    CB     ga_13   
    N    CA     C     ga_13   
   CB    CA     C     ga_13   
   CA    CB    CG     ga_15   
   CB    CG    CD     ga_15   
   CG    CD    NE     ga_13   
   CD    NE    HE     ga_20   
   CD    NE    CZ     ga_33   
   HE    NE    CZ     ga_23   
   NE    CZ   NH1     ga_28   
   NE    CZ   NH2     ga_28   
  NH1    CZ   NH2     ga_28   
   CZ   NH1   HH1     ga_23   
  HH1   NH1   CT1     ga_20   
   CZ   NH1   CT1     ga_33   
   CZ   NH2   HH2     ga_23   
  HH2   NH2   CT2     ga_20   
   CZ   NH2   CT2     ga_33   
   CA     C     O     ga_30   
   CA     C    +N     ga_19   
    O     C    +N     ga_33   
 [ impropers ]
;  ai    aj    ak    al   gromos type
    N    -C    CA     H     gi_1    
   CA     N     C    CB     gi_2    
   NE    CD    CZ    HE     gi_1    
   CZ   NH1   NH2    NE     gi_1    
  NH1   HH1   CT1    CZ     gi_1    
  NH2   HH2   CT2    CZ     gi_1    
    C    CA    +N     O     gi_1    
 [ dihedrals ]
;  ai    aj    ak    al   gromos type
  -CA    -C     N    CA     gd_14   
   -C     N    CA     C     gd_44   
   -C     N    CA     C     gd_43
    N    CA    CB    CG     gd_34   
    N    CA     C    +N     gd_45   
    N    CA     C    +N     gd_42   
   CA    CB    CG    CD     gd_34   
   CB    CG    CD    NE     gd_34   
   CG    CD    NE    CZ     gd_39   
   CD    NE    CZ   NH1     gd_14   
   NE    CZ   NH1   CT1     gd_14   
   NE    CZ   NH2   CT2     gd_14   

; asymmetric-dimethylarginine (0)
[ RAM ]
 [ atoms ]
    N     N    -0.31000     0
    H     H     0.31000     0
   CA   CH1     0.00000     1
   CB   CH2     0.00000     1
   CG   CH2     0.00000     2
   CD   CH2     0.00000     2
   NE    NE    -0.31000     3
   HE     H     0.31000     3
   CZ     C     0.26600     4
  NH1    NE    -0.67400     4
  HH1     H     0.40800     4
  NH2    NZ    -0.20000     5 ; from ring nitrogen atoms of nucleotides (e.g. ATP)
  CT1   CH3     0.10000     5 ; 0.2 charge divided between CT1 and CT2 to add up to 0 net charge, also similar to methyl groups of methyl-arginine modifications and used for ring carbons in nucleotides (e.g. DCYT)
  CT2   CH3     0.10000     5 ; 0.2 charge divided between CT1 and CT2 to add up to 0 net charge, also similar to methyl groups of methyl-arginine modifications and used for ring carbons in nucleotides (e.g. DCYT)
    C     C       0.450     6
    O     O      -0.450     6
 [ bonds ]
    N     H    gb_2    
    N    CA    gb_21   
   CA    CB    gb_27   
   CA     C    gb_27   
   CB    CG    gb_27   
   CG    CD    gb_27   
   CD    NE    gb_21   
   NE    HE    gb_2    
   NE    CZ    gb_11   
   CZ   NH1    gb_11   
   CZ   NH2    gb_11   
  NH1   HH1    gb_2    
  NH2   CT1    gb_21   
  NH2   CT2    gb_21   
    C     O    gb_5    
    C    +N    gb_10   
 [ angles ]
;  ai    aj    ak   gromos type
   -C     N     H     ga_32   
   -C     N    CA     ga_31   
    H     N    CA     ga_18   
    N    CA    CB     ga_13   
    N    CA     C     ga_13   
   CB    CA     C     ga_13   
   CA    CB    CG     ga_15   
   CB    CG    CD     ga_15   
   CG    CD    NE     ga_13   
   CD    NE    HE     ga_20   
   CD    NE    CZ     ga_33   
   HE    NE    CZ     ga_23   
   NE    CZ   NH1     ga_28   
   NE    CZ   NH2     ga_28   
  NH1    CZ   NH2     ga_28   
   CZ   NH1   HH1     ga_23   
   CZ   NH2   CT1     ga_28   
   CZ   NH2   CT2     ga_28   
  CT1   NH2   CT2     ga_28   
   CA     C     O     ga_30   
   CA     C    +N     ga_19   
    O     C    +N     ga_33   
 [ impropers ]
;  ai    aj    ak    al   gromos type
    N    -C    CA     H     gi_1    
   CA     N     C    CB     gi_2    
   NE    CD    CZ    HE     gi_1    
   CZ   NH1   NH2    NE     gi_1    
  NH2   CT1   CT2    CZ     gi_1    
    C    CA    +N     O     gi_1    
 [ dihedrals ]
;  ai    aj    ak    al   gromos type
  -CA    -C     N    CA     gd_14   
   -C     N    CA     C     gd_44   
   -C     N    CA     C     gd_43
    N    CA    CB    CG     gd_34   
    N    CA     C    +N     gd_45   
    N    CA     C    +N     gd_42   
   CA    CB    CG    CD     gd_34   
   CB    CG    CD    NE     gd_34   
   CG    CD    NE    CZ     gd_39   
   CD    NE    CZ   NH1     gd_14   
   NE    CZ   NH1   HH1     gd_14   
   NE    CZ   NH2   CT1     gd_14   

; asymmetric-dimethylarginine (+1)
[ RMA ]
 [ atoms ]
    N     N    -0.31000     0
    H     H     0.31000     0
   CA   CH1     0.00000     1
   CB   CH2     0.00000     1
   CG   CH2     0.00000     1
   CD   CH2     0.09000     2
   NE    NE    -0.11000     2
   HE     H     0.24000     2
   CZ     C     0.43000     2 ; from CZ of R1P
  NH1    NZ    -0.26000     2
 HH11     H     0.24000     2
 HH12     H     0.24000     2
  NH2    NZ    -0.05000     2 ; to add up to +1 net charge, also used for nitrogen atoms in hisitidine building blocks
  CT1   CH3     0.09000     2 ; from CD atom of ARG 
  CT2   CH3     0.09000     2 ; from CD atom of ARG
    C     C       0.450     3
    O     O      -0.450     3
 [ bonds ]
    N     H    gb_2    
    N    CA    gb_21   
   CA    CB    gb_27   
   CA     C    gb_27   
   CB    CG    gb_27   
   CG    CD    gb_27   
   CD    NE    gb_21   
   NE    HE    gb_2    
   NE    CZ    gb_11   
   CZ   NH1    gb_11   
   CZ   NH2    gb_11   
  NH1  HH11    gb_2    
  NH1  HH12    gb_2    
  NH2   CT1    gb_21   
  NH2   CT2    gb_21   
    C     O    gb_5    
    C    +N    gb_10   
 [ angles ]
;  ai    aj    ak   gromos type
   -C     N     H     ga_32   
   -C     N    CA     ga_31   
    H     N    CA     ga_18   
    N    CA    CB     ga_13   
    N    CA     C     ga_13   
   CB    CA     C     ga_13   
   CA    CB    CG     ga_15   
   CB    CG    CD     ga_15   
   CG    CD    NE     ga_13   
   CD    NE    HE     ga_20   
   CD    NE    CZ     ga_33   
   HE    NE    CZ     ga_23   
   NE    CZ   NH1     ga_28   
   NE    CZ   NH2     ga_28   
  NH1    CZ   NH2     ga_28   
   CZ   NH1  HH11     ga_23   
   CZ   NH1  HH12     ga_23   
 HH11   NH1  HH12     ga_24   
   CZ   NH2   CT1     ga_28   
   CZ   NH2   CT2     ga_28   
  CT1   NH2   CT2     ga_28   
   CA     C     O     ga_30   
   CA     C    +N     ga_19   
    O     C    +N     ga_33   
 [ impropers ]
;  ai    aj    ak    al   gromos type
    N    -C    CA     H     gi_1    
   CA     N     C    CB     gi_2    
   NE    CD    CZ    HE     gi_1    
   CZ   NH1   NH2    NE     gi_1    
  NH1  HH11  HH12    CZ     gi_1    
  NH2   CT1   CT2    CZ     gi_1    
    C    CA    +N     O     gi_1    
 [ dihedrals ]
;  ai    aj    ak    al   gromos type
  -CA    -C     N    CA     gd_14   
   -C     N    CA     C     gd_44   
   -C     N    CA     C     gd_43
    N    CA    CB    CG     gd_34   
    N    CA     C    +N     gd_45   
    N    CA     C    +N     gd_42   
   CA    CB    CG    CD     gd_34   
   CB    CG    CD    NE     gd_34   
   CG    CD    NE    CZ     gd_39   
   CD    NE    CZ   NH1     gd_14   
   NE    CZ   NH1  HH11     gd_14   
   NE    CZ   NH2   CT1     gd_14   

; 1-methylhistidine (0)
[ H1M ]
 [ atoms ]
    N     N    -0.31000     0
    H     H     0.31000     0
   CA   CH1     0.00000     1
   CB   CH2     0.00000     1
   CG     C     0.00000     2
  ND1    NR    -0.54000     2
  CD2     C     0.00000     2
  HD2    HC     0.14000     2
  CE1     C     0.09000     2 ; to add up to 0 net charge, also from CD atom of ARG
  HE1    HC     0.14000     2
  NE2    NR    -0.05000     2
   CZ   CH3     0.22000     2 ; from the methyl groups of dimethylamine reported by Oostenbrink et al. DOI: 10.1002/cphc.200400542
    C     C       0.450     3
    O     O      -0.450     3
 [ bonds ]
    N     H    gb_2    
    N    CA    gb_21   
   CA    CB    gb_27   
   CA     C    gb_27   
   CB    CG    gb_27   
   CG   ND1    gb_10   
   CG   CD2    gb_10   
  ND1   CE1    gb_10   
  CD2   HD2    gb_3    
  CD2   NE2    gb_10   
  CE1   HE1    gb_3    
  CE1   NE2    gb_10   
  NE2    CZ    gb_22   
    C     O    gb_5    
    C    +N    gb_10   
 [ exclusions ]
;  ai    aj
   CB   HD2
   CB   CE1
   CB   NE2
   CG   HE1
   CG    CZ
  ND1   HD2
  ND1    CZ
  CD2   HE1
  HD2   CE1
  HD2    CZ
  HE1    CZ
 [ angles ]
;  ai    aj    ak   gromos type
   -C     N     H     ga_32   
   -C     N    CA     ga_31   
    H     N    CA     ga_18   
    N    CA    CB     ga_13   
    N    CA     C     ga_13   
   CB    CA     C     ga_13   
   CA    CB    CG     ga_15   
   CB    CG   ND1     ga_37   
   CB    CG   CD2     ga_37   
  ND1    CG   CD2     ga_7    
   CG   ND1   CE1     ga_7    
   CG   CD2   HD2     ga_36   
   CG   CD2   NE2     ga_7    
  HD2   CD2   NE2     ga_36   
  ND1   CE1   HE1     ga_36   
  ND1   CE1   NE2     ga_7    
  HE1   CE1   NE2     ga_36   
  CD2   NE2   CE1     ga_7    
  CD2   NE2    CZ     ga_37   
  CE1   NE2    CZ     ga_37   
   CA     C     O     ga_30   
   CA     C    +N     ga_19   
    O     C    +N     ga_33   
 [ impropers ]
;  ai    aj    ak    al   gromos type
    N    -C    CA     H     gi_1    
   CA     N     C    CB     gi_2    
   CG   ND1   CD2    CB     gi_1    
   CG   ND1   CE1   NE2     gi_1    
   CG   CD2   NE2   CE1     gi_1    
  ND1    CG   CD2   NE2     gi_1    
  ND1   CE1   NE2   CD2     gi_1    
  CD2    CG   ND1   CE1     gi_1    
  CD2    CG   NE2   HD2     gi_1    
  CE1   ND1   NE2   HE1     gi_1    
  NE2   CD2   CE1    CZ     gi_1    
    C    CA    +N     O     gi_1    
 [ dihedrals ]
;  ai    aj    ak    al   gromos type
  -CA    -C     N    CA     gd_14   
   -C     N    CA     C     gd_44   
   -C     N    CA     C     gd_43
    N    CA    CB    CG     gd_34   
    N    CA     C    +N     gd_45   
    N    CA     C    +N     gd_42   
   CA    CB    CG   ND1     gd_40   

; 1-methylhistidine (+1)
[ H1C ]
 [ atoms ]
    N     N    -0.31000     0
    H     H     0.31000     0
   CA   CH1     0.00000     1
   CB   CH2     0.00000     1
   CG     C    -0.05000     2
  ND1    NR     0.38000     2
  HD1     H     0.30000     2
  CD2     C    -0.10000     2
  HD2    HC     0.10000     2
  CE1     C    -0.24000     2 ; to add up to +1 net charge
  HE1    HC     0.10000     2
  NE2    NR     0.31000     2
   CZ   CH3     0.20000     2 ; derived by analogy to methyl groups of amines reported by Oostenbrink et al. DOI: 10.1002/cphc.200400542
    C     C       0.450     3
    O     O      -0.450     3
 [ bonds ]
    N     H    gb_2    
    N    CA    gb_21   
   CA    CB    gb_27   
   CA     C    gb_27   
   CB    CG    gb_27   
   CG   ND1    gb_10   
   CG   CD2    gb_10   
  ND1   HD1    gb_2    
  ND1   CE1    gb_10   
  CD2   HD2    gb_3    
  CD2   NE2    gb_10   
  CE1   HE1    gb_3    
  CE1   NE2    gb_10   
  NE2    CZ    gb_22   
    C     O    gb_5    
    C    +N    gb_10   
 [ exclusions ]
;  ai    aj
   CB   HD1
   CB   HD2
   CB   CE1
   CB   NE2
   CG   HE1
   CG    CZ
  ND1   HD2
  ND1    CZ
  HD1   CD2
  HD1   HE1
  HD1   NE2
  CD2   HE1
  HD2   CE1
  HD2    CZ
  HE1    CZ
 [ angles ]
;  ai    aj    ak   gromos type
   -C     N     H     ga_32   
   -C     N    CA     ga_31   
    H     N    CA     ga_18   
    N    CA    CB     ga_13   
    N    CA     C     ga_13   
   CB    CA     C     ga_13   
   CA    CB    CG     ga_15   
   CB    CG   ND1     ga_37   
   CB    CG   CD2     ga_37   
  ND1    CG   CD2     ga_7    
   CG   ND1   HD1     ga_36   
   CG   ND1   CE1     ga_7    
  HD1   ND1   CE1     ga_36   
   CG   CD2   HD2     ga_36   
   CG   CD2   NE2     ga_7    
  HD2   CD2   NE2     ga_36   
  ND1   CE1   HE1     ga_36   
  ND1   CE1   NE2     ga_7    
  HE1   CE1   NE2     ga_36   
  CD2   NE2   CE1     ga_7    
  CD2   NE2    CZ     ga_37   
  CE1   NE2    CZ     ga_37   
   CA     C     O     ga_30   
   CA     C    +N     ga_19   
    O     C    +N     ga_33   
 [ impropers ]
;  ai    aj    ak    al   gromos type
    N    -C    CA     H     gi_1    
   CA     N     C    CB     gi_2    
   CG   ND1   CD2    CB     gi_1    
   CG   ND1   CE1   NE2     gi_1    
   CG   CD2   NE2   CE1     gi_1    
  ND1    CG   CD2   NE2     gi_1    
  ND1    CG   CE1   HD1     gi_1    
  ND1   CE1   NE2   CD2     gi_1    
  CD2    CG   ND1   CE1     gi_1    
  CD2    CG   NE2   HD2     gi_1    
  CE1   ND1   NE2   HE1     gi_1    
  NE2   CD2   CE1    CZ     gi_1    
    C    CA    +N     O     gi_1    
 [ dihedrals ]
;  ai    aj    ak    al   gromos type
  -CA    -C     N    CA     gd_14   
   -C     N    CA     C     gd_44   
   -C     N    CA     C     gd_43
    N    CA    CB    CG     gd_34   
    N    CA     C    +N     gd_45   
    N    CA     C    +N     gd_42   
   CA    CB    CG   ND1     gd_40   

; 3-methylhistidine (0)
[ H3M ]
 [ atoms ]
    N     N    -0.31000     0
    H     H     0.31000     0
   CA   CH1     0.00000     1
   CB   CH2     0.00000     1
   CG     C     0.00000     2
  ND1    NR    -0.05000     2
  CD2     C     0.00000     2
  HD2    HC     0.14000     2
  CE1     C     0.09000     2 ; to add up to 0 net charge
  CE3   CH3     0.22000     2 ; from the methyl groups of dimethylamine reported by Oostenbrink et al. DOI: 10.1002/cphc.200400542
  HE1    HC     0.14000     2
  NE2    NR    -0.54000     2
    C     C       0.450     3
    O     O      -0.450     3
 [ bonds ]
    N     H    gb_2    
    N    CA    gb_21   
   CA    CB    gb_27   
   CA     C    gb_27   
   CB    CG    gb_27   
   CG   ND1    gb_10   
   CG   CD2    gb_10   
  ND1   CE3    gb_22   
  ND1   CE1    gb_10   
  CD2   HD2    gb_3    
  CD2   NE2    gb_10   
  CE1   HE1    gb_3    
  CE1   NE2    gb_10   
    C     O    gb_5    
    C    +N    gb_10   
 [ exclusions ]
;  ai    aj
   CB   CE3
   CB   HD2
   CB   CE1
   CB   NE2
   CG   HE1
  ND1   HD2
  CE3   CD2
  CE3   HE1
  CE3   NE2
  CD2   HE1
  HD2   CE1
 [ angles ]
;  ai    aj    ak   gromos type
   -C     N     H     ga_32   
   -C     N    CA     ga_31   
    H     N    CA     ga_18   
    N    CA    CB     ga_13   
    N    CA     C     ga_13   
   CB    CA     C     ga_13   
   CA    CB    CG     ga_15   
   CB    CG   ND1     ga_37   
   CB    CG   CD2     ga_37   
  ND1    CG   CD2     ga_7    
   CG   ND1   CE3     ga_37   
   CG   ND1   CE1     ga_7    
  CE3   ND1   CE1     ga_37   
   CG   CD2   HD2     ga_36   
   CG   CD2   NE2     ga_7    
  HD2   CD2   NE2     ga_36   
  ND1   CE1   HE1     ga_36   
  ND1   CE1   NE2     ga_7    
  HE1   CE1   NE2     ga_36   
  CD2   NE2   CE1     ga_7    
   CA     C     O     ga_30   
   CA     C    +N     ga_19   
    O     C    +N     ga_33   
 [ impropers ]
;  ai    aj    ak    al   gromos type
    N    -C    CA     H     gi_1    
   CA     N     C    CB     gi_2    
   CG   ND1   CD2    CB     gi_1    
   CG   ND1   CE1   NE2     gi_1    
   CG   CD2   NE2   CE1     gi_1    
  ND1    CG   CD2   NE2     gi_1    
  ND1    CG   CE1   CE3     gi_1    
  ND1   CE1   NE2   CD2     gi_1    
  CD2    CG   ND1   CE1     gi_1    
  CD2    CG   NE2   HD2     gi_1    
  CE1   ND1   NE2   HE1     gi_1    
    C    CA    +N     O     gi_1    
 [ dihedrals ]
;  ai    aj    ak    al   gromos type
  -CA    -C     N    CA     gd_14   
   -C     N    CA     C     gd_44   
   -C     N    CA     C     gd_43
    N    CA    CB    CG     gd_34   
    N    CA     C    +N     gd_45   
    N    CA     C    +N     gd_42   
   CA    CB    CG   ND1     gd_40   

; 3-methylhistidine (+1)
[ H3C ]
 [ atoms ]
    N     N    -0.31000     0
    H     H     0.31000     0
   CA   CH1     0.00000     1
   CB   CH2     0.00000     1
   CG     C    -0.05000     2
  ND1    NR     0.38000     2
  CE3   CH3     0.20000     2 ; derived by analogy to methyl groups of amines reported by Oostenbrink et al. DOI: 10.1002/cphc.200400542
  CD2     C    -0.10000     2
  HD2    HC     0.10000     2
  CE1     C    -0.24000     2 ; to add up to +1 net charge
  HE1    HC     0.10000     2
  NE2    NR     0.31000     2
  HE2     H     0.30000     2
    C     C       0.450     3
    O     O      -0.450     3
 [ bonds ]
    N     H    gb_2    
    N    CA    gb_21   
   CA    CB    gb_27   
   CA     C    gb_27   
   CB    CG    gb_27   
   CG   ND1    gb_10   
   CG   CD2    gb_10   
  ND1   CE3    gb_22   
  ND1   CE1    gb_10   
  CD2   HD2    gb_3    
  CD2   NE2    gb_10   
  CE1   HE1    gb_3    
  CE1   NE2    gb_10   
  NE2   HE2    gb_2    
    C     O    gb_5    
    C    +N    gb_10   
 [ exclusions ]
;  ai    aj
   CB   CE3
   CB   HD2
   CB   CE1
   CB   NE2
   CG   HE1
   CG   HE2
  ND1   HD2
  ND1   HE2
  CE3   CD2
  CE3   HE1
  CE3   NE2
  CD2   HE1
  HD2   CE1
  HD2   HE2
  HE1   HE2
 [ angles ]
;  ai    aj    ak   gromos type
   -C     N     H     ga_32   
   -C     N    CA     ga_31   
    H     N    CA     ga_18   
    N    CA    CB     ga_13   
    N    CA     C     ga_13   
   CB    CA     C     ga_13   
   CA    CB    CG     ga_15   
   CB    CG   ND1     ga_37   
   CB    CG   CD2     ga_37   
  ND1    CG   CD2     ga_7    
   CG   ND1   CE3     ga_37   
   CG   ND1   CE1     ga_7    
  CE3   ND1   CE1     ga_37   
   CG   CD2   HD2     ga_36   
   CG   CD2   NE2     ga_7    
  HD2   CD2   NE2     ga_36   
  ND1   CE1   HE1     ga_36   
  ND1   CE1   NE2     ga_7    
  HE1   CE1   NE2     ga_36   
  CD2   NE2   CE1     ga_7    
  CD2   NE2   HE2     ga_36   
  CE1   NE2   HE2     ga_36   
   CA     C     O     ga_30   
   CA     C    +N     ga_19   
    O     C    +N     ga_33   
 [ impropers ]
;  ai    aj    ak    al   gromos type
    N    -C    CA     H     gi_1    
   CA     N     C    CB     gi_2    
   CG   ND1   CD2    CB     gi_1    
   CG   ND1   CE1   NE2     gi_1    
   CG   CD2   NE2   CE1     gi_1    
  ND1    CG   CD2   NE2     gi_1    
  ND1    CG   CE1   CE3     gi_1    
  ND1   CE1   NE2   CD2     gi_1    
  CD2    CG   ND1   CE1     gi_1    
  CD2    CG   NE2   HD2     gi_1    
  CE1   ND1   NE2   HE1     gi_1    
  NE2   CD2   CE1   HE2     gi_1    
    C    CA    +N     O     gi_1    
 [ dihedrals ]
;  ai    aj    ak    al   gromos type
  -CA    -C     N    CA     gd_14   
   -C     N    CA     C     gd_44   
   -C     N    CA     C     gd_43
    N    CA    CB    CG     gd_34   
    N    CA     C    +N     gd_45   
    N    CA     C    +N     gd_42   
   CA    CB    CG   ND1     gd_40   

; N5-methylglutamine
[ QME ]
 [ atoms ]
    N     N    -0.31000     0
    H     H     0.31000     0
   CA   CH1     0.00000     1
   CB   CH2     0.00000     1
   CG   CH2     0.10000     2 ; by analogy to the aldehyde group reported by Dolenc et al. DOI: 10.1093/nar/gki195
   CD     C     0.19000     2 ; by analogy to GLN, the peptide bond and the aldehyde group reported by Dolenc et al. DOI: 10.1093/nar/gki195
  OE1     O    -0.45000     2
  NE2     N    -0.15000     2 ; by analogy to GLN and the peptide bond
  HE2     H     0.31000     2 ; from the hydrogen atom of the peptide bond
   CZ   CH3     0.00000     3
    C     C       0.450     4
    O     O      -0.450     4
 [ bonds ]
    N     H    gb_2    
    N    CA    gb_21   
   CA    CB    gb_27   
   CA     C    gb_27   
   CB    CG    gb_27   
   CG    CD    gb_27   
   CD   OE1    gb_5    
   CD   NE2    gb_9    
  NE2   HE2    gb_2    
  NE2    CZ    gb_21   
    C     O    gb_5    
    C    +N    gb_10   
 [ angles ]
;  ai    aj    ak   gromos type
   -C     N     H     ga_32   
   -C     N    CA     ga_31   
    H     N    CA     ga_18   
    N    CA    CB     ga_13   
    N    CA     C     ga_13   
   CB    CA     C     ga_13   
   CA    CB    CG     ga_15   
   CB    CG    CD     ga_15   
   CG    CD   OE1     ga_30   
   CG    CD   NE2     ga_19   
  OE1    CD   NE2     ga_33   
   CD   NE2   HE2     ga_32   
  HE2   NE2    CZ     ga_18   
   CD   NE2    CZ     ga_31   
   CA     C     O     ga_30   
   CA     C    +N     ga_19   
    O     C    +N     ga_33   
 [ impropers ]
;  ai    aj    ak    al   gromos type
    N    -C    CA     H     gi_1    
   CA     N     C    CB     gi_2    
   CD   OE1   NE2    CG     gi_1    
  NE2    CZ    CD   HE2     gi_1    
    C    CA    +N     O     gi_1    
 [ dihedrals ]
;  ai    aj    ak    al   gromos type
  -CA    -C     N    CA     gd_14   
   -C     N    CA     C     gd_44   
   -C     N    CA     C     gd_43
    N    CA    CB    CG     gd_34   
    N    CA     C    +N     gd_45   
    N    CA     C    +N     gd_42   
   CA    CB    CG    CD     gd_34   
   CB    CG    CD   NE2     gd_40   
   CG    CD   NE2    CZ     gd_14   

; N4-methylasparagine
[ NME ]
 [ atoms ]
    N     N    -0.31000     0
    H     H     0.31000     0
   CA   CH1     0.00000     1
   CB   CH2     0.10000     2 ; by analogy to the aldehyde group reported by Dolenc et al. DOI: 10.1093/nar/gki195
   CG     C     0.19000     2 ; by analogy to ASN, the peptide bond and the aldehyde group reported by Dolenc et al. DOI: 10.1093/nar/gki195
  OD1     O    -0.45000     2
  ND2     N    -0.15000     2 ; by analogy to ASN and the peptide bond
  HD2     H     0.31000     2 ; from the hydrogen of the peptide bond
   CE   CH3     0.00000     3
    C     C       0.450     4
    O     O      -0.450     4
 [ bonds ]
    N     H    gb_2    
    N    CA    gb_21   
   CA    CB    gb_27   
   CA     C    gb_27   
   CB    CG    gb_27   
   CG   OD1    gb_5    
   CG   ND2    gb_9    
  ND2   HD2    gb_2    
  ND2    CE    gb_21   
    C     O    gb_5    
    C    +N    gb_10   
 [ angles ]
;  ai    aj    ak   gromos type
   -C     N     H     ga_32   
   -C     N    CA     ga_31   
    H     N    CA     ga_18   
    N    CA    CB     ga_13   
    N    CA     C     ga_13   
   CB    CA     C     ga_13   
   CA    CB    CG     ga_15   
   CB    CG   OD1     ga_30   
   CB    CG   ND2     ga_19   
  OD1    CG   ND2     ga_33   
   CG   ND2   HD2     ga_32   
  HD2   ND2    CE     ga_18   
   CG   ND2    CE     ga_31   
   CA     C     O     ga_30   
   CA     C    +N     ga_19   
    O     C    +N     ga_33   
 [ impropers ]
;  ai    aj    ak    al   gromos type
    N    -C    CA     H     gi_1    
   CA     N     C    CB     gi_2    
   CG   OD1   ND2    CB     gi_1    
  ND2    CE    CG   HD2     gi_1    
    C    CA    +N     O     gi_1    
 [ dihedrals ]
;  ai    aj    ak    al   gromos type
  -CA    -C     N    CA     gd_14   
   -C     N    CA     C     gd_44   
   -C     N    CA     C     gd_43
    N    CA    CB    CG     gd_34   
    N    CA     C    +N     gd_45   
    N    CA     C    +N     gd_42   
   CA    CB    CG   ND2     gd_40   
   CB    CG   ND2    CE     gd_14   

; glutamate methyl ester
[ EME ]
 [ atoms ]
    N     N    -0.31000     0
    H     H     0.31000     0
   CA   CH1     0.00000     1
   CB   CH2     0.00000     1
   CG   CH2     0.00000     1
   CD     C     0.25300     2 ; from the ester group reported by Chandrasekhar et al. DOI: 10.1081/smts-120030764
  OE1     O    -0.45000     2 ; from the ester group reported by Chandrasekhar et al. DOI: 10.1081/smts-120030764
  OE2    OE    -0.06900     2 ; from the ester group reported by Chandrasekhar et al. DOI: 10.1081/smts-120030764
   CZ   CH3     0.26600     2 ; from the ester group reported by Chandrasekhar et al. DOI: 10.1081/smts-120030764
    C     C       0.450     3
    O     O      -0.450     3
 [ bonds ]
    N     H    gb_2    
    N    CA    gb_21   
   CA    CB    gb_27   
   CA     C    gb_27   
   CB    CG    gb_27   
   CG    CD    gb_27   
   CD   OE1    gb_5    
   CD   OE2    gb_13   
  OE2    CZ    gb_18   
    C     O    gb_5    
    C    +N    gb_10   
 [ angles ]
;  ai    aj    ak   gromos type
   -C     N     H     ga_32   
   -C     N    CA     ga_31   
    H     N    CA     ga_18   
    N    CA    CB     ga_13   
    N    CA     C     ga_13   
   CB    CA     C     ga_13   
   CA    CB    CG     ga_15   
   CB    CG    CD     ga_15   
   CG    CD   OE1     ga_30   
   CG    CD   OE2     ga_19   
  OE1    CD   OE2     ga_33   
   CD   OE2    CZ     ga_22   
   CA     C     O     ga_30   
   CA     C    +N     ga_19   
    O     C    +N     ga_33   
 [ impropers ]
;  ai    aj    ak    al   gromos type
    N    -C    CA     H     gi_1    
   CA     N     C    CB     gi_2    
   CD   OE1   OE2    CG     gi_1    
    C    CA    +N     O     gi_1    
 [ dihedrals ]
;  ai    aj    ak    al   gromos type
  -CA    -C     N    CA     gd_14   
   -C     N    CA     C     gd_44   
   -C     N    CA     C     gd_43
    N    CA    CB    CG     gd_34   
    N    CA     C    +N     gd_45   
    N    CA     C    +N     gd_42   
   CA    CB    CG    CD     gd_34   
   CB    CG    CD   OE2     gd_40   
   CG    CD   OE2    CZ     gd_12   

; aspartate methyl ester
[ DMA ]
 [ atoms ]
    N     N    -0.31000     0
    H     H     0.31000     0
   CA   CH1     0.00000     1
   CB   CH2     0.00000     1
   CG     C     0.25300     2 ; from the ester group reported by Chandrasekhar et al. DOI: 10.1081/smts-120030764
  OD1     O    -0.45000     2 ; from the ester group reported by Chandrasekhar et al. DOI: 10.1081/smts-120030764
  OD2    OE    -0.06900     2 ; from the ester group reported by Chandrasekhar et al. DOI: 10.1081/smts-120030764
   CE   CH3     0.26600     2 ; from the ester group reported by Chandrasekhar et al. DOI: 10.1081/smts-120030764
    C     C       0.450     3
    O     O      -0.450     3
 [ bonds ]
    N     H    gb_2    
    N    CA    gb_21   
   CA    CB    gb_27   
   CA     C    gb_27   
   CB    CG    gb_27   
   CG   OD1    gb_5    
   CG   OD2    gb_13   
  OD2    CE    gb_18   
    C     O    gb_5    
    C    +N    gb_10   
 [ angles ]
;  ai    aj    ak   gromos type
   -C     N     H     ga_32   
   -C     N    CA     ga_31   
    H     N    CA     ga_18   
    N    CA    CB     ga_13   
    N    CA     C     ga_13   
   CB    CA     C     ga_13   
   CA    CB    CG     ga_15   
   CB    CG   OD1     ga_30   
   CB    CG   OD2     ga_19   
  OD1    CG   OD2     ga_33   
   CG   OD2    CE     ga_22   
   CA     C     O     ga_30   
   CA     C    +N     ga_19   
    O     C    +N     ga_33   
 [ impropers ]
;  ai    aj    ak    al   gromos type
    N    -C    CA     H     gi_1    
   CA     N     C    CB     gi_2    
   CG   OD1   OD2    CB     gi_1    
    C    CA    +N     O     gi_1    
 [ dihedrals ]
;  ai    aj    ak    al   gromos type
  -CA    -C     N    CA     gd_14   
   -C     N    CA     C     gd_44   
   -C     N    CA     C     gd_43
    N    CA    CB    CG     gd_34   
    N    CA     C    +N     gd_45   
    N    CA     C    +N     gd_42   
   CA    CB    CG   OD2     gd_40   
   CB    CG   OD2    CE     gd_12   

; S-methylcysteine
[ CYM ]
 [ atoms ]
    N     N    -0.31000     0
    H     H     0.31000     0
   CA   CH1     0.00000     1
   CB   CH2     0.24100     2 ; from MET
   SG     S    -0.48200     2 ; from MET
   CD   CH3     0.24100     2 ; from MET
    C     C       0.450     3
    O     O      -0.450     3
 [ bonds ]
    N     H    gb_2    
    N    CA    gb_21   
   CA    CB    gb_27   
   CA     C    gb_27   
   CB    SG    gb_32   
   SG    CD    gb_31   
    C     O    gb_5    
    C    +N    gb_10   
 [ angles ]
;  ai    aj    ak   gromos type
   -C     N     H     ga_32   
   -C     N    CA     ga_31   
    H     N    CA     ga_18   
    N    CA    CB     ga_13   
    N    CA     C     ga_13   
   CB    CA     C     ga_13   
   CA    CB    SG     ga_16   
   CB    SG    CD     ga_4   
   CA     C     O     ga_30   
   CA     C    +N     ga_19   
    O     C    +N     ga_33   
 [ impropers ]
;  ai    aj    ak    al   gromos type
    N    -C    CA     H     gi_1    
   CA     N     C    CB     gi_2    
    C    CA    +N     O     gi_1    
 [ dihedrals ]
;  ai    aj    ak    al   gromos type
  -CA    -C     N    CA     gd_14   
   -C     N    CA     C     gd_44   
   -C     N    CA     C     gd_43
    N    CA    CB    SG     gd_34   
    CA   CB    SG    CD     gd_26   
    N    CA     C    +N     gd_45   
    N    CA     C    +N     gd_42   

; N6-acetyllysine
[ KAC ]
 [ atoms ]
    N     N    -0.31000     0
    H     H     0.31000     0
   CA   CH1     0.00000     1
   CB   CH2     0.00000     1
   CG   CH2     0.00000     2
   CD   CH2     0.00000     2
   CE   CH2     0.00000     3
   NZ     N    -0.15000     4 ; by analogy to ASN/GLN and the peptide bond
   HZ     H     0.31000     4 ; from the hydrogen of the peptide bond
   CH     C     0.19000     4 ; by analogy to ASN/GLN, the peptide bond and the aldehyde group reported by Dolenc et al. DOI: 10.1093/nar/gki195
  OI2     O    -0.45000     4 ; from the carbonyl group (of e.g. GLN)
  CI1   CH3     0.10000     4 ; by analogy to the aldehyde group reported by Dolenc et al. DOI: 10.1093/nar/gki195
    C     C       0.450     5
    O     O      -0.450     5
 [ bonds ]
    N     H    gb_2    
    N    CA    gb_21   
   CA    CB    gb_27   
   CA     C    gb_27   
   CB    CG    gb_27   
   CG    CD    gb_27   
   CD    CE    gb_27   
   CE    NZ    gb_21   
   NZ    HZ    gb_2    
   NZ    CH    gb_10   
   CH   OI2    gb_5    
   CH   CI1    gb_27   
    C     O    gb_5    
    C    +N    gb_10   
 [ angles ]
;  ai    aj    ak   gromos type
   -C     N     H     ga_32   
   -C     N    CA     ga_31   
    H     N    CA     ga_18   
    N    CA    CB     ga_13   
    N    CA     C     ga_13   
   CB    CA     C     ga_13   
   CA    CB    CG     ga_15   
   CB    CG    CD     ga_15   
   CG    CD    CE     ga_15   
   CD    CE    NZ     ga_15   
   CE    NZ    HZ     ga_18   
   HZ    NZ    CH     ga_32   
   CE    NZ    CH     ga_31   
   NZ    CH   OI2     ga_33   
   NZ    CH   CI1     ga_19   
  OI2    CH   CI1     ga_30   
   CA     C     O     ga_30   
   CA     C    +N     ga_19   
    O     C    +N     ga_33   
 [ impropers ]
;  ai    aj    ak    al   gromos type
    N    -C    CA     H     gi_1    
   CA     N     C    CB     gi_2    
    C    CA    +N     O     gi_1    
   NZ    CH    CE    HZ     gi_1    
   CH   CI1    NZ   OI2     gi_1    
 [ dihedrals ]
;  ai    aj    ak    al   gromos type
  -CA    -C     N    CA     gd_14   
   -C     N    CA     C     gd_44   
   -C     N    CA     C     gd_43
    N    CA    CB    CG     gd_34   
    N    CA     C    +N     gd_45   
    N    CA     C    +N     gd_42   
   CA    CB    CG    CD     gd_34   
   CB    CG    CD    CE     gd_34   
   CG    CD    CE    NZ     gd_34   
   CD    CE    NZ    CH     gd_39   
   CE    NZ    CH   CI1     gd_14   

; 3-hydroxyproline (R)
[ PH3 ]
 [ atoms ]
    N     N     0.00000     0
   CA   CH1     0.00000     1
   CB   CH1     0.26600     2 ; from the hydroxyl group of THR
  OG1    OA    -0.67400     2 ; from the hydroxyl group of THR
  HG1     H     0.40800     2 ; from the hydroxyl group of THR
  CG2  CH2R     0.00000     3
   CD  CH2R     0.00000     3
    C     C       0.450     4
    O     O      -0.450     4
 [ bonds ]
    N    CA    gb_21   
    N    CD    gb_21   
   CA    CB    gb_27   
   CA     C    gb_27   
   CB   OG1    gb_18   
   CB   CG2    gb_27   
  OG1   HG1    gb_1    
  CG2    CD    gb_27   
    C     O    gb_5    
    C    +N    gb_10   
 [ angles ]
;  ai    aj    ak   gromos type
   -C     N    CA     ga_31   
   -C     N    CD     ga_31   
   CA     N    CD     ga_21   
    N    CA    CB     ga_13   
    N    CA     C     ga_13   
   CB    CA     C     ga_13   
   CA    CB   OG1     ga_13   
   CA    CB   CG2     ga_13   
  OG1    CB   CG2     ga_13   
   CB   OG1   HG1     ga_12   
   CB   CG2    CD     ga_13   
    N    CD   CG2     ga_13   
   CA     C     O     ga_30   
   CA     C    +N     ga_19   
    O     C    +N     ga_33   
 [ impropers ]
;  ai    aj    ak    al   gromos type
    N    -C    CA    CD     gi_1    
   CA     N     C    CB     gi_2    
   CB   CG2    CA   OG1     gi_2    
    C    CA    +N     O     gi_1    
 [ dihedrals ]
;  ai    aj    ak    al   gromos type
  -CA    -C     N    CA     gd_14   
   -C     N    CA     C     gd_44   
   -C     N    CA     C     gd_43
   CA     N    CD   CG2     gd_39   
    N    CA    CB   CG2     gd_34   
    N    CA     C    +N     gd_45   
    N    CA     C    +N     gd_42   
   CA    CB   OG1   HG1     gd_23   
   CA    CB   CG2    CD     gd_34   
   CB   CG2    CD     N     gd_34   

; 3-hydroxyproline (S)
[ P3H ]
 [ atoms ]
    N     N     0.00000     0
   CA   CH1     0.00000     1
   CB   CH1     0.26600     2 ; from the hydroxyl group of THR
  OG1    OA    -0.67400     2 ; from the hydroxyl group of THR
  HG1     H     0.40800     2 ; from the hydroxyl group of THR
  CG2  CH2R     0.00000     3
   CD  CH2R     0.00000     3
    C     C       0.450     4
    O     O      -0.450     4
 [ bonds ]
    N    CA    gb_21   
    N    CD    gb_21   
   CA    CB    gb_27   
   CA     C    gb_27   
   CB   OG1    gb_18   
   CB   CG2    gb_27   
  OG1   HG1    gb_1    
  CG2    CD    gb_27   
    C     O    gb_5    
    C    +N    gb_10   
 [ angles ]
;  ai    aj    ak   gromos type
   -C     N    CA     ga_31   
   -C     N    CD     ga_31   
   CA     N    CD     ga_21   
    N    CA    CB     ga_13   
    N    CA     C     ga_13   
   CB    CA     C     ga_13   
   CA    CB   OG1     ga_13   
   CA    CB   CG2     ga_13   
  OG1    CB   CG2     ga_13   
   CB   OG1   HG1     ga_12   
   CB   CG2    CD     ga_13   
    N    CD   CG2     ga_13   
   CA     C     O     ga_30   
   CA     C    +N     ga_19   
    O     C    +N     ga_33   
 [ impropers ]
;  ai    aj    ak    al   gromos type
    N    -C    CA    CD     gi_1    
   CA     N     C    CB     gi_2    
   CB    CA   CG2   OG1     gi_2    
    C    CA    +N     O     gi_1    
 [ dihedrals ]
;  ai    aj    ak    al   gromos type
  -CA    -C     N    CA     gd_14   
   -C     N    CA     C     gd_44   
   -C     N    CA     C     gd_43
   CA     N    CD   CG2     gd_39   
    N    CA    CB   CG2     gd_34   
    N    CA     C    +N     gd_45   
    N    CA     C    +N     gd_42   
   CA    CB   OG1   HG1     gd_23   
   CA    CB   CG2    CD     gd_34   
   CB   CG2    CD     N     gd_34   

; 4-hydroxyproline (S)
[ HY2 ]
 [ atoms ]
    N     N     0.00000     0
   CA   CH1     0.00000     1
   CB  CH2R     0.00000     1
   CG   CH1     0.26600     2 ; from the hydroxyl group of THR
  OD1    OA    -0.67400     2 ; from the hydroxyl group of THR
  HD1     H     0.40800     2 ; from the hydroxyl group of THR
  CD2  CH2R     0.00000     3
    C     C       0.450     4
    O     O      -0.450     4
 [ bonds ]
    N    CA    gb_21   
    N   CD2    gb_21   
   CA    CB    gb_27   
   CA     C    gb_27   
   CB    CG    gb_27   
   CG   OD1    gb_18   
   CG   CD2    gb_27   
  OD1   HD1    gb_1    
    C     O    gb_5    
    C    +N    gb_10   
 [ angles ]
;  ai    aj    ak   gromos type
   -C     N    CA     ga_31   
   -C     N   CD2     ga_31   
   CA     N   CD2     ga_21   
    N    CA    CB     ga_13   
    N    CA     C     ga_13   
   CB    CA     C     ga_13   
   CA    CB    CG     ga_13   
   CB    CG   OD1     ga_13   
   CB    CG   CD2     ga_13   
  OD1    CG   CD2     ga_13   
   CG   OD1   HD1     ga_12   
    N   CD2    CG     ga_13   
   CA     C     O     ga_30   
   CA     C    +N     ga_19   
    O     C    +N     ga_33   
 [ impropers ]
;  ai    aj    ak    al   gromos type
    N    -C    CA   CD2     gi_1    
   CA     N     C    CB     gi_2    
   CG    CB   CD2   OD1     gi_2    
    C    CA    +N     O     gi_1    
 [ dihedrals ]
;  ai    aj    ak    al   gromos type
  -CA    -C     N    CA     gd_14   
   -C     N    CA     C     gd_44   
   -C     N    CA     C     gd_43
   CA     N   CD2    CG     gd_39   
    N    CA    CB    CG     gd_34   
    N    CA     C    +N     gd_45   
    N    CA     C    +N     gd_42   
   CA    CB    CG   CD2     gd_34   
   CB    CG   OD1   HD1     gd_23   
   CB    CG   CD2     N     gd_34   

; 3,4-dihydroxyproline
[ PHH ]
 [ atoms ]
    N     N     0.00000     0
   CA   CH1     0.00000     1
   CB   CH1     0.26600     2 ; from the hydroxyl group of THR
  OG1    OA    -0.67400     2 ; from the hydroxyl group of THR
  HG1     H     0.40800     2 ; from the hydroxyl group of THR
  CG2   CH1     0.26600     3 ; from the hydroxyl group of THR
  OD1    OA    -0.67400     3 ; from the hydroxyl group of THR
  HD1     H     0.40800     3 ; from the hydroxyl group of THR
  CD2  CH2R     0.00000     4
    C     C       0.450     5
    O     O      -0.450     5
 [ bonds ]
    N    CA    gb_21   
    N   CD2    gb_21   
   CA    CB    gb_27   
   CA     C    gb_27   
   CB   OG1    gb_18   
   CB   CG2    gb_27   
  OG1   HG1    gb_1    
  CG2   OD1    gb_18   
  CG2   CD2    gb_27   
  OD1   HD1    gb_1    
    C     O    gb_5    
    C    +N    gb_10   
 [ angles ]
;  ai    aj    ak   gromos type
   -C     N    CA     ga_31   
   -C     N   CD2     ga_31   
   CA     N   CD2     ga_21   
    N    CA    CB     ga_13   
    N    CA     C     ga_13   
   CB    CA     C     ga_13   
   CA    CB   OG1     ga_13   
   CA    CB   CG2     ga_13   
  OG1    CB   CG2     ga_13   
   CB   OG1   HG1     ga_12   
   CB   CG2   OD1     ga_13   
   CB   CG2   CD2     ga_13   
  OD1   CG2   CD2     ga_13   
  CG2   OD1   HD1     ga_12   
    N   CD2   CG2     ga_13   
   CA     C     O     ga_30   
   CA     C    +N     ga_19   
    O     C    +N     ga_33   
 [ impropers ]
;  ai    aj    ak    al   gromos type
    N    -C    CA   CD2     gi_1    
   CA     N     C    CB     gi_2    
   CB    CA   CG2   OG1     gi_2    
  CG2    CB   CD2   OD1     gi_2    
    C    CA    +N     O     gi_1    
 [ dihedrals ]
;  ai    aj    ak    al   gromos type
  -CA    -C     N    CA     gd_14   
   -C     N    CA     C     gd_44   
   -C     N    CA     C     gd_43
   CA     N   CD2   CG2     gd_39   
    N    CA    CB   CG2     gd_34   
    N    CA     C    +N     gd_45   
    N    CA     C    +N     gd_42   
   CA    CB   OG1   HG1     gd_23   
   CA    CB   CG2   CD2     gd_34   
   CB   CG2   OD1   HD1     gd_23   
   CB   CG2   CD2     N     gd_34   

; 5-hydroxylysine (0,R)
[ KH5 ]
 [ atoms ]
    N     N    -0.31000     0
    H     H     0.31000     0
   CA   CH1     0.00000     1
   CB   CH2     0.00000     1
   CG   CH2     0.00000     2
   CD   CH1     0.26600     3 ; from the hydroxyl group of THR
  OE1    OA    -0.67400     3 ; from the hydroxyl group of THR
  HE1     H     0.40800     3 ; from the hydroxyl group of THR
  CE2   CH2    -0.24000     4
   NZ    NT    -0.64000     4
  HZ1     H     0.44000     4
  HZ2     H     0.44000     4
    C     C       0.450     5
    O     O      -0.450     5
 [ bonds ]
    N     H    gb_2    
    N    CA    gb_21   
   CA    CB    gb_27   
   CA     C    gb_27   
   CB    CG    gb_27   
   CG    CD    gb_27   
   CD   OE1    gb_18   
   CD   CE2    gb_27   
  OE1   HE1    gb_1    
  CE2    NZ    gb_21   
   NZ   HZ1    gb_2    
   NZ   HZ2    gb_2    
    C     O    gb_5    
    C    +N    gb_10   
 [ angles ]
;  ai    aj    ak   gromos type
   -C     N     H     ga_32   
   -C     N    CA     ga_31   
    H     N    CA     ga_18   
    N    CA    CB     ga_13   
    N    CA     C     ga_13   
   CB    CA     C     ga_13   
   CA    CB    CG     ga_15   
   CB    CG    CD     ga_15   
   CG    CD   OE1     ga_13   
   CG    CD   CE2     ga_13
  OE1    CD   CE2     ga_13
   CD   OE1   HE1     ga_12   
   CD   CE2    NZ     ga_15   
  CE2    NZ   HZ1     ga_11   
  CE2    NZ   HZ2     ga_11   
  HZ1    NZ   HZ2     ga_10   
   CA     C     O     ga_30   
   CA     C    +N     ga_19   
    O     C    +N     ga_33   
 [ impropers ]
;  ai    aj    ak    al   gromos type
    N    -C    CA     H     gi_1    
   CA     N     C    CB     gi_2    
   CD   CE2   OE1    CG     gi_2    
    C    CA    +N     O     gi_1    
 [ dihedrals ]
;  ai    aj    ak    al   gromos type
  -CA    -C     N    CA     gd_14   
   -C     N    CA     C     gd_44   
   -C     N    CA     C     gd_43
    N    CA    CB    CG     gd_34   
    N    CA     C    +N     gd_45   
    N    CA     C    +N     gd_42   
   CA    CB    CG    CD     gd_34   
   CB    CG    CD   CE2     gd_34   
   CG    CD   OE1   HE1     gd_23   
   CG    CD   CE2    NZ     gd_34   
   CD   CE2    NZ   HZ1     gd_29   

; 5-hydroxylysine (0,S)
[ K5H ]
 [ atoms ]
    N     N    -0.31000     0
    H     H     0.31000     0
   CA   CH1     0.00000     1
   CB   CH2     0.00000     1
   CG   CH2     0.00000     2
   CD   CH1     0.26600     3 ; from the hydroxyl group of THR
  OE1    OA    -0.67400     3 ; from the hydroxyl group of THR
  HE1     H     0.40800     3 ; from the hydroxyl group of THR
  CE2   CH2    -0.24000     4
   NZ    NT    -0.64000     4
  HZ1     H     0.44000     4
  HZ2     H     0.44000     4
    C     C       0.450     5
    O     O      -0.450     5
 [ bonds ]
    N     H    gb_2    
    N    CA    gb_21   
   CA    CB    gb_27   
   CA     C    gb_27   
   CB    CG    gb_27   
   CG    CD    gb_27   
   CD   OE1    gb_18   
   CD   CE2    gb_27   
  OE1   HE1    gb_1    
  CE2    NZ    gb_21   
   NZ   HZ1    gb_2    
   NZ   HZ2    gb_2    
    C     O    gb_5    
    C    +N    gb_10   
 [ angles ]
;  ai    aj    ak   gromos type
   -C     N     H     ga_32   
   -C     N    CA     ga_31   
    H     N    CA     ga_18   
    N    CA    CB     ga_13   
    N    CA     C     ga_13   
   CB    CA     C     ga_13   
   CA    CB    CG     ga_15   
   CB    CG    CD     ga_15   
   CG    CD   OE1     ga_13   
   CG    CD   CE2     ga_13
  OE1    CD   CE2     ga_13
   CD   OE1   HE1     ga_12   
   CD   CE2    NZ     ga_15   
  CE2    NZ   HZ1     ga_11   
  CE2    NZ   HZ2     ga_11   
  HZ1    NZ   HZ2     ga_10   
   CA     C     O     ga_30   
   CA     C    +N     ga_19   
    O     C    +N     ga_33   
 [ impropers ]
;  ai    aj    ak    al   gromos type
    N    -C    CA     H     gi_1    
   CA     N     C    CB     gi_2    
   CD   OE1   CE2    CG     gi_2    
    C    CA    +N     O     gi_1    
 [ dihedrals ]
;  ai    aj    ak    al   gromos type
  -CA    -C     N    CA     gd_14   
   -C     N    CA     C     gd_44   
   -C     N    CA     C     gd_43
    N    CA    CB    CG     gd_34   
    N    CA     C    +N     gd_45   
    N    CA     C    +N     gd_42   
   CA    CB    CG    CD     gd_34   
   CB    CG    CD   CE2     gd_34   
   CG    CD   OE1   HE1     gd_23   
   CG    CD   CE2    NZ     gd_34   
   CD   CE2    NZ   HZ1     gd_29   

; 5-hydroxylysine (+1,R)
[ KPH ]
 [ atoms ]
    N     N    -0.31000     0
    H     H     0.31000     0
   CA   CH1     0.00000     1
   CB   CH2     0.00000     1
   CG   CH2     0.00000     2
   CD   CH1     0.26600     3 ; from the hydroxyl group of THR
  OE1    OA    -0.67400     3 ; from the hydroxyl group of THR
  HE1     H     0.40800     3 ; from the hydroxyl group of THR
  CE2   CH2     0.12700     4
   NZ    NL     0.12900     4
  HZ1     H     0.24800     4
  HZ2     H     0.24800     4
  HZ3     H     0.24800     4
    C     C       0.450     5
    O     O      -0.450     5
 [ bonds ]
    N     H    gb_2    
    N    CA    gb_21   
   CA    CB    gb_27   
   CA     C    gb_27   
   CB    CG    gb_27   
   CG    CD    gb_27   
   CD   OE1    gb_18   
   CD   CE2    gb_27   
  OE1   HE1    gb_1    
  CE2    NZ    gb_21   
   NZ   HZ1    gb_2    
   NZ   HZ2    gb_2    
   NZ   HZ3    gb_2    
    C     O    gb_5    
    C    +N    gb_10   
 [ angles ]
;  ai    aj    ak   gromos type
   -C     N     H     ga_32   
   -C     N    CA     ga_31   
    H     N    CA     ga_18   
    N    CA    CB     ga_13   
    N    CA     C     ga_13   
   CB    CA     C     ga_13   
   CA    CB    CG     ga_15   
   CB    CG    CD     ga_15   
   CG    CD   OE1     ga_13   
   CG    CD   CE2     ga_13
  OE1    CD   CE2     ga_13
   CD   OE1   HE1     ga_12   
   CD   CE2    NZ     ga_15   
  CE2    NZ   HZ1     ga_11   
  CE2    NZ   HZ2     ga_11   
  CE2    NZ   HZ3     ga_11   
  HZ1    NZ   HZ2     ga_10   
  HZ1    NZ   HZ3     ga_10   
  HZ2    NZ   HZ3     ga_10   
   CA     C     O     ga_30   
   CA     C    +N     ga_19   
    O     C    +N     ga_33   
 [ impropers ]
;  ai    aj    ak    al   gromos type
    N    -C    CA     H     gi_1    
   CA     N     C    CB     gi_2    
   CD   CE2   OE1    CG     gi_2    
    C    CA    +N     O     gi_1    
 [ dihedrals ]
;  ai    aj    ak    al   gromos type
  -CA    -C     N    CA     gd_14   
   -C     N    CA     C     gd_44   
   -C     N    CA     C     gd_43
    N    CA    CB    CG     gd_34   
    N    CA     C    +N     gd_45   
    N    CA     C    +N     gd_42   
   CA    CB    CG    CD     gd_34   
   CB    CG    CD   CE2     gd_34   
   CG    CD   OE1   HE1     gd_23   
   CG    CD   CE2    NZ     gd_34   
   CD   CE2    NZ   HZ1     gd_29   

; 5-hydroxylysine (+1,S)
[ KHP ]
 [ atoms ]
    N     N    -0.31000     0
    H     H     0.31000     0
   CA   CH1     0.00000     1
   CB   CH2     0.00000     1
   CG   CH2     0.00000     2
   CD   CH1     0.26600     3 ; from the hydroxyl group of THR
  OE1    OA    -0.67400     3 ; from the hydroxyl group of THR
  HE1     H     0.40800     3 ; from the hydroxyl group of THR
  CE2   CH2     0.12700     4
   NZ    NL     0.12900     4
  HZ1     H     0.24800     4
  HZ2     H     0.24800     4
  HZ3     H     0.24800     4
    C     C       0.450     5
    O     O      -0.450     5
 [ bonds ]
    N     H    gb_2    
    N    CA    gb_21   
   CA    CB    gb_27   
   CA     C    gb_27   
   CB    CG    gb_27   
   CG    CD    gb_27   
   CD   OE1    gb_18   
   CD   CE2    gb_27   
  OE1   HE1    gb_1    
  CE2    NZ    gb_21   
   NZ   HZ1    gb_2    
   NZ   HZ2    gb_2    
   NZ   HZ3    gb_2    
    C     O    gb_5    
    C    +N    gb_10   
 [ angles ]
;  ai    aj    ak   gromos type
   -C     N     H     ga_32   
   -C     N    CA     ga_31   
    H     N    CA     ga_18   
    N    CA    CB     ga_13   
    N    CA     C     ga_13   
   CB    CA     C     ga_13   
   CA    CB    CG     ga_15   
   CB    CG    CD     ga_15   
   CG    CD   OE1     ga_13   
   CG    CD   CE2     ga_13
  OE1    CD   CE2     ga_13
   CD   OE1   HE1     ga_12   
   CD   CE2    NZ     ga_15   
  CE2    NZ   HZ1     ga_11   
  CE2    NZ   HZ2     ga_11   
  CE2    NZ   HZ3     ga_11   
  HZ1    NZ   HZ2     ga_10   
  HZ1    NZ   HZ3     ga_10   
  HZ2    NZ   HZ3     ga_10   
   CA     C     O     ga_30   
   CA     C    +N     ga_19   
    O     C    +N     ga_33   
 [ impropers ]
;  ai    aj    ak    al   gromos type
    N    -C    CA     H     gi_1    
   CA     N     C    CB     gi_2    
   CD   OE1   CE2    CG     gi_2    
    C    CA    +N     O     gi_1    
 [ dihedrals ]
;  ai    aj    ak    al   gromos type
  -CA    -C     N    CA     gd_14   
   -C     N    CA     C     gd_44   
   -C     N    CA     C     gd_43
    N    CA    CB    CG     gd_34   
    N    CA     C    +N     gd_45   
    N    CA     C    +N     gd_42   
   CA    CB    CG    CD     gd_34   
   CB    CG    CD   CE2     gd_34   
   CG    CD   OE1   HE1     gd_23   
   CG    CD   CE2    NZ     gd_34   
   CD   CE2    NZ   HZ1     gd_29   

; 3,4-dihydroxyphenylalanine
[ HTY ]
 [ atoms ]
    N     N    -0.31000     0
    H     H     0.31000     0
   CA   CH1     0.00000     1
   CB   CH2     0.00000     1
   CG     C     0.00000     1
  CD1     C    -0.14000     2
  HD1    HC     0.14000     2
  CD2     C    -0.14000     3
  HD2    HC     0.14000     3
  CE1     C     0.20300     4 ; from the hydroxyl group of TYR
  OZ1    OA    -0.61100     4 ; from the hydroxyl group of TYR
  HZ1     H     0.40800     4 ; from the hydroxyl group of TYR
  CE2     C    -0.14000     5
  HE2    HC     0.14000     5
  CZ2     C     0.20300     6 ; from the hydroxyl group of TYR
   OH    OA    -0.61100     6 ; from the hydroxyl group of TYR
   HH     H     0.40800     6 ; from the hydroxyl group of TYR
    C     C       0.450     7
    O     O      -0.450     7
 [ bonds ]
    N     H    gb_2    
    N    CA    gb_21   
   CA    CB    gb_27   
   CA     C    gb_27   
   CB    CG    gb_27   
   CG   CD1    gb_16   
   CG   CD2    gb_16   
  CD1   HD1    gb_3    
  CD1   CE1    gb_16   
  CD2   HD2    gb_3    
  CD2   CE2    gb_16   
  CE1   OZ1    gb_13   
  CE1   CZ2    gb_16   
  OZ1   HZ1    gb_1    
  CE2   HE2    gb_3    
  CE2   CZ2    gb_16   
  CZ2    OH    gb_13   
   OH    HH    gb_1    
    C     O    gb_5    
    C    +N    gb_10   
 [ exclusions ]
;  ai    aj
   CB   HD1
   CB   HD2
   CB   CE1
   CB   CE2
   CG   OZ1
   CG   HE2
   CG   CZ2
  CD1   HD2
  CD1   CE2
  CD1    OH
  HD1   CD2
  HD1   OZ1
  HD1   CZ2
  CD2   CE1
  CD2    OH
  HD2   HE2
  HD2   CZ2
  CE1   HE2
  OZ1   CE2
  OZ1    OH
  HE2    OH
  HH    OZ1
  HH    HZ1
 HZ1     OH
 [ angles ]
;  ai    aj    ak   gromos type
   -C     N     H     ga_32   
   -C     N    CA     ga_31   
    H     N    CA     ga_18   
    N    CA    CB     ga_13   
    N    CA     C     ga_13   
   CB    CA     C     ga_13   
   CA    CB    CG     ga_15   
   CB    CG   CD1     ga_27   
   CB    CG   CD2     ga_27   
  CD1    CG   CD2     ga_27   
   CG   CD1   HD1     ga_25   
   CG   CD1   CE1     ga_27   
  HD1   CD1   CE1     ga_25   
   CG   CD2   HD2     ga_25   
   CG   CD2   CE2     ga_27   
  HD2   CD2   CE2     ga_25   
  CD1   CE1   OZ1     ga_27   
  CD1   CE1   CZ2     ga_27   
  OZ1   CE1   CZ2     ga_27   
  CE1   OZ1   HZ1     ga_12
  CD2   CE2   HE2     ga_25   
  CD2   CE2   CZ2     ga_27   
  HE2   CE2   CZ2     ga_25   
  CE1   CZ2   CE2     ga_27   
  CE1   CZ2    OH     ga_27   
  CE2   CZ2    OH     ga_27   
  CZ2    OH    HH     ga_12   
   CA     C     O     ga_30   
   CA     C    +N     ga_19   
    O     C    +N     ga_33   
 [ impropers ]
;  ai    aj    ak    al   gromos type
    N    -C    CA     H     gi_1    
   CA     N     C    CB     gi_2    
   CG   CD1   CD2    CB     gi_1    
   CG   CD1   CE1   CZ2     gi_1    
   CG   CD2   CE2   CZ2     gi_1    
  CD1    CG   CD2   CE2     gi_1    
  CD1    CG   CE1   HD1     gi_1    
  CD1   CE1   CZ2   CE2     gi_1    
  CD2    CG   CD1   CE1     gi_1    
  CD2    CG   CE2   HD2     gi_1    
  CD2   CE2   CZ2   CE1     gi_1    
  CE1   CZ2   CD1   OZ1     gi_1    
  HE2   CD2   CZ2   CE2     gi_1    
  CZ2   CE1   CE2    OH     gi_1    
    C    CA    +N     O     gi_1    
 [ dihedrals ]
;  ai    aj    ak    al   gromos type
  -CA    -C     N    CA     gd_14   
   -C     N    CA     C     gd_44   
   -C     N    CA     C     gd_43
    N    CA    CB    CG     gd_34   
    N    CA     C    +N     gd_45   
    N    CA     C    +N     gd_42   
   CA    CB    CG   CD1     gd_40   
  CD1   CE1   OZ1   HZ1     gd_11   
  CE1   CZ2    OH    HH     gd_11   

; 7-hydroxytryptophan
[ W7H ]
 [ atoms ]
    N     N    -0.31000     0
    H     H     0.31000     0
   CA   CH1     0.00000     1
   CB   CH2     0.00000     1
   CG     C    -0.21000     2
  CD1     C    -0.14000     2
  HD1    HC     0.14000     2
  CD2     C     0.00000     2
  NE1    NR    -0.10000     2
  HE1     H     0.31000     2
  CE2     C     0.00000     2
  CE3     C    -0.14000     3
  HE3    HC     0.14000     3
  CZ2     C     0.20300     4 ; from the hydroxyl group of TYR
  OH2    OA    -0.61100     4 ; from the hydroxyl group of TYR
  HH2     H     0.40800     4 ; from the hydroxyl group of TYR
  CZ3     C    -0.14000     5
  HZ3    HC     0.14000     5
  CH3     C    -0.14000     6
  HH3    HC     0.14000     6
    C     C       0.450     7
    O     O      -0.450     7
 [ bonds ]
    N     H    gb_2    
    N    CA    gb_21   
   CA    CB    gb_27   
   CA     C    gb_27   
   CB    CG    gb_27   
   CG   CD1    gb_10   
   CG   CD2    gb_16   
  CD1   HD1    gb_3    
  CD1   NE1    gb_10   
  CD2   CE2    gb_16   
  CD2   CE3    gb_16   
  NE1   HE1    gb_2    
  NE1   CE2    gb_10   
  CE2   CZ2    gb_16   
  CE3   HE3    gb_3    
  CE3   CZ3    gb_16   
  CZ2   OH2    gb_13   
  OH2   HH2    gb_1    
  CZ2   CH3    gb_16   
  CZ3   HZ3    gb_3    
  CZ3   CH3    gb_16   
  CH3   HH3    gb_3    
    C     O    gb_5    
    C    +N    gb_10   
 [ exclusions ]
;  ai    aj
   CB   HD1
   CB   NE1
   CB   CE2
   CB   CE3
   CG   HE1
   CG   HE3
   CG   CZ2
   CG   CZ3
  CD1   CE3
  CD1   CZ2
  HD1   CD2
  HD1   HE1
  HD1   CE2
  CD2   HE1
  CD2   OH2
  CD2   HZ3
  CD2   CH3
  NE1   CE3
  NE1   OH2
  NE1   CH3
  HE1   CZ2
  CE2   HE3
  CE2   CZ3
  CE2   HH3
  CE3   CZ2
  CE3   HH3
  HE3   HZ3
  HE3   CH3
  CZ2   HZ3
  OH2   CZ3
  OH2   HH3
  HZ3   HH3
 [ angles ]
;  ai    aj    ak   gromos type
   -C     N     H     ga_32   
   -C     N    CA     ga_31   
    H     N    CA     ga_18   
    N    CA    CB     ga_13   
    N    CA     C     ga_13   
   CB    CA     C     ga_13   
   CA    CB    CG     ga_15   
   CB    CG   CD1     ga_37   
   CB    CG   CD2     ga_37   
  CD1    CG   CD2     ga_7    
   CG   CD1   HD1     ga_36   
   CG   CD1   NE1     ga_7    
  HD1   CD1   NE1     ga_36   
   CG   CD2   CE2     ga_7    
   CG   CD2   CE3     ga_39   
  CE2   CD2   CE3     ga_27   
  CD1   NE1   HE1     ga_36   
  CD1   NE1   CE2     ga_7    
  HE1   NE1   CE2     ga_36   
  CD2   CE2   NE1     ga_7    
  CD2   CE2   CZ2     ga_27   
  NE1   CE2   CZ2     ga_39   
  CD2   CE3   HE3     ga_25   
  CD2   CE3   CZ3     ga_27   
  HE3   CE3   CZ3     ga_25   
  CE2   CZ2   OH2     ga_27   
  CE2   CZ2   CH3     ga_27   
  OH2   CZ2   CH3     ga_27   
  HH2   OH2   CZ2     ga_12   
  CE3   CZ3   HZ3     ga_25   
  CE3   CZ3   CH3     ga_27   
  HZ3   CZ3   CH3     ga_25   
  CZ2   CH3   CZ3     ga_27   
  CZ2   CH3   HH3     ga_25   
  CZ3   CH3   HH3     ga_25   
   CA     C     O     ga_30   
   CA     C    +N     ga_19   
    O     C    +N     ga_33   
 [ impropers ]
;  ai    aj    ak    al   gromos type
    N    -C    CA     H     gi_1    
   CA     N     C    CB     gi_2    
   CG   CD1   CD2    CB     gi_1    
   CG   CD1   NE1   CE2     gi_1    
   CG   CD2   CE2   NE1     gi_1    
  CD1    CG   CD2   CE2     gi_1    
  CD1    CG   NE1   HD1     gi_1    
  CD1   NE1   CE2   CD2     gi_1    
  CD2    CG   CD1   NE1     gi_1    
  CD2   CE2   CE3    CG     gi_1    
  CD2   CE2   CZ2   CH3     gi_1    
  CD2   CE3   CZ3   CH3     gi_1    
  NE1   CD1   CE2   HE1     gi_1    
  CE2   CD2   CE3   CZ3     gi_1    
  CE2   CD2   CZ2   NE1     gi_1    
  CE2   CZ2   CH3   CZ3     gi_1    
  CE3   CD2   CE2   CZ2     gi_1    
  CE3   CD2   CZ3   HE3     gi_1    
  CE3   CZ3   CH3   CZ2     gi_1    
  CZ2   CE2   CH3   OH2     gi_1    
  CZ3   CE3   CH3   HZ3     gi_1    
  CH3   CZ2   CZ3   HH3     gi_1    
    C    CA    +N     O     gi_1    
 [ dihedrals ]
;  ai    aj    ak    al   gromos type
  -CA    -C     N    CA     gd_14   
   -C     N    CA     C     gd_44   
   -C     N    CA     C     gd_43
    N    CA    CB    CG     gd_34   
    N    CA     C    +N     gd_45   
    N    CA     C    +N     gd_42   
   CA    CB    CG   CD2     gd_40   
  CE2   CZ2   OH2   HH2     gd_11   

; 3-hydroxyaspartate (-1,R)
[ DH3 ]
 [ atoms ]
    N     N    -0.31000     0
    H     H     0.31000     0
   CA   CH1     0.00000     1
   CB   CH1     0.26600     2 ; from the hydroxyl group of THR
  OG1    OA    -0.67400     2 ; from the hydroxyl group of THR
  HG1     H     0.40800     2 ; from the hydroxyl group of THR
  CG2     C     0.27000     3
  OD1    OM    -0.63500     3
  OD2    OM    -0.63500     3
    C     C       0.450     4
    O     O      -0.450     4
 [ bonds ]
    N     H    gb_2    
    N    CA    gb_21   
   CA    CB    gb_27   
   CA     C    gb_27   
   CB   OG1    gb_18   
   CB   CG2    gb_27   
  OG1   HG1    gb_1    
  CG2   OD1    gb_6    
  CG2   OD2    gb_6    
    C     O    gb_5    
    C    +N    gb_10   
 [ angles ]
;  ai    aj    ak   gromos type
   -C     N     H     ga_32   
   -C     N    CA     ga_31   
    H     N    CA     ga_18   
    N    CA    CB     ga_13   
    N    CA     C     ga_13   
   CB    CA     C     ga_13   
   CA    CB   OG1     ga_13   
   CA    CB   CG2     ga_13   
  OG1    CB   CG2     ga_13   
   CB   OG1   HG1     ga_12   
   CB   CG2   OD1     ga_22   
   CB   CG2   OD2     ga_22   
  OD1   CG2   OD2     ga_38   
   CA     C     O     ga_30   
   CA     C    +N     ga_19   
    O     C    +N     ga_33   
 [ impropers ]
;  ai    aj    ak    al   gromos type
    N    -C    CA     H     gi_1    
   CA     N     C    CB     gi_2    
   CB   CG2   OG1    CA     gi_2    
  CG2   OD1   OD2    CB     gi_1    
    C    CA    +N     O     gi_1    
 [ dihedrals ]
;  ai    aj    ak    al   gromos type
  -CA    -C     N    CA     gd_14   
   -C     N    CA     C     gd_44   
   -C     N    CA     C     gd_43
    N    CA    CB   CG2     gd_34   
    N    CA     C    +N     gd_45   
    N    CA     C    +N     gd_42   
   CA    CB   OG1   HG1     gd_23   
   CA    CB   CG2   OD1     gd_40   

; 3-hydroxyaspartate (-1,S)
[ D3H ]
 [ atoms ]
    N     N    -0.31000     0
    H     H     0.31000     0
   CA   CH1     0.00000     1
   CB   CH1     0.26600     2 ; from the hydroxyl group of THR
  OG1    OA    -0.67400     2 ; from the hydroxyl group of THR
  HG1     H     0.40800     2 ; from the hydroxyl group of THR
  CG2     C     0.27000     3
  OD1    OM    -0.63500     3
  OD2    OM    -0.63500     3
    C     C       0.450     4
    O     O      -0.450     4
 [ bonds ]
    N     H    gb_2    
    N    CA    gb_21   
   CA    CB    gb_27   
   CA     C    gb_27   
   CB   OG1    gb_18   
   CB   CG2    gb_27   
  OG1   HG1    gb_1    
  CG2   OD1    gb_6    
  CG2   OD2    gb_6    
    C     O    gb_5    
    C    +N    gb_10   
 [ angles ]
;  ai    aj    ak   gromos type
   -C     N     H     ga_32   
   -C     N    CA     ga_31   
    H     N    CA     ga_18   
    N    CA    CB     ga_13   
    N    CA     C     ga_13   
   CB    CA     C     ga_13   
   CA    CB   OG1     ga_13   
   CA    CB   CG2     ga_13   
  OG1    CB   CG2     ga_13   
   CB   OG1   HG1     ga_12   
   CB   CG2   OD1     ga_22   
   CB   CG2   OD2     ga_22   
  OD1   CG2   OD2     ga_38   
   CA     C     O     ga_30   
   CA     C    +N     ga_19   
    O     C    +N     ga_33   
 [ impropers ]
;  ai    aj    ak    al   gromos type
    N    -C    CA     H     gi_1    
   CA     N     C    CB     gi_2    
   CB   OG1   CG2    CA     gi_2    
  CG2   OD1   OD2    CB     gi_1    
    C    CA    +N     O     gi_1    
 [ dihedrals ]
;  ai    aj    ak    al   gromos type
  -CA    -C     N    CA     gd_14   
   -C     N    CA     C     gd_44   
   -C     N    CA     C     gd_43
    N    CA    CB   CG2     gd_34   
    N    CA     C    +N     gd_45   
    N    CA     C    +N     gd_42   
   CA    CB   OG1   HG1     gd_23   
   CA    CB   CG2   OD1     gd_40   

; 3-hydroxyaspartate (0,R)
[ DN3 ]
 [ atoms ]
    N     N    -0.31000     0
    H     H     0.31000     0
   CA   CH1     0.00000     1
   CB   CH1     0.26600     2 ; from the hydroxyl group of THR
  OG1    OA    -0.67400     2 ; from the hydroxyl group of THR
  HG1     H     0.40800     2 ; from the hydroxyl group of THR
  CG2     C     0.33000     3
  OD1     O    -0.45000     3
  OD2    OA    -0.28800     3
  HD2     H     0.40800     3
    C     C       0.450     4
    O     O      -0.450     4
 [ bonds ]
    N     H    gb_2    
    N    CA    gb_21   
   CA    CB    gb_27   
   CA     C    gb_27   
   CB   OG1    gb_18   
   CB   CG2    gb_27   
  OG1   HG1    gb_1    
  CG2   OD1    gb_5    
  CG2   OD2    gb_13   
  OD2   HD2    gb_1    
    C     O    gb_5    
    C    +N    gb_10   
 [ angles ]
;  ai    aj    ak   gromos type
   -C     N     H     ga_32   
   -C     N    CA     ga_31   
    H     N    CA     ga_18   
    N    CA    CB     ga_13   
    N    CA     C     ga_13   
   CB    CA     C     ga_13   
   CA    CB   OG1     ga_13   
   CA    CB   CG2     ga_13   
  OG1    CB   CG2     ga_13   
   CB   OG1   HG1     ga_12   
   CB   CG2   OD1     ga_30   
   CB   CG2   OD2     ga_19   
  OD1   CG2   OD2     ga_33   
  CG2   OD2   HD2     ga_12   
   CA     C     O     ga_30   
   CA     C    +N     ga_19   
    O     C    +N     ga_33   
 [ impropers ]
;  ai    aj    ak    al   gromos type
    N    -C    CA     H     gi_1    
   CA     N     C    CB     gi_2    
   CB   CG2   OG1    CA     gi_2    
  CG2   OD1   OD2    CB     gi_1    
    C    CA    +N     O     gi_1    
 [ dihedrals ]
;  ai    aj    ak    al   gromos type
  -CA    -C     N    CA     gd_14   
   -C     N    CA     C     gd_44   
   -C     N    CA     C     gd_43
    N    CA    CB   CG2     gd_34   
    N    CA     C    +N     gd_45   
    N    CA     C    +N     gd_42   
   CA    CB   OG1   HG1     gd_23   
   CA    CB   CG2   OD2     gd_40   
   CB   CG2   OD2   HD2     gd_12   


; 3-hydroxyaspartate (0,S)
[ D3N ]
 [ atoms ]
    N     N    -0.31000     0
    H     H     0.31000     0
   CA   CH1     0.00000     1
   CB   CH1     0.26600     2 ; from the hydroxyl group of THR
  OG1    OA    -0.67400     2 ; from the hydroxyl group of THR
  HG1     H     0.40800     2 ; from the hydroxyl group of THR
  CG2     C     0.33000     3
  OD1     O    -0.45000     3
  OD2    OA    -0.28800     3
  HD2     H     0.40800     3
    C     C       0.450     4
    O     O      -0.450     4
 [ bonds ]
    N     H    gb_2    
    N    CA    gb_21   
   CA    CB    gb_27   
   CA     C    gb_27   
   CB   OG1    gb_18   
   CB   CG2    gb_27   
  OG1   HG1    gb_1    
  CG2   OD1    gb_5    
  CG2   OD2    gb_13   
  OD2   HD2    gb_1    
    C     O    gb_5    
    C    +N    gb_10   
 [ angles ]
;  ai    aj    ak   gromos type
   -C     N     H     ga_32   
   -C     N    CA     ga_31   
    H     N    CA     ga_18   
    N    CA    CB     ga_13   
    N    CA     C     ga_13   
   CB    CA     C     ga_13   
   CA    CB   OG1     ga_13   
   CA    CB   CG2     ga_13   
  OG1    CB   CG2     ga_13   
   CB   OG1   HG1     ga_12   
   CB   CG2   OD1     ga_30   
   CB   CG2   OD2     ga_19   
  OD1   CG2   OD2     ga_33   
  CG2   OD2   HD2     ga_12   
   CA     C     O     ga_30   
   CA     C    +N     ga_19   
    O     C    +N     ga_33   
 [ impropers ]
;  ai    aj    ak    al   gromos type
    N    -C    CA     H     gi_1    
   CA     N     C    CB     gi_2    
   CB   OG1   CG2    CA     gi_2    
  CG2   OD1   OD2    CB     gi_1    
    C    CA    +N     O     gi_1    
 [ dihedrals ]
;  ai    aj    ak    al   gromos type
  -CA    -C     N    CA     gd_14   
   -C     N    CA     C     gd_44   
   -C     N    CA     C     gd_43
    N    CA    CB   CG2     gd_34   
    N    CA     C    +N     gd_45   
    N    CA     C    +N     gd_42   
   CA    CB   OG1   HG1     gd_23   
   CA    CB   CG2   OD2     gd_40   
   CB   CG2   OD2   HD2     gd_12   

; 3-hydroxyasparagine (R)
[ N3H ]
 [ atoms ]
    N     N    -0.31000     0
    H     H     0.31000     0
   CA   CH1     0.00000     1
   CB   CH1     0.26600     2 ; from the hydroxyl group of THR
  OG1    OA    -0.67400     2 ; from the hydroxyl group of THR
  HG1     H     0.40800     2 ; from the hydroxyl group of THR
  CG2     C     0.29000     3
  OD1     O    -0.45000     3
  ND2    NT    -0.72000     3
 HD21     H     0.44000     3
 HD22     H     0.44000     3
    C     C       0.450     4
    O     O      -0.450     4
 [ bonds ]
    N     H    gb_2    
    N    CA    gb_21   
   CA    CB    gb_27   
   CA     C    gb_27   
   CB   OG1    gb_18   
   CB   CG2    gb_27   
  OG1   HG1    gb_1    
  CG2   OD1    gb_5    
  CG2   ND2    gb_9    
  ND2  HD21    gb_2    
  ND2  HD22    gb_2    
    C     O    gb_5    
    C    +N    gb_10   
 [ angles ]
;  ai    aj    ak   gromos type
   -C     N     H     ga_32   
   -C     N    CA     ga_31   
    H     N    CA     ga_18   
    N    CA    CB     ga_13   
    N    CA     C     ga_13   
   CB    CA     C     ga_13   
   CA    CB   OG1     ga_13   
   CA    CB   CG2     ga_13   
  OG1    CB   CG2     ga_13   
   CB   OG1   HG1     ga_12   
   CB   CG2   OD1     ga_30   
   CB   CG2   ND2     ga_19   
  OD1   CG2   ND2     ga_33   
  CG2   ND2  HD21     ga_23   
  CG2   ND2  HD22     ga_23   
 HD21   ND2  HD22     ga_24   
   CA     C     O     ga_30   
   CA     C    +N     ga_19   
    O     C    +N     ga_33   
 [ impropers ]
;  ai    aj    ak    al   gromos type
    N    -C    CA     H     gi_1    
   CA     N     C    CB     gi_2    
   CB   CG2   OG1    CA     gi_2    
  CG2   OD1   ND2    CB     gi_1    
  ND2  HD21  HD22   CG2     gi_1    
    C    CA    +N     O     gi_1    
 [ dihedrals ]
;  ai    aj    ak    al   gromos type
  -CA    -C     N    CA     gd_14   
   -C     N    CA     C     gd_44   
   -C     N    CA     C     gd_43
    N    CA    CB   CG2     gd_34   
    N    CA     C    +N     gd_45   
    N    CA     C    +N     gd_42   
   CA    CB   OG1   HG1     gd_23   
   CA    CB   CG2   ND2     gd_40   
   CB   CG2   ND2  HD21     gd_14   

; 3-hydroxyasparagine (S)
[ NH3 ]
 [ atoms ]
    N     N    -0.31000     0
    H     H     0.31000     0
   CA   CH1     0.00000     1
   CB   CH1     0.26600     2 ; from the hydroxyl group of THR
  OG1    OA    -0.67400     2 ; from the hydroxyl group of THR
  HG1     H     0.40800     2 ; from the hydroxyl group of THR
  CG2     C     0.29000     3
  OD1     O    -0.45000     3
  ND2    NT    -0.72000     3
 HD21     H     0.44000     3
 HD22     H     0.44000     3
    C     C       0.450     4
    O     O      -0.450     4
 [ bonds ]
    N     H    gb_2    
    N    CA    gb_21   
   CA    CB    gb_27   
   CA     C    gb_27   
   CB   OG1    gb_18   
   CB   CG2    gb_27   
  OG1   HG1    gb_1    
  CG2   OD1    gb_5    
  CG2   ND2    gb_9    
  ND2  HD21    gb_2    
  ND2  HD22    gb_2    
    C     O    gb_5    
    C    +N    gb_10   
 [ angles ]
;  ai    aj    ak   gromos type
   -C     N     H     ga_32   
   -C     N    CA     ga_31   
    H     N    CA     ga_18   
    N    CA    CB     ga_13   
    N    CA     C     ga_13   
   CB    CA     C     ga_13   
   CA    CB   OG1     ga_13   
   CA    CB   CG2     ga_13   
  OG1    CB   CG2     ga_13   
   CB   OG1   HG1     ga_12   
   CB   CG2   OD1     ga_30   
   CB   CG2   ND2     ga_19   
  OD1   CG2   ND2     ga_33   
  CG2   ND2  HD21     ga_23   
  CG2   ND2  HD22     ga_23   
 HD21   ND2  HD22     ga_24   
   CA     C     O     ga_30   
   CA     C    +N     ga_19   
    O     C    +N     ga_33   
 [ impropers ]
;  ai    aj    ak    al   gromos type
    N    -C    CA     H     gi_1    
   CA     N     C    CB     gi_2    
   CB   OG1   CG2    CA     gi_2    
  CG2   OD1   ND2    CB     gi_1    
  ND2  HD21  HD22   CG2     gi_1    
    C    CA    +N     O     gi_1    
 [ dihedrals ]
;  ai    aj    ak    al   gromos type
  -CA    -C     N    CA     gd_14   
   -C     N    CA     C     gd_44   
   -C     N    CA     C     gd_43
    N    CA    CB   CG2     gd_34   
    N    CA     C    +N     gd_45   
    N    CA     C    +N     gd_42   
   CA    CB   OG1   HG1     gd_23   
   CA    CB   CG2   ND2     gd_40   
   CB   CG2   ND2  HD21     gd_14   

; 4-carboxyglutamate (-2)
[ ECA ]
 [ atoms ]
    N     N    -0.31000     0
    H     H     0.31000     0
   CA   CH1     0.00000     1
   CB   CH2     0.00000     1
   CG   CH1     0.00000     1
  CD1     C     0.27000     2
  OE1    OM    -0.63500     2
  OE2    OM    -0.63500     2
  CD2     C     0.27000     3 ; from GLU
  OE3    OM    -0.63500     3 ; from GLU
  OE4    OM    -0.63500     3 ; from GLU
    C     C       0.450     4
    O     O      -0.450     4
 [ bonds ]
    N     H    gb_2    
    N    CA    gb_21   
   CA    CB    gb_27   
   CA     C    gb_27   
   CB    CG    gb_27   
   CG   CD1    gb_27   
  CD1   OE1    gb_6    
  CD1   OE2    gb_6    
   CG   CD2    gb_27   
  CD2   OE3    gb_6    
  CD2   OE4    gb_6    
    C     O    gb_5    
    C    +N    gb_10   
 [ angles ]
;  ai    aj    ak   gromos type
   -C     N     H     ga_32   
   -C     N    CA     ga_31   
    H     N    CA     ga_18   
    N    CA    CB     ga_13   
    N    CA     C     ga_13   
   CB    CA     C     ga_13   
   CA    CB    CG     ga_15   
   CB    CG   CD1     ga_13   
   CB    CG   CD2     ga_13   
  CD1    CG   CD2     ga_13   
   CG   CD1   OE1     ga_22   
   CG   CD1   OE2     ga_22   
  OE1   CD1   OE2     ga_38   
   CG   CD2   OE3     ga_22   
   CG   CD2   OE4     ga_22   
  OE3   CD2   OE4     ga_38   
   CA     C     O     ga_30   
   CA     C    +N     ga_19   
    O     C    +N     ga_33   
 [ impropers ]
;  ai    aj    ak    al   gromos type
    N    -C    CA     H     gi_1    
   CA     N     C    CB     gi_2    
   CG   CD1   CD2    CB     gi_2    
  CD1   OE1   OE2    CG     gi_1    
  CD2   OE3   OE4    CG     gi_1    
    C    CA    +N     O     gi_1    
 [ dihedrals ]
;  ai    aj    ak    al   gromos type
  -CA    -C     N    CA     gd_14   
   -C     N    CA     C     gd_44   
   -C     N    CA     C     gd_43
    N    CA    CB    CG     gd_34   
    N    CA     C    +N     gd_45   
    N    CA     C    +N     gd_42   
   CA    CB    CG   CD1     gd_34   
   CB    CG   CD1   OE2     gd_40   
   CB    CG   CD2   OE4     gd_40   

; 4-carboxyglutamate (-1)
[ ECN ]
 [ atoms ]
    N     N    -0.31000     0
    H     H     0.31000     0
   CA   CH1     0.00000     1
   CB   CH2     0.00000     1
   CG   CH1     0.00000     1
  CD1     C     0.33000     2 ; from GLUH
  OE1     O    -0.45000     2 ; from GLUH
  OE2    OA    -0.28800     2 ; from GLUH
  HE2     H     0.40800     2 ; from GLUH
  CD2     C     0.27000     3
  OE3    OM    -0.63500     3
  OE4    OM    -0.63500     3
    C     C       0.450     4
    O     O      -0.450     4
 [ bonds ]
    N     H    gb_2    
    N    CA    gb_21   
   CA    CB    gb_27   
   CA     C    gb_27   
   CB    CG    gb_27   
   CG   CD1    gb_27   
  CD1   OE1    gb_5    
  CD1   OE2    gb_13   
  OE2   HE2    gb_1    
   CG   CD2    gb_27   
  CD2   OE3    gb_6    
  CD2   OE4    gb_6    
    C     O    gb_5    
    C    +N    gb_10   
 [ angles ]
;  ai    aj    ak   gromos type
   -C     N     H     ga_32   
   -C     N    CA     ga_31   
    H     N    CA     ga_18   
    N    CA    CB     ga_13   
    N    CA     C     ga_13   
   CB    CA     C     ga_13   
   CA    CB    CG     ga_15   
   CB    CG   CD1     ga_13   
   CB    CG   CD2     ga_13   
  CD1    CG   CD2     ga_13   
   CG   CD1   OE1     ga_30   
   CG   CD1   OE2     ga_19   
  OE1   CD1   OE2     ga_33   
  CD1   OE2   HE2     ga_12   
   CG   CD2   OE3     ga_22   
   CG   CD2   OE4     ga_22   
  OE3   CD2   OE4     ga_38   
   CA     C     O     ga_30   
   CA     C    +N     ga_19   
    O     C    +N     ga_33   
 [ impropers ]
;  ai    aj    ak    al   gromos type
    N    -C    CA     H     gi_1    
   CA     N     C    CB     gi_2    
   CG   CD1   CD2    CB     gi_2    
  CD1   OE1   OE2    CG     gi_1    
  CD2   OE3   OE4    CG     gi_1    
    C    CA    +N     O     gi_1    
 [ dihedrals ]
;  ai    aj    ak    al   gromos type
  -CA    -C     N    CA     gd_14   
   -C     N    CA     C     gd_44   
   -C     N    CA     C     gd_43
    N    CA    CB    CG     gd_34   
    N    CA     C    +N     gd_45   
    N    CA     C    +N     gd_42   
   CA    CB    CG   CD1     gd_34   
   CB    CG   CD1   OE2     gd_40   
   CG   CD1   OE2   HE2     gd_12   
   CB    CG   CD2   OE4     gd_40   

; sulfotyrosine
[ YSU ]
 [ atoms ]
    N     N    -0.31000     0
    H     H     0.31000     0
   CA   CH1     0.00000     1
   CB   CH2     0.00000     1
   CG     C     0.00000     1
  CD1     C    -0.14000     2
  HD1    HC     0.14000     2
  CD2     C    -0.14000     3
  HD2    HC     0.14000     3
  CE1     C    -0.14000     4
  HE1    HC     0.14000     4
  CE2     C    -0.14000     5
  HE2    HC     0.14000     5
   CZ     C     0.15000     6 ; from the carbon atom attached to the phosphate group of nucleotides (e.g. ATP)
   OH    OA    -0.36000     6 ; from the phosphate group of nucleotides (e.g. ATP)
   ST     S     1.11500     6 ; to add up to -1 net charge
  OI1    OM    -0.63500     6 ; from the phosphate group of nucleotides (e.g. ATP)
  OI2    OM    -0.63500     6 ; from the phosphate group of nucleotides (e.g. ATP)
  OI3    OM    -0.63500     6 ; from the phosphate group of nucleotides (e.g. ATP)
    C     C       0.450     7
    O     O      -0.450     7
 [ bonds ]
    N     H    gb_2    
    N    CA    gb_21   
   CA    CB    gb_27   
   CA     C    gb_27   
   CB    CG    gb_27   
   CG   CD1    gb_16   
   CG   CD2    gb_16   
  CD1   HD1    gb_3    
  CD1   CE1    gb_16   
  CD2   HD2    gb_3    
  CD2   CE2    gb_16   
  CE1   HE1    gb_3    
  CE1    CZ    gb_16   
  CE2   HE2    gb_3    
  CE2    CZ    gb_16   
   CZ    OH    gb_13   
   OH    ST    gb_25   
   ST   OI1    gb_25   
   ST   OI2    gb_25   
   ST   OI3    gb_25   
    C     O    gb_5    
    C    +N    gb_10   
 [ exclusions ]
;  ai    aj
   CB   HD1
   CB   HD2
   CB   CE1
   CB   CE2
   CG   HE1
   CG   HE2
   CG    CZ
  CD1   HD2
  CD1   CE2
  CD1    OH
  HD1   CD2
  HD1   HE1
  HD1    CZ
  CD2   CE1
  CD2    OH
  HD2   HE2
  HD2    CZ
  CE1   HE2
  HE1   CE2
  HE1    OH
  HE2    OH
 [ angles ]
;  ai    aj    ak   gromos type
   -C     N     H     ga_32   
   -C     N    CA     ga_31   
    H     N    CA     ga_18   
    N    CA    CB     ga_13   
    N    CA     C     ga_13   
   CB    CA     C     ga_13   
   CA    CB    CG     ga_15   
   CB    CG   CD1     ga_27   
   CB    CG   CD2     ga_27   
  CD1    CG   CD2     ga_27   
   CG   CD1   HD1     ga_25   
   CG   CD1   CE1     ga_27   
  HD1   CD1   CE1     ga_25   
   CG   CD2   HD2     ga_25   
   CG   CD2   CE2     ga_27   
  HD2   CD2   CE2     ga_25   
  CD1   CE1   HE1     ga_25   
  CD1   CE1    CZ     ga_27   
  HE1   CE1    CZ     ga_25   
  CD2   CE2   HE2     ga_25   
  CD2   CE2    CZ     ga_27   
  HE2   CE2    CZ     ga_25   
  CE1    CZ   CE2     ga_27   
  CE1    CZ    OH     ga_27   
  CE2    CZ    OH     ga_27   
   CZ    OH    ST     ga_12   
   OH    ST   OI1     ga_13   
   OH    ST   OI2     ga_13   
   OH    ST   OI3     ga_13   
  OI1    ST   OI2     ga_13   
  OI1    ST   OI3     ga_13   
  OI2    ST   OI3     ga_13   
   CA     C     O     ga_30   
   CA     C    +N     ga_19   
    O     C    +N     ga_33   
 [ impropers ]
;  ai    aj    ak    al   gromos type
    N    -C    CA     H     gi_1    
   CA     N     C    CB     gi_2    
   CG   CD1   CD2    CB     gi_1    
   CG   CD1   CE1    CZ     gi_1    
   CG   CD2   CE2    CZ     gi_1    
  CD1    CG   CD2   CE2     gi_1    
  CD1    CG   CE1   HD1     gi_1    
  CD1   CE1    CZ   CE2     gi_1    
  CD2    CG   CD1   CE1     gi_1    
  CD2    CG   CE2   HD2     gi_1    
  CD2   CE2    CZ   CE1     gi_1    
  HE1   CD1    CZ   CE1     gi_1    
  HE2   CD2    CZ   CE2     gi_1    
   CZ   CE1   CE2    OH     gi_1    
    C    CA    +N     O     gi_1    
 [ dihedrals ]
;  ai    aj    ak    al   gromos type
  -CA    -C     N    CA     gd_14   
   -C     N    CA     C     gd_44   
   -C     N    CA     C     gd_43
    N    CA    CB    CG     gd_34   
    N    CA     C    +N     gd_45   
    N    CA     C    +N     gd_42   
   CA    CB    CG   CD1     gd_40   
  CE1    CZ    OH    ST     gd_11   
   CZ    OH    ST   OI1     gd_40   


; dehydroalanine
[ SDH ]
 [ atoms ]
    N     N    -0.31000     0
    H     H     0.31000     0
   CA   CH0     0.00000     1 ; from aliphatic carbon atoms
   CB   CH2     0.00000     1 ; from aliphatic carbon atoms
    C     C       0.450     2
    O     O      -0.450     2
 [ bonds ]
    N     H    gb_2    
    N    CA    gb_21   
   CA    CB    gb_10   ; a shorter bond type to mimic double bond properties
   CA     C    gb_27   
    C     O    gb_5    
    C    +N    gb_10   
 [ angles ]
;  ai    aj    ak   gromos type
   -C     N     H     ga_32   
   -C     N    CA     ga_31   
    H     N    CA     ga_18   
    N    CA    CB     ga_27   
    N    CA     C     ga_27   
   CB    CA     C     ga_27   
   CA     C     O     ga_30   
   CA     C    +N     ga_19   
    O     C    +N     ga_33   
 [ impropers ]
;  ai    aj    ak    al   gromos type
    N    -C    CA     H     gi_1    
   CA     N     C    CB     gi_1    
    C    CA    +N     O     gi_1    
 [ dihedrals ]
;  ai    aj    ak    al   gromos type
  -CA    -C     N    CA     gd_14   
   -C     N    CA     C     gd_44   
   -C     N    CA     C     gd_43   
    N    CA     C    +N     gd_45   
    N    CA     C    +N     gd_42   

; 2,3-didehydrobutyrine
[ TDH ]
 [ atoms ]
    N     N    -0.31000     0
    H     H     0.31000     0
   CA   CH0     0.00000     1 ; from aliphatic carbon atoms
   CB   CH1     0.00000     1 ; from aliphatic carbon atoms
   CG   CH3     0.00000     2
    C     C       0.450     3
    O     O      -0.450     3
 [ bonds ]
    N     H    gb_2    
    N    CA    gb_21   
   CA    CB    gb_10   ; a shorter bond type to mimic double bond properties
   CA     C    gb_27   
   CB    CG    gb_27   
    C     O    gb_5    
    C    +N    gb_10   
 [ angles ]
;  ai    aj    ak   gromos type
   -C     N     H     ga_32   
   -C     N    CA     ga_31   
    H     N    CA     ga_18   
    N    CA    CB     ga_27   
    N    CA     C     ga_27   
   CB    CA     C     ga_27   
   CA    CB    CG     ga_27   
   CA     C     O     ga_30   
   CA     C    +N     ga_19   
    O     C    +N     ga_33   
 [ impropers ]
;  ai    aj    ak    al   gromos type
    N    -C    CA     H     gi_1    
   CA     N     C    CB     gi_1    
    C    CA    +N     O     gi_1    
 [ dihedrals ]
;  ai    aj    ak    al   gromos type
  -CA    -C     N    CA     gd_14   
   -C     N    CA     C     gd_44   
   -C     N    CA     C     gd_43   
    N    CA    CB    CG     gd_14   
    N    CA     C    +N     gd_45   
    N    CA     C    +N     gd_42   

; 6-bromotryptophan
[ WBR ]
 [ atoms ]
    N     N    -0.31000     0
    H     H     0.31000     0
   CA   CH1     0.00000     1
   CB   CH2     0.00000     1
   CG     C    -0.21000     2
  CD1     C    -0.14000     2
  HD1    HC     0.14000     2
  CD2     C     0.00000     2
  NE1    NR    -0.10000     2
  HE1     H     0.31000     2
  CE2     C     0.00000     2
  CE3     C    -0.14000     3
  HE3    HC     0.14000     3
  CZ2     C    -0.14000     4
  HZ2    HC     0.14000     4
  CZ3     C    -0.14000     5
  HZ3    HC     0.14000     5
  CH2     C     0.05500     6 ; from 8-bromo-guanosine reported by Hritz and Oostenbrink. DOI:10.1021/jp902968m
  BRT    BR    -0.05500     6 ; from 8-bromo-guanosine reported by Hritz and Oostenbrink. DOI:10.1021/jp902968m
    C     C       0.450     7
    O     O      -0.450     7
 [ bonds ]
    N     H    gb_2    
    N    CA    gb_21   
   CA    CB    gb_27   
   CA     C    gb_27   
   CB    CG    gb_27   
   CG   CD1    gb_10   
   CG   CD2    gb_16   
  CD1   HD1    gb_3    
  CD1   NE1    gb_10   
  CD2   CE2    gb_16   
  CD2   CE3    gb_16   
  NE1   HE1    gb_2    
  NE1   CE2    gb_10   
  CE2   CZ2    gb_16   
  CE3   HE3    gb_3    
  CE3   CZ3    gb_16   
  CZ2   HZ2    gb_3    
  CZ2   CH2    gb_16   
  CZ3   HZ3    gb_3    
  CZ3   CH2    gb_16   
  CH2   BRT    gb_42   
    C     O    gb_5    
    C    +N    gb_10   
 [ exclusions ]
;  ai    aj
   CB   HD1
   CB   NE1
   CB   CE2
   CB   CE3
   CG   HE1
   CG   HE3
   CG   CZ2
   CG   CZ3
  CD1   CE3
  CD1   CZ2
  HD1   CD2
  HD1   HE1
  HD1   CE2
  CD2   HE1
  CD2   HZ2
  CD2   HZ3
  CD2   CH2
  NE1   CE3
  NE1   HZ2
  NE1   CH2
  HE1   CZ2
  CE2   HE3
  CE2   CZ3
  CE2   BRT
  CE3   CZ2
  CE3   BRT
  HE3   HZ3
  HE3   CH2
  CZ2   HZ3
  HZ2   CZ3
  HZ2   BRT
  HZ3   BRT
 [ angles ]
;  ai    aj    ak   gromos type
   -C     N     H     ga_32   
   -C     N    CA     ga_31   
    H     N    CA     ga_18   
    N    CA    CB     ga_13   
    N    CA     C     ga_13   
   CB    CA     C     ga_13   
   CA    CB    CG     ga_15   
   CB    CG   CD1     ga_37   
   CB    CG   CD2     ga_37   
  CD1    CG   CD2     ga_7    
   CG   CD1   HD1     ga_36   
   CG   CD1   NE1     ga_7    
  HD1   CD1   NE1     ga_36   
   CG   CD2   CE2     ga_7    
   CG   CD2   CE3     ga_39   
  CE2   CD2   CE3     ga_27   
  CD1   NE1   HE1     ga_36   
  CD1   NE1   CE2     ga_7    
  HE1   NE1   CE2     ga_36   
  CD2   CE2   NE1     ga_7    
  CD2   CE2   CZ2     ga_27   
  NE1   CE2   CZ2     ga_39   
  CD2   CE3   HE3     ga_25   
  CD2   CE3   CZ3     ga_27   
  HE3   CE3   CZ3     ga_25   
  CE2   CZ2   HZ2     ga_25   
  CE2   CZ2   CH2     ga_27   
  HZ2   CZ2   CH2     ga_25   
  CE3   CZ3   HZ3     ga_25   
  CE3   CZ3   CH2     ga_27   
  HZ3   CZ3   CH2     ga_25   
  CZ2   CH2   CZ3     ga_27   
  CZ2   CH2   BRT     ga_27   
  CZ3   CH2   BRT     ga_27   
   CA     C     O     ga_30   
   CA     C    +N     ga_19   
    O     C    +N     ga_33   
 [ impropers ]
;  ai    aj    ak    al   gromos type
    N    -C    CA     H     gi_1    
   CA     N     C    CB     gi_2    
   CG   CD1   CD2    CB     gi_1    
   CG   CD1   NE1   CE2     gi_1    
   CG   CD2   CE2   NE1     gi_1    
  CD1    CG   CD2   CE2     gi_1    
  CD1    CG   NE1   HD1     gi_1    
  CD1   NE1   CE2   CD2     gi_1    
  CD2    CG   CD1   NE1     gi_1    
  CD2   CE2   CE3    CG     gi_1    
  CD2   CE2   CZ2   CH2     gi_1    
  CD2   CE3   CZ3   CH2     gi_1    
  NE1   CD1   CE2   HE1     gi_1    
  CE2   CD2   CE3   CZ3     gi_1    
  CE2   CD2   CZ2   NE1     gi_1    
  CE2   CZ2   CH2   CZ3     gi_1    
  CE3   CD2   CE2   CZ2     gi_1    
  CE3   CD2   CZ3   HE3     gi_1    
  CE3   CZ3   CH2   CZ2     gi_1    
  CZ2   CE2   CH2   HZ2     gi_1    
  CZ3   CE3   CH2   HZ3     gi_1    
  CH2   CZ2   CZ3   BRT     gi_1    
    C    CA    +N     O     gi_1    
 [ dihedrals ]
;  ai    aj    ak    al   gromos type
  -CA    -C     N    CA     gd_14   
   -C     N    CA     C     gd_44   
   -C     N    CA     C     gd_43
    N    CA    CB    CG     gd_34   
    N    CA     C    +N     gd_45   
    N    CA     C    +N     gd_42   
   CA    CB    CG   CD2     gd_40   

; S-nitrosocysteine
[ CSN ]
 [ atoms ]
    N     N    -0.31000     0
    H     H     0.31000     0
   CA   CH1     0.00000     1
   CB   CH2     0.00000     1
   SG     S     0.10000     2 ; to add up to 0 net charge
   ND    NR     0.35000     2 ; to add up to 0 net charge
   OE     O    -0.45000     2 ; from the carbonyl group (of e.g. the peptide bond)
    C     C       0.450     3
    O     O      -0.450     3
 [ bonds ]
    N     H    gb_2    
    N    CA    gb_21   
   CA    CB    gb_27   
   CA     C    gb_27   
   CB    SG    gb_32   
   SG    ND    gb_31   ; from MET
   ND    OE    gb_5    ; from the carbonyl group (of e.g. the peptide bond)
    C     O    gb_5    
    C    +N    gb_10   
 [ angles ]
;  ai    aj    ak   gromos type
   -C     N     H     ga_32   
   -C     N    CA     ga_31   
    H     N    CA     ga_18   
    N    CA    CB     ga_13   
    N    CA     C     ga_13   
   CB    CA     C     ga_13   
   CA    CB    SG     ga_16   
   CB    SG    ND     ga_6    
   SG    ND    OE     ga_26   
   CA     C     O     ga_30   
   CA     C    +N     ga_19   
    O     C    +N     ga_33   
 [ impropers ]
;  ai    aj    ak    al   gromos type
    N    -C    CA     H     gi_1    
   CA     N     C    CB     gi_2    
    C    CA    +N     O     gi_1    
 [ dihedrals ]
;  ai    aj    ak    al   gromos type
  -CA    -C     N    CA     gd_14   
   -C     N    CA     C     gd_44   
   -C     N    CA     C     gd_43
    N    CA    CB    SG     gd_34   
    N    CA     C    +N     gd_45   
    N    CA     C    +N     gd_42   
   CA    CB    SG    ND     gd_26   
   CB    SG    ND    OE     gd_21   

; citrulline
[ RCI ]
 [ atoms ]
    N     N    -0.31000     0
    H     H     0.31000     0
   CA   CH1     0.00000     1
   CB   CH2     0.00000     1
   CG   CH2     0.00000     2
   CD   CH2     0.00000     2
   NE     N    -0.31000     3
   HE     H     0.31000     3
   CZ     C     0.29000     4 ; from ASN/GLN
  OH1     O    -0.45000     4 ; from ASN/GLN
  NH2    NT    -0.72000     4 ; from ASN/GLN
 HH21     H     0.44000     4 ; from ASN/GLN
 HH22     H     0.44000     4 ; from ASN/GLN
    C     C       0.450     5
    O     O      -0.450     5
 [ bonds ]
    N     H    gb_2    
    N    CA    gb_21   
   CA    CB    gb_27   
   CA     C    gb_27   
   CB    CG    gb_27   
   CG    CD    gb_27   
   CD    NE    gb_21   
   NE    HE    gb_2    
   NE    CZ    gb_10   
   CZ   OH1    gb_5    
   CZ   NH2    gb_9    
  NH2  HH21    gb_2    
  NH2  HH22    gb_2    
    C     O    gb_5    
    C    +N    gb_10   
 [ angles ]
;  ai    aj    ak   gromos type
   -C     N     H     ga_32   
   -C     N    CA     ga_31   
    H     N    CA     ga_18   
    N    CA    CB     ga_13   
    N    CA     C     ga_13   
   CB    CA     C     ga_13   
   CA    CB    CG     ga_15   
   CB    CG    CD     ga_15   
   CG    CD    NE     ga_13   
   CD    NE    HE     ga_18   
   CD    NE    CZ     ga_31   
   HE    NE    CZ     ga_32   
   NE    CZ   OH1     ga_30   
   NE    CZ   NH2     ga_22   
  OH1    CZ   NH2     ga_30   
   CZ   NH2  HH21     ga_23   
   CZ   NH2  HH22     ga_23   
 HH21   NH2  HH22     ga_24   
   CA     C     O     ga_30   
   CA     C    +N     ga_19   
    O     C    +N     ga_33   
 [ impropers ]
;  ai    aj    ak    al   gromos type
    N    -C    CA     H     gi_1    
   CA     N     C    CB     gi_2    
   NE    CD    CZ    HE     gi_1    
   CZ   OH1   NH2    NE     gi_1    
  NH2  HH21  HH22    CZ     gi_1    
    C    CA    +N     O     gi_1    
 [ dihedrals ]
;  ai    aj    ak    al   gromos type
  -CA    -C     N    CA     gd_14   
   -C     N    CA     C     gd_44   
   -C     N    CA     C     gd_43
    N    CA    CB    CG     gd_34   
    N    CA     C    +N     gd_45   
    N    CA     C    +N     gd_42   
   CA    CB    CG    CD     gd_34   
   CB    CG    CD    NE     gd_34   
   CG    CD    NE    CZ     gd_39   
   CD    NE    CZ   NH2     gd_14   
   NE    CZ   NH2  HH21     gd_14   

; allysine (aminoadipic semialdehyde)
[ KAL ]
 [ atoms ]
    N     N    -0.31000     0
    H     H     0.31000     0
   CA   CH1     0.00000     1
   CB   CH2     0.00000     1
   CG   CH2     0.00000     2
   CD   CH2     0.00000     2
   CE     C     0.35000     3 ; by analogy to the aldehyde group reported by Dolenc et al. DOI: 10.1093/nar/gki195
   HE    HC     0.10000     3 ; by analogy to the aldehyde group reported by Dolenc et al. DOI: 10.1093/nar/gki195
   OZ     O    -0.45000     3 ; from the carbonyl group (of e.g. GLN)
    C     C       0.450     4
    O     O      -0.450     4
 [ bonds ]
    N     H    gb_2    
    N    CA    gb_21   
   CA    CB    gb_27   
   CA     C    gb_27   
   CB    CG    gb_27   
   CG    CD    gb_27   
   CD    CE    gb_27   
   CE    HE    gb_3    
   CE    OZ    gb_5    
    C     O    gb_5    
    C    +N    gb_10   
 [ angles ]
;  ai    aj    ak   gromos type
   -C     N     H     ga_32   
   -C     N    CA     ga_31   
    H     N    CA     ga_18   
    N    CA    CB     ga_13   
    N    CA     C     ga_13   
   CB    CA     C     ga_13   
   CA    CB    CG     ga_15   
   CB    CG    CD     ga_15   
   CG    CD    CE     ga_15   
   CD    CE    HE     ga_25   
   CD    CE    OZ     ga_27   
   HE    CE    OZ     ga_25   
   CA     C     O     ga_30   
   CA     C    +N     ga_19   
    O     C    +N     ga_33   
 [ impropers ]
;  ai    aj    ak    al   gromos type
    N    -C    CA     H     gi_1    
   CA     N     C    CB     gi_2    
    C    CA    +N     O     gi_1    
   CE    OZ    CD    HE     gi_1    
 [ dihedrals ]
;  ai    aj    ak    al   gromos type
  -CA    -C     N    CA     gd_14   
   -C     N    CA     C     gd_44   
   -C     N    CA     C     gd_43
    N    CA    CB    CG     gd_34   
    N    CA     C    +N     gd_45   
    N    CA     C    +N     gd_42   
   CA    CB    CG    CD     gd_34   
   CB    CG    CD    CE     gd_34   
   CG    CD    CE    OZ     gd_40   

; N-acetylglucosamine (N4-linked to ASN)
[ NNG ]
 [ atoms ]
    N     N    -0.31000     0
    H     H     0.31000     0
   CA   CH1     0.00000     1
   CB   CH2     0.00000     1
   CG     C     0.45000     2 ; from the peptide bond
  OD1     O    -0.45000     2 ; from the peptide bond
  ND2     N    -0.31000     3 ; from the peptide bond
  HD2     H     0.31000     3 ; from the peptide bond
   C1   CH1     0.24000     4 ; 0.48 charge divided between C1 and C5 to add up to 0 net charge
   O5    OA    -0.48000     4 ; from carbohydrates (e.g. GALB)
   C5   CH1     0.24000     4 ; 0.48 charge divided between C1 and C5 to add up to 0 net charge
   C6   CH2     0.23200     5 ; from carbohydrates (e.g. GALB)
   O6    OA    -0.64200     5 ; from carbohydrates (e.g. GALB)
  HO6     H     0.41000     5 ; from carbohydrates (e.g. GALB)
   C2   CH1     0.00000     6 ; from aliphatic carbon atoms
   C4   CH1     0.23200     7 ; from carbohydrates (e.g. GALB)
   O4    OA    -0.64200     7 ; from carbohydrates (e.g. GALB)
  HO4     H     0.41000     7 ; from carbohydrates (e.g. GALB)
   C3   CH1     0.23200     8 ; from carbohydrates (e.g. GALB)
   O3    OA    -0.64200     8 ; from carbohydrates (e.g. GALB)
  HO3     H     0.41000     8 ; from carbohydrates (e.g. GALB)
   N2     N    -0.15000     9 ; by analogy to ASN/GLN and the peptide bond
  HN2     H     0.31000     9 ; from the hydrogen of the peptide bond
   C7     C     0.19000     9 ; by analogy to ASN/GLN, the peptide bond and the aldehyde group reported by Dolenc et al. DOI: 10.1093/nar/gki195
   O7     O    -0.45000     9 ; from the carbonyl group (of e.g. GLN)
   C8   CH3     0.10000     9 ; by analogy to the aldehyde group reported by Dolenc et al. DOI: 10.1093/nar/gki195
    C     C       0.450    10
    O     O      -0.450    10
 [ bonds ]
    N     H    gb_2    
    N    CA    gb_21   
   CA    CB    gb_27   
   CA     C    gb_27   
   CB    CG    gb_27   
   CG   OD1    gb_5    
   CG   ND2    gb_9    
  ND2   HD2    gb_2    
  ND2    C1    gb_21   
   C4    C3    gb_26   
   C4    C5    gb_26   
   C4    O4    gb_20   
   O4   HO4    gb_1    
   C3    O3    gb_20   
   C3    C2    gb_26   
   O3   HO3    gb_1    
   C2    C1    gb_26   
   C2    N2    gb_21   
   N2   HN2    gb_2    
   N2    C7    gb_9    
   C7    O7    gb_5    
   C7    C8    gb_27   
   C6    O6    gb_20   
   C6    C5    gb_26   
   O6   HO6    gb_1    
   C5    O5    gb_20   
   O5    C1    gb_20   
    C     O    gb_5    
    C    +N    gb_10   
 [ angles ]
;  ai    aj    ak   gromos type
   -C     N     H     ga_32   
   -C     N    CA     ga_31   
    H     N    CA     ga_18   
    N    CA    CB     ga_13   
    N    CA     C     ga_13   
   CB    CA     C     ga_13   
   CA    CB    CG     ga_15   
   CB    CG   OD1     ga_30   
   CB    CG   ND2     ga_19   
  OD1    CG   ND2     ga_33   
   CG   ND2   HD2     ga_18   
   CG   ND2    C1     ga_31   
  HD2   ND2    C1     ga_32   
  ND2    C1    C2     ga_9    
  ND2    C1    O5     ga_9    
   C2    C1    O5     ga_9    
   C3    C2    N2     ga_9    
   C3    C2    C1     ga_8    
   N2    C2    C1     ga_9    
   C2    N2   HN2     ga_18   
   C2    N2    C7     ga_31   
  HN2    N2    C7     ga_32   
   N2    C7    O7     ga_33   
   N2    C7    C8     ga_19   
   O7    C7    C8     ga_30   
   C4    C3    O3     ga_9    
   C4    C3    C2     ga_8    
   O3    C3    C2     ga_9    
   C3    O3   HO3     ga_12   
   C5    C4    O4     ga_9    
   C5    C4    C3     ga_8    
   O4    C4    C3     ga_9    
   C4    O4   HO4     ga_12   
   C4    C5    C6     ga_8    
   C4    C5    O5     ga_9    
   C6    C5    O5     ga_9    
   O6    C6    C5     ga_9    
   C6    O6   HO6     ga_12   
   C5    O5    C1     ga_10   
   CA     C     O     ga_30   
   CA     C    +N     ga_19   
    O     C    +N     ga_33   
 [ impropers ]
;  ai    aj    ak    al   gromos type
    N    -C    CA     H     gi_1    
   CA     N     C    CB     gi_2    
   CG   OD1   ND2    CB     gi_1    
  ND2    CG    C1   HD2     gi_1    
   C1    O5   ND2    C2     gi_2    
   C5    O5    C6    C4     gi_2    
   C2    N2    C3    C1     gi_2    
   C3    O3    C2    C4     gi_2    
   C4    C3    O4    C5     gi_2    
   N2    C7    C2   HN2     gi_1    
   C7    C8    N2    O7     gi_1    
    C    CA    +N     O     gi_1    
 [ dihedrals ]
;  ai    aj    ak    al   gromos type
  -CA    -C     N    CA     gd_14   
   -C     N    CA     C     gd_44   
   -C     N    CA     C     gd_43
    N    CA    CB    CG     gd_34   
    N    CA     C    +N     gd_45   
    N    CA     C    +N     gd_42   
   CA    CB    CG   ND2     gd_40   
   CB    CG   ND2    C1     gd_14   
   CG   ND2    C1    O5     gd_39   
   C1    C2    N2    C7     gd_39
   C2    N2    C7    C8     gd_14   
   C3    C2    C1    O5     gd_17   
   C3    C2    C1   ND2     gd_17   
   C3    C2    C1   ND2     gd_34   
   N2    C2    C1   ND2     gd_18   
   N2    C2    C1    O5     gd_18   
   C2    C3    O3   HO3     gd_30   
   C4    C3    C2    N2     gd_17   
   C4    C3    C2    C1     gd_34   
   O3    C3    C2    N2     gd_18   
   O3    C3    C2    C1     gd_17   
   C3    C4    O4   HO4     gd_30   
   C5    C4    C3    O3     gd_17   
   C5    C4    C3    C2     gd_34   
   O4    C4    C3    O2     gd_18   
   O4    C4    C3    C2     gd_17   
   O4    C4    C5    C6     gd_17   
   C3    C4    C5    C6     gd_34   
   C3    C4    C5    O5     gd_17   
   O4    C4    C5    O5     gd_18   
   C5    C6    O6   HO6     gd_30   
   O6    C6    C5    C4     gd_1    
   O6    C6    C5    O5     gd_3    
   O6    C6    C5    O5     gd_35   
   C4    C5    O5    C1     gd_29   
   C5    O5    C1    C2     gd_29   

; 2,3-dihydroxyphenylalanine
[ F23 ]
 [ atoms ]
    N     N    -0.31000     0
    H     H     0.31000     0
   CA   CH1     0.00000     1
   CB   CH2     0.00000     1
   CG     C     0.00000     1
  CD1     C     0.20300     2 ; from the hydroxyl group of TYR
  OE3    OA    -0.61100     2 ; from the hydroxyl group of TYR
  HE3     H     0.40800     2 ; from the hydroxyl group of TYR
  CD2     C    -0.14000     3
  HD2    HC     0.14000     3
  CE1     C     0.20300     4 ; from the hydroxyl group of TYR
  OZ1    OA    -0.61100     4 ; from the hydroxyl group of TYR
  HZ1     H     0.40800     4 ; from the hydroxyl group of TYR
  CE2     C    -0.14000     5
  HE2    HC     0.14000     5
  CZ2     C    -0.14000     6
  HZ2    HC     0.14000     6
    C     C       0.450     7
    O     O      -0.450     7
 [ bonds ]
    N     H    gb_2    
    N    CA    gb_21   
   CA    CB    gb_27   
   CA     C    gb_27   
   CB    CG    gb_27   
   CG   CD1    gb_16   
   CG   CD2    gb_16   
  CD1   OE3    gb_13   
  CD1   CE1    gb_16   
  CD2   HD2    gb_3    
  CD2   CE2    gb_16   
  CE1   OZ1    gb_13   
  CE1   CZ2    gb_16   
  CE2   HE2    gb_3    
  CE2   CZ2    gb_16   
  OE3   HE3    gb_1    
  CZ2   HZ2    gb_3    
  OZ1   HZ1    gb_1    
    C     O    gb_5    
    C    +N    gb_10   
 [ exclusions ]
;  ai    aj
   CB   HD2
   CB   CE1
   CB   CE2
   CB   OE3
   CG   HE2
   CG   OZ1
   CG   CZ2
  CD1   HD2
  CD1   CE2
  CD1   HZ2
  CD2   CE1
  CD2   OE3
  CD2   HZ2
  HD2   HE2
  HD2   CZ2
  CE1   HE2
  CE2   OZ1
  HE2   HZ2
  OE3   CZ2
  OE3   OZ1
  HZ2   OZ1
  OE3   HZ1
  HE3   OZ1
  HE3   HZ1
 [ angles ]
;  ai    aj    ak   gromos type
   -C     N     H     ga_32   
   -C     N    CA     ga_31   
    H     N    CA     ga_18   
    N    CA    CB     ga_13   
    N    CA     C     ga_13   
   CB    CA     C     ga_13   
   CA    CB    CG     ga_15   
   CB    CG   CD1     ga_27   
   CB    CG   CD2     ga_27   
  CD1    CG   CD2     ga_27   
   CG   CD1   CE1     ga_27   
   CG   CD1   OE3     ga_27   
  CE1   CD1   OE3     ga_27   
   CG   CD2   HD2     ga_25   
   CG   CD2   CE2     ga_27   
  HD2   CD2   CE2     ga_25   
  CD1   CE1   CZ2     ga_27   
  CD1   CE1   OZ1     ga_27   
  CZ2   CE1   OZ1     ga_27   
  CD2   CE2   HE2     ga_25   
  CD2   CE2   CZ2     ga_27   
  HE2   CE2   CZ2     ga_25   
  CD1   OE3   HE3     ga_12   
  CE1   CZ2   CE2     ga_27   
  CE1   CZ2   HZ2     ga_25   
  CE2   CZ2   HZ2     ga_25   
  CE1   OZ1   HZ1     ga_12   
   CA     C     O     ga_30   
   CA     C    +N     ga_19   
    O     C    +N     ga_33   
 [ impropers ]
;  ai    aj    ak    al   gromos type
    N    -C    CA     H     gi_1    
   CA     N     C    CB     gi_2    
   CG   CD1   CD2    CB     gi_1    
   CG   CD1   CE1   CZ2     gi_1    
   CG   CD2   CE2   CZ2     gi_1    
  CD1    CG   CD2   CE2     gi_1    
  CD1    CG   CE1   OE3     gi_1    
  CD1   CE1   CZ2   CE2     gi_1    
  CD2    CG   CD1   CE1     gi_1    
  CD2    CG   CE2   HD2     gi_1    
  CD2   CE2   CZ2   CE1     gi_1    
  OZ1   CD1   CZ2   CE1     gi_1    
  HE2   CD2   CZ2   CE2     gi_1    
  CZ2   CE1   CE2   HZ2     gi_1    
    C    CA    +N     O     gi_1    
 [ dihedrals ]
;  ai    aj    ak    al   gromos type
  -CA    -C     N    CA     gd_14   
   -C     N    CA     C     gd_44   
   -C     N    CA     C     gd_43
    N    CA    CB    CG     gd_34   
    N    CA     C    +N     gd_45   
    N    CA     C    +N     gd_42   
   CA    CB    CG   CD1     gd_40   
   CG   CD1   OE3   HE3     gd_11   
  CD1   CE1   OZ1   HZ1     gd_11   

; 2-hydroxyphenylalanine
[ F2H ]
 [ atoms ]
    N     N    -0.31000     0
    H     H     0.31000     0
   CA   CH1     0.00000     1
   CB   CH2     0.00000     1
   CG     C     0.00000     1
  CD1     C     0.20300     2 ; from the hydroxyl group of TYR
  OE3    OA    -0.61100     2 ; from the hydroxyl group of TYR
  HE3     H     0.40800     2 ; from the hydroxyl group of TYR
  CD2     C    -0.14000     3
  HD2    HC     0.14000     3
  CE1     C    -0.14000     4
  HE1    HC     0.14000     4
  CE2     C    -0.14000     5
  HE2    HC     0.14000     5
   CZ     C    -0.14000     6
   HZ    HC     0.14000     6
    C     C       0.450     7
    O     O      -0.450     7
 [ bonds ]
    N     H    gb_2    
    N    CA    gb_21   
   CA    CB    gb_27   
   CA     C    gb_27   
   CB    CG    gb_27   
   CG   CD1    gb_16   
   CG   CD2    gb_16   
  CD1   OE3    gb_13   
  CD1   CE1    gb_16   
  CD2   HD2    gb_3    
  CD2   CE2    gb_16   
  CE1   HE1    gb_3    
  CE1    CZ    gb_16   
  CE2   HE2    gb_3    
  CE2    CZ    gb_16   
  OE3   HE3    gb_1    
   CZ    HZ    gb_3    
    C     O    gb_5    
    C    +N    gb_10   
 [ exclusions ]
;  ai    aj
   CB   HD2
   CB   CE1
   CB   CE2
   CG   HE1
   CG   HE2
   CB   OE3
   CG    CZ
  CD1   HD2
  CD1   CE2
  CD1    HZ
  CD2   CE1
  CD2   OE3
  CD2    HZ
  HD2   HE2
  HD2    CZ
  CE1   HE2
  HE1   CE2
  HE1   OE3
  HE1    HZ
  HE2    HZ
  OE3    CZ
 [ angles ]
;  ai    aj    ak   gromos type
   -C     N     H     ga_32   
   -C     N    CA     ga_31   
    H     N    CA     ga_18   
    N    CA    CB     ga_13   
    N    CA     C     ga_13   
   CB    CA     C     ga_13   
   CA    CB    CG     ga_15   
   CB    CG   CD1     ga_27   
   CB    CG   CD2     ga_27   
  CD1    CG   CD2     ga_27   
   CG   CD1   CE1     ga_27   
   CG   CD1   OE3     ga_27   
  CE1   CD1   OE3     ga_27   
   CG   CD2   HD2     ga_25   
   CG   CD2   CE2     ga_27   
  HD2   CD2   CE2     ga_25   
  CD1   CE1   HE1     ga_25   
  CD1   CE1    CZ     ga_27   
  HE1   CE1    CZ     ga_25   
  CD2   CE2   HE2     ga_25   
  CD2   CE2    CZ     ga_27   
  HE2   CE2    CZ     ga_25   
  CD1   OE3   HE3     ga_12   
  CE1    CZ   CE2     ga_27   
  CE1    CZ    HZ     ga_25   
  CE2    CZ    HZ     ga_25   
   CA     C     O     ga_30   
   CA     C    +N     ga_19   
    O     C    +N     ga_33   
 [ impropers ]
;  ai    aj    ak    al   gromos type
    N    -C    CA     H     gi_1    
   CA     N     C    CB     gi_2    
   CG   CD1   CD2    CB     gi_1    
   CG   CD1   CE1    CZ     gi_1    
   CG   CD2   CE2    CZ     gi_1    
  CD1    CG   CD2   CE2     gi_1    
  CD1    CG   CE1   OE3     gi_1    
  CD1   CE1    CZ   CE2     gi_1    
  CD2    CG   CD1   CE1     gi_1    
  CD2    CG   CE2   HD2     gi_1    
  CD2   CE2    CZ   CE1     gi_1    
  HE1   CD1    CZ   CE1     gi_1    
  HE2   CD2    CZ   CE2     gi_1    
   CZ   CE1   CE2    HZ     gi_1    
    C    CA    +N     O     gi_1    
 [ dihedrals ]
;  ai    aj    ak    al   gromos type
  -CA    -C     N    CA     gd_14   
   -C     N    CA     C     gd_44   
   -C     N    CA     C     gd_43
    N    CA    CB    CG     gd_34   
    N    CA     C    +N     gd_45   
    N    CA     C    +N     gd_42   
   CA    CB    CG   CD1     gd_40   
   CG   CD1   OE3   HE3     gd_11   

; 3-hydroxyphenylalanine
[ F3H ]
 [ atoms ]
    N     N    -0.31000     0
    H     H     0.31000     0
   CA   CH1     0.00000     1
   CB   CH2     0.00000     1
   CG     C     0.00000     1
  CD1     C    -0.14000     2
  HD1    HC     0.14000     2
  CD2     C    -0.14000     3
  HD2    HC     0.14000     3
  CE1     C     0.20300     4 ; from the hydroxyl group of TYR
  OZ1    OA    -0.61100     4 ; from the hydroxyl group of TYR
  HZ1     H     0.40800     4 ; from the hydroxyl group of TYR
  CE2     C    -0.14000     5
  HE2    HC     0.14000     5
  CZ2     C    -0.14000     6
  HZ2    HC     0.14000     6
    C     C       0.450     7
    O     O      -0.450     7
 [ bonds ]
    N     H    gb_2    
    N    CA    gb_21   
   CA    CB    gb_27   
   CA     C    gb_27   
   CB    CG    gb_27   
   CG   CD1    gb_16   
   CG   CD2    gb_16   
  CD1   HD1    gb_3    
  CD1   CE1    gb_16   
  CD2   HD2    gb_3    
  CD2   CE2    gb_16   
  CE1   OZ1    gb_13   
  CE1   CZ2    gb_16   
  CE2   HE2    gb_3    
  CE2   CZ2    gb_16   
  CZ2   HZ2    gb_3    
  OZ1   HZ1    gb_1    
    C     O    gb_5    
    C    +N    gb_10   
 [ exclusions ]
;  ai    aj
   CB   HD1
   CB   HD2
   CB   CE1
   CB   CE2
   CG   HE2
   CG   CZ2
   CG   OZ1
  CD1   HD2
  CD1   CE2
  CD1   HZ2
  HD1   CD2
  HD1   CZ2
  HD1   OZ1
  CD2   CE1
  CD2   HZ2
  HD2   HE2
  HD2   CZ2
  CE1   HE2
  CE2   OZ1
  HE2   HZ2
  HZ2   OZ1
 [ angles ]
;  ai    aj    ak   gromos type
   -C     N     H     ga_32   
   -C     N    CA     ga_31   
    H     N    CA     ga_18   
    N    CA    CB     ga_13   
    N    CA     C     ga_13   
   CB    CA     C     ga_13   
   CA    CB    CG     ga_15   
   CB    CG   CD1     ga_27   
   CB    CG   CD2     ga_27   
  CD1    CG   CD2     ga_27   
   CG   CD1   HD1     ga_25   
   CG   CD1   CE1     ga_27   
  HD1   CD1   CE1     ga_25   
   CG   CD2   HD2     ga_25   
   CG   CD2   CE2     ga_27   
  HD2   CD2   CE2     ga_25   
  CD1   CE1   CZ2     ga_27   
  CD1   CE1   OZ1     ga_27   
  CZ2   CE1   OZ1     ga_27   
  CD2   CE2   HE2     ga_25   
  CD2   CE2   CZ2     ga_27   
  HE2   CE2   CZ2     ga_25   
  CE1   CZ2   CE2     ga_27   
  CE1   CZ2   HZ2     ga_25   
  CE2   CZ2   HZ2     ga_25   
  CE1   OZ1   HZ1     ga_12   
   CA     C     O     ga_30   
   CA     C    +N     ga_19   
    O     C    +N     ga_33   
 [ impropers ]
;  ai    aj    ak    al   gromos type
    N    -C    CA     H     gi_1    
   CA     N     C    CB     gi_2    
   CG   CD1   CD2    CB     gi_1    
   CG   CD1   CE1   CZ2     gi_1    
   CG   CD2   CE2   CZ2     gi_1    
  CD1    CG   CD2   CE2     gi_1    
  CD1    CG   CE1   HD1     gi_1    
  CD1   CE1   CZ2   CE2     gi_1    
  CD2    CG   CD1   CE1     gi_1    
  CD2    CG   CE2   HD2     gi_1    
  CD2   CE2   CZ2   CE1     gi_1    
  OZ1   CD1   CZ2   CE1     gi_1    
  HE2   CD2   CZ2   CE2     gi_1    
  CZ2   CE1   CE2   HZ2     gi_1    
    C    CA    +N     O     gi_1    
 [ dihedrals ]
;  ai    aj    ak    al   gromos type
  -CA    -C     N    CA     gd_14   
   -C     N    CA     C     gd_44   
   -C     N    CA     C     gd_43
    N    CA    CB    CG     gd_34   
    N    CA     C    +N     gd_45   
    N    CA     C    +N     gd_42   
   CA    CB    CG   CD1     gd_40   
  CD1   CE1   OZ1   HZ1     gd_11   

; 6-hydroxytryptophan
[ W6H ]
 [ atoms ]
    N     N    -0.31000     0
    H     H     0.31000     0
   CA   CH1     0.00000     1
   CB   CH2     0.00000     1
   CG     C    -0.21000     2
  CD1     C    -0.14000     2
  HD1    HC     0.14000     2
  CD2     C     0.00000     2
  NE1    NR    -0.10000     2
  HE1     H     0.31000     2
  CE2     C     0.00000     2
  CE3     C    -0.14000     3
  HE3    HC     0.14000     3
  CZ2     C    -0.14000     4
  HZ2    HC     0.14000     4
  CZ3     C    -0.14000     5
  HZ3    HC     0.14000     5
  CH2     C     0.20300     6 ; from the hydroxyl group of TYR
   OI    OA    -0.61100     6 ; from the hydroxyl group of TYR
   HI     H     0.40800     6 ; from the hydroxyl group of TYR
    C     C       0.450     7
    O     O      -0.450     7
 [ bonds ]
    N     H    gb_2    
    N    CA    gb_21   
   CA    CB    gb_27   
   CA     C    gb_27   
   CB    CG    gb_27   
   CG   CD1    gb_10   
   CG   CD2    gb_16   
  CD1   HD1    gb_3    
  CD1   NE1    gb_10   
  CD2   CE2    gb_16   
  CD2   CE3    gb_16   
  NE1   HE1    gb_2    
  NE1   CE2    gb_10   
  CE2   CZ2    gb_16   
  CE3   HE3    gb_3    
  CE3   CZ3    gb_16   
  CZ2   HZ2    gb_3    
  CZ2   CH2    gb_16   
  CZ3   HZ3    gb_3    
  CZ3   CH2    gb_16   
  CH2    OI    gb_13   
   OI    HI    gb_1    
    C     O    gb_5    
    C    +N    gb_10   
 [ exclusions ]
;  ai    aj
   CB   HD1
   CB   NE1
   CB   CE2
   CB   CE3
   CG   HE1
   CG   HE3
   CG   CZ2
   CG   CZ3
  CD1   CE3
  CD1   CZ2
  HD1   CD2
  HD1   HE1
  HD1   CE2
  CD2   HE1
  CD2   HZ2
  CD2   HZ3
  CD2   CH2
  NE1   CE3
  NE1   HZ2
  NE1   CH2
  HE1   CZ2
  CE2   HE3
  CE2   CZ3
  CE2    OI
  CE3   CZ2
  CE3    OI
  HE3   HZ3
  HE3   CH2
  CZ2   HZ3
  HZ2   CZ3
  HZ2    OI
  HZ3    OI
 [ angles ]
;  ai    aj    ak   gromos type
   -C     N     H     ga_32   
   -C     N    CA     ga_31   
    H     N    CA     ga_18   
    N    CA    CB     ga_13   
    N    CA     C     ga_13   
   CB    CA     C     ga_13   
   CA    CB    CG     ga_15   
   CB    CG   CD1     ga_37   
   CB    CG   CD2     ga_37   
  CD1    CG   CD2     ga_7    
   CG   CD1   HD1     ga_36   
   CG   CD1   NE1     ga_7    
  HD1   CD1   NE1     ga_36   
   CG   CD2   CE2     ga_7    
   CG   CD2   CE3     ga_39   
  CE2   CD2   CE3     ga_27   
  CD1   NE1   HE1     ga_36   
  CD1   NE1   CE2     ga_7    
  HE1   NE1   CE2     ga_36   
  CD2   CE2   NE1     ga_7    
  CD2   CE2   CZ2     ga_27   
  NE1   CE2   CZ2     ga_39   
  CD2   CE3   HE3     ga_25   
  CD2   CE3   CZ3     ga_27   
  HE3   CE3   CZ3     ga_25   
  CE2   CZ2   HZ2     ga_25   
  CE2   CZ2   CH2     ga_27   
  HZ2   CZ2   CH2     ga_25   
  CE3   CZ3   HZ3     ga_25   
  CE3   CZ3   CH2     ga_27   
  HZ3   CZ3   CH2     ga_25   
  CZ2   CH2   CZ3     ga_27   
  CZ2   CH2    OI     ga_27   
  CZ3   CH2    OI     ga_27   
  CH2    OI    HI     ga_12   
   CA     C     O     ga_30   
   CA     C    +N     ga_19   
    O     C    +N     ga_33   
 [ impropers ]
;  ai    aj    ak    al   gromos type
    N    -C    CA     H     gi_1    
   CA     N     C    CB     gi_2    
   CG   CD1   CD2    CB     gi_1    
   CG   CD1   NE1   CE2     gi_1    
   CG   CD2   CE2   NE1     gi_1    
  CD1    CG   CD2   CE2     gi_1    
  CD1    CG   NE1   HD1     gi_1    
  CD1   NE1   CE2   CD2     gi_1    
  CD2    CG   CD1   NE1     gi_1    
  CD2   CE2   CE3    CG     gi_1    
  CD2   CE2   CZ2   CH2     gi_1    
  CD2   CE3   CZ3   CH2     gi_1    
  NE1   CD1   CE2   HE1     gi_1    
  CE2   CD2   CE3   CZ3     gi_1    
  CE2   CD2   CZ2   NE1     gi_1    
  CE2   CZ2   CH2   CZ3     gi_1    
  CE3   CD2   CE2   CZ2     gi_1    
  CE3   CD2   CZ3   HE3     gi_1    
  CE3   CZ3   CH2   CZ2     gi_1    
  CZ2   CE2   CH2   HZ2     gi_1    
  CZ3   CE3   CH2   HZ3     gi_1    
  CH2   CZ2   CZ3    OI     gi_1    
    C    CA    +N     O     gi_1    
 [ dihedrals ]
;  ai    aj    ak    al   gromos type
  -CA    -C     N    CA     gd_14   
   -C     N    CA     C     gd_44   
   -C     N    CA     C     gd_43
    N    CA    CB    CG     gd_34   
    N    CA     C    +N     gd_45   
    N    CA     C    +N     gd_42   
   CA    CB    CG   CD2     gd_40   
  CZ2   CH2    OI    HI     gd_11   

; 5-hydroxytryptophan
[ W5H ]
 [ atoms ]
    N     N    -0.31000     0
    H     H     0.31000     0
   CA   CH1     0.00000     1
   CB   CH2     0.00000     1
   CG     C    -0.21000     2
  CD1     C    -0.14000     2
  HD1    HC     0.14000     2
  CD2     C     0.00000     2
  NE1    NR    -0.10000     2
  HE1     H     0.31000     2
  CE2     C     0.00000     2
  CE3     C    -0.14000     3
  HE3    HC     0.14000     3
  CZ2     C    -0.14000     4
  HZ2    HC     0.14000     4
  CZ3     C     0.20300     5 ; from the hydroxyl group of TYR
  OH3    OA    -0.61100     5 ; from the hydroxyl group of TYR
  HH3     H     0.40800     5 ; from the hydroxyl group of TYR
  CH2     C    -0.14000     6
  HH2    HC     0.14000     6
    C     C       0.450     7
    O     O      -0.450     7
 [ bonds ]
    N     H    gb_2    
    N    CA    gb_21   
   CA    CB    gb_27   
   CA     C    gb_27   
   CB    CG    gb_27   
   CG   CD1    gb_10   
   CG   CD2    gb_16   
  CD1   HD1    gb_3    
  CD1   NE1    gb_10   
  CD2   CE2    gb_16   
  CD2   CE3    gb_16   
  NE1   HE1    gb_2    
  NE1   CE2    gb_10   
  CE2   CZ2    gb_16   
  CE3   HE3    gb_3    
  CE3   CZ3    gb_16   
  CZ2   HZ2    gb_3    
  CZ2   CH2    gb_16   
  CZ3   CH2    gb_16   
  CZ3   OH3    gb_13   
  CH2   HH2    gb_3    
  OH3   HH3    gb_1    
    C     O    gb_5    
    C    +N    gb_10   
 [ exclusions ]
;  ai    aj
   CB   HD1
   CB   NE1
   CB   CE2
   CB   CE3
   CG   HE1
   CG   HE3
   CG   CZ2
   CG   CZ3
  CD1   CE3
  CD1   CZ2
  HD1   CD2
  HD1   HE1
  HD1   CE2
  CD2   HE1
  CD2   HZ2
  CD2   OH3
  CD2   CH2
  NE1   CE3
  NE1   HZ2
  NE1   CH2
  HE1   CZ2
  CE2   HE3
  CE2   CZ3
  CE2   HH2
  CE3   CZ2
  CE3   HH2
  HE3   OH3
  HE3   CH2
  CZ2   OH3
  HZ2   CZ3
  HZ2   HH2
  OH3   HH2
 [ angles ]
;  ai    aj    ak   gromos type
   -C     N     H     ga_32   
   -C     N    CA     ga_31   
    H     N    CA     ga_18   
    N    CA    CB     ga_13   
    N    CA     C     ga_13   
   CB    CA     C     ga_13   
   CA    CB    CG     ga_15   
   CB    CG   CD1     ga_37   
   CB    CG   CD2     ga_37   
  CD1    CG   CD2     ga_7    
   CG   CD1   HD1     ga_36   
   CG   CD1   NE1     ga_7    
  HD1   CD1   NE1     ga_36   
   CG   CD2   CE2     ga_7    
   CG   CD2   CE3     ga_39   
  CE2   CD2   CE3     ga_27   
  CD1   NE1   HE1     ga_36   
  CD1   NE1   CE2     ga_7    
  HE1   NE1   CE2     ga_36   
  CD2   CE2   NE1     ga_7    
  CD2   CE2   CZ2     ga_27   
  NE1   CE2   CZ2     ga_39   
  CD2   CE3   HE3     ga_25   
  CD2   CE3   CZ3     ga_27   
  HE3   CE3   CZ3     ga_25   
  CE2   CZ2   HZ2     ga_25   
  CE2   CZ2   CH2     ga_27   
  HZ2   CZ2   CH2     ga_25   
  CE3   CZ3   CH2     ga_27   
  CE3   CZ3   OH3     ga_27   
  CH2   CZ3   OH3     ga_27   
  CZ3   OH3   HH3     ga_12   
  CZ2   CH2   CZ3     ga_27   
  CZ2   CH2   HH2     ga_25   
  CZ3   CH2   HH2     ga_25   
   CA     C     O     ga_30   
   CA     C    +N     ga_19   
    O     C    +N     ga_33   
 [ impropers ]
;  ai    aj    ak    al   gromos type
    N    -C    CA     H     gi_1    
   CA     N     C    CB     gi_2    
   CG   CD1   CD2    CB     gi_1    
   CG   CD1   NE1   CE2     gi_1    
   CG   CD2   CE2   NE1     gi_1    
  CD1    CG   CD2   CE2     gi_1    
  CD1    CG   NE1   HD1     gi_1    
  CD1   NE1   CE2   CD2     gi_1    
  CD2    CG   CD1   NE1     gi_1    
  CD2   CE2   CE3    CG     gi_1    
  CD2   CE2   CZ2   CH2     gi_1    
  CD2   CE3   CZ3   CH2     gi_1    
  NE1   CD1   CE2   HE1     gi_1    
  CE2   CD2   CE3   CZ3     gi_1    
  CE2   CD2   CZ2   NE1     gi_1    
  CE2   CZ2   CH2   CZ3     gi_1    
  CE3   CD2   CE2   CZ2     gi_1    
  CE3   CD2   CZ3   HE3     gi_1    
  CE3   CZ3   CH2   CZ2     gi_1    
  CZ2   CE2   CH2   HZ2     gi_1    
  CZ3   CE3   CH2   OH3     gi_1    
  CH2   CZ2   CZ3   HH2     gi_1    
    C    CA    +N     O     gi_1    
 [ dihedrals ]
;  ai    aj    ak    al   gromos type
  -CA    -C     N    CA     gd_14   
   -C     N    CA     C     gd_44   
   -C     N    CA     C     gd_43
    N    CA    CB    CG     gd_34   
    N    CA     C    +N     gd_45   
    N    CA     C    +N     gd_42   
   CA    CB    CG   CD2     gd_40   
  CE3   CZ3   OH3   HH3     gd_11   

; 4-hydroxytryptophan
[ W4H ]
 [ atoms ]
    N     N    -0.31000     0
    H     H     0.31000     0
   CA   CH1     0.00000     1
   CB   CH2     0.00000     1
   CG     C    -0.21000     2
  CD1     C    -0.14000     2
  HD1    HC     0.14000     2
  CD2     C     0.00000     2
  NE1    NR    -0.10000     2
  HE1     H     0.31000     2
  CE2     C     0.00000     2
  CE3     C     0.20300     3 ; from the hydroxyl group of TYR
  OZ4    OA    -0.61100     3 ; from the hydroxyl group of TYR
  HZ4     H     0.40800     3 ; from the hydroxyl group of TYR
  CZ2     C    -0.14000     4
  HZ2    HC     0.14000     4
  CZ3     C    -0.14000     5
  HZ3    HC     0.14000     5
  CH2     C    -0.14000     6
  HH2    HC     0.14000     6
    C     C       0.450     7
    O     O      -0.450     7
 [ bonds ]
    N     H    gb_2    
    N    CA    gb_21   
   CA    CB    gb_27   
   CA     C    gb_27   
   CB    CG    gb_27   
   CG   CD1    gb_10   
   CG   CD2    gb_16   
  CD1   HD1    gb_3    
  CD1   NE1    gb_10   
  CD2   CE2    gb_16   
  CD2   CE3    gb_16   
  NE1   HE1    gb_2    
  NE1   CE2    gb_10   
  CE2   CZ2    gb_16   
  CE3   OZ4    gb_13   
  CE3   CZ3    gb_16   
  CZ2   HZ2    gb_3    
  CZ2   CH2    gb_16   
  CZ3   HZ3    gb_3    
  CZ3   CH2    gb_16   
  OZ4   HZ4    gb_1    
  CH2   HH2    gb_3    
    C     O    gb_5    
    C    +N    gb_10   
 [ exclusions ]
;  ai    aj
   CB   HD1
   CB   NE1
   CB   CE2
   CB   CE3
   CG   HE1
   CG   CZ2
   CG   CZ3
   CG   OZ4
  CD1   CE3
  CD1   CZ2
  HD1   CD2
  HD1   HE1
  HD1   CE2
  CD2   HE1
  CD2   HZ2
  CD2   HZ3
  CD2   CH2
  NE1   CE3
  NE1   HZ2
  NE1   CH2
  HE1   CZ2
  CE2   CZ3
  CE2   OZ4
  CE2   HH2
  CE3   CZ2
  CE3   HH2
  CZ2   HZ3
  HZ2   CZ3
  HZ2   HH2
  HZ3   OZ4
  HZ3   HH2
  OZ4   CH2
 [ angles ]
;  ai    aj    ak   gromos type
   -C     N     H     ga_32   
   -C     N    CA     ga_31   
    H     N    CA     ga_18   
    N    CA    CB     ga_13   
    N    CA     C     ga_13   
   CB    CA     C     ga_13   
   CA    CB    CG     ga_15   
   CB    CG   CD1     ga_37   
   CB    CG   CD2     ga_37   
  CD1    CG   CD2     ga_7    
   CG   CD1   HD1     ga_36   
   CG   CD1   NE1     ga_7    
  HD1   CD1   NE1     ga_36   
   CG   CD2   CE2     ga_7    
   CG   CD2   CE3     ga_39   
  CE2   CD2   CE3     ga_27   
  CD1   NE1   HE1     ga_36   
  CD1   NE1   CE2     ga_7    
  HE1   NE1   CE2     ga_36   
  CD2   CE2   NE1     ga_7    
  CD2   CE2   CZ2     ga_27   
  NE1   CE2   CZ2     ga_39   
  CD2   CE3   CZ3     ga_27   
  CD2   CE3   OZ4     ga_27   
  CZ3   CE3   OZ4     ga_27   
  CE2   CZ2   HZ2     ga_25   
  CE2   CZ2   CH2     ga_27   
  HZ2   CZ2   CH2     ga_25   
  CE3   CZ3   HZ3     ga_25   
  CE3   CZ3   CH2     ga_27   
  HZ3   CZ3   CH2     ga_25   
  CE3   OZ4   HZ4     ga_12   
  CZ2   CH2   CZ3     ga_27   
  CZ2   CH2   HH2     ga_25   
  CZ3   CH2   HH2     ga_25   
   CA     C     O     ga_30   
   CA     C    +N     ga_19   
    O     C    +N     ga_33   
 [ impropers ]
;  ai    aj    ak    al   gromos type
    N    -C    CA     H     gi_1    
   CA     N     C    CB     gi_2    
   CG   CD1   CD2    CB     gi_1    
   CG   CD1   NE1   CE2     gi_1    
   CG   CD2   CE2   NE1     gi_1    
  CD1    CG   CD2   CE2     gi_1    
  CD1    CG   NE1   HD1     gi_1    
  CD1   NE1   CE2   CD2     gi_1    
  CD2    CG   CD1   NE1     gi_1    
  CD2   CE2   CE3    CG     gi_1    
  CD2   CE2   CZ2   CH2     gi_1    
  CD2   CE3   CZ3   CH2     gi_1    
  NE1   CD1   CE2   HE1     gi_1    
  CE2   CD2   CE3   CZ3     gi_1    
  CE2   CD2   CZ2   NE1     gi_1    
  CE2   CZ2   CH2   CZ3     gi_1    
  CE3   CD2   CE2   CZ2     gi_1    
  CE3   CD2   CZ3   OZ4     gi_1    
  CE3   CZ3   CH2   CZ2     gi_1    
  CZ2   CE2   CH2   HZ2     gi_1    
  CZ3   CE3   CH2   HZ3     gi_1    
  CH2   CZ2   CZ3   HH2     gi_1    
    C    CA    +N     O     gi_1    
 [ dihedrals ]
;  ai    aj    ak    al   gromos type
  -CA    -C     N    CA     gd_14   
   -C     N    CA     C     gd_44   
   -C     N    CA     C     gd_43
    N    CA    CB    CG     gd_34   
    N    CA     C    +N     gd_45   
    N    CA     C    +N     gd_42   
   CA    CB    CG   CD2     gd_40   
  CD2   CE3   OZ4   HZ4     gd_11   

; 2-hydroxytryptophan
[ W2H ]
 [ atoms ]
    N     N    -0.31000     0
    H     H     0.31000     0
   CA   CH1     0.00000     1
   CB   CH2     0.00000     1
   CG     C    -0.21000     2
  CD1     C     0.20300     2 ; from the hydroxyl group of TYR
  OE4    OA    -0.61100     2 ; from the hydroxyl group of TYR
  HE4     H     0.40800     2 ; from the hydroxyl group of TYR
  CD2     C     0.00000     2
  NE1    NR    -0.10000     2
  HE1     H     0.31000     2
  CE2     C     0.00000     2
  CE3     C    -0.14000     3
  HE3    HC     0.14000     3
  CZ2     C    -0.14000     4
  HZ2    HC     0.14000     4
  CZ3     C    -0.14000     5
  HZ3    HC     0.14000     5
  CH2     C    -0.14000     6
  HH2    HC     0.14000     6
    C     C       0.450     7
    O     O      -0.450     7
 [ bonds ]
    N     H    gb_2    
    N    CA    gb_21   
   CA    CB    gb_27   
   CA     C    gb_27   
   CB    CG    gb_27   
   CG   CD1    gb_10   
   CG   CD2    gb_16   
  CD1   OE4    gb_13   
  CD1   NE1    gb_10   
  CD2   CE2    gb_16   
  CD2   CE3    gb_16   
  NE1   HE1    gb_2    
  NE1   CE2    gb_10   
  CE2   CZ2    gb_16   
  CE3   HE3    gb_3    
  CE3   CZ3    gb_16   
  OE4   HE4    gb_1    
  CZ2   HZ2    gb_3    
  CZ2   CH2    gb_16   
  CZ3   HZ3    gb_3    
  CZ3   CH2    gb_16   
  CH2   HH2    gb_3    
    C     O    gb_5    
    C    +N    gb_10   
 [ exclusions ]
;  ai    aj
   CB   NE1
   CB   CE2
   CB   CE3
   CB   OE4
   CG   HE1
   CG   HE3
   CG   CZ2
   CG   CZ3
  CD1   CE3
  CD1   CZ2
  CD2   HE1
  CD2   OE4
  CD2   HZ2
  CD2   HZ3
  CD2   CH2
  NE1   CE3
  NE1   HE4
  NE1   HZ2
  NE1   CH2
  HE1   OE4
  HE1   CZ2
  CE2   HE3
  CE2   OE4
  CE2   CZ3
  CE2   HH2
  CE3   CZ2
  CE3   HH2
  HE3   HZ3
  HE3   CH2
  CZ2   HZ3
  HZ2   CZ3
  HZ2   HH2
  HZ3   HH2
 [ angles ]
;  ai    aj    ak   gromos type
   -C     N     H     ga_32   
   -C     N    CA     ga_31   
    H     N    CA     ga_18   
    N    CA    CB     ga_13   
    N    CA     C     ga_13   
   CB    CA     C     ga_13   
   CA    CB    CG     ga_15   
   CB    CG   CD1     ga_37   
   CB    CG   CD2     ga_37   
  CD1    CG   CD2     ga_7    
   CG   CD1   NE1     ga_7    
   CG   CD1   OE4     ga_37   
  NE1   CD1   OE4     ga_37   
   CG   CD2   CE2     ga_7    
   CG   CD2   CE3     ga_39   
  CE2   CD2   CE3     ga_27   
  CD1   NE1   HE1     ga_36   
  CD1   NE1   CE2     ga_7    
  HE1   NE1   CE2     ga_36   
  CD2   CE2   NE1     ga_7    
  CD2   CE2   CZ2     ga_27   
  NE1   CE2   CZ2     ga_39   
  CD2   CE3   HE3     ga_25   
  CD2   CE3   CZ3     ga_27   
  HE3   CE3   CZ3     ga_25   
  CD1   OE4   HE4     ga_12   
  CE2   CZ2   HZ2     ga_25   
  CE2   CZ2   CH2     ga_27   
  HZ2   CZ2   CH2     ga_25   
  CE3   CZ3   HZ3     ga_25   
  CE3   CZ3   CH2     ga_27   
  HZ3   CZ3   CH2     ga_25   
  CZ2   CH2   CZ3     ga_27   
  CZ2   CH2   HH2     ga_25   
  CZ3   CH2   HH2     ga_25   
   CA     C     O     ga_30   
   CA     C    +N     ga_19   
    O     C    +N     ga_33   
 [ impropers ]
;  ai    aj    ak    al   gromos type
    N    -C    CA     H     gi_1    
   CA     N     C    CB     gi_2    
   CG   CD1   CD2    CB     gi_1    
   CG   CD1   NE1   CE2     gi_1    
   CG   CD2   CE2   NE1     gi_1    
  CD1    CG   CD2   CE2     gi_1    
  CD1    CG   NE1   OE4     gi_1    
  CD1   NE1   CE2   CD2     gi_1    
  CD2    CG   CD1   NE1     gi_1    
  CD2   CE2   CE3    CG     gi_1    
  CD2   CE2   CZ2   CH2     gi_1    
  CD2   CE3   CZ3   CH2     gi_1    
  NE1   CD1   CE2   HE1     gi_1    
  CE2   CD2   CE3   CZ3     gi_1    
  CE2   CD2   CZ2   NE1     gi_1    
  CE2   CZ2   CH2   CZ3     gi_1    
  CE3   CD2   CE2   CZ2     gi_1    
  CE3   CD2   CZ3   HE3     gi_1    
  CE3   CZ3   CH2   CZ2     gi_1    
  CZ2   CE2   CH2   HZ2     gi_1    
  CZ3   CE3   CH2   HZ3     gi_1    
  CH2   CZ2   CZ3   HH2     gi_1    
    C    CA    +N     O     gi_1    
 [ dihedrals ]
;  ai    aj    ak    al   gromos type
  -CA    -C     N    CA     gd_14   
   -C     N    CA     C     gd_44   
   -C     N    CA     C     gd_43
    N    CA    CB    CG     gd_34   
    N    CA     C    +N     gd_45   
    N    CA     C    +N     gd_42   
   CA    CB    CG   CD2     gd_40   
   CG   CD1   OE4   HE4     gd_11   

; 3-hydroxyleucine (R)
[ L3H ]
 [ atoms ]
    N     N    -0.31000     0
    H     H     0.31000     0
   CA   CH1     0.00000     1
   CB   CH1     0.26600     2 ; from the hydroxyl group of THR
  OG1    OA    -0.67400     2 ; from the hydroxyl group of THR
  HG1     H     0.40800     2 ; from the hydroxyl group of THR
  CG2   CH1     0.00000     3
  CD1   CH3     0.00000     3
  CD2   CH3     0.00000     3
    C     C       0.450     4
    O     O      -0.450     4
 [ bonds ]
    N     H    gb_2    
    N    CA    gb_21   
   CA    CB    gb_27   
   CA     C    gb_27   
   CB   OG1    gb_18   
   CB   CG2    gb_27   
  OG1   HG1    gb_1    
  CG2   CD1    gb_27   
  CG2   CD2    gb_27   
    C     O    gb_5    
    C    +N    gb_10   
 [ angles ]
;  ai    aj    ak   gromos type
   -C     N     H     ga_32   
   -C     N    CA     ga_31   
    H     N    CA     ga_18   
    N    CA    CB     ga_13   
    N    CA     C     ga_13   
   CB    CA     C     ga_13   
   CA    CB   OG1     ga_13   
   CA    CB   CG2     ga_13   
  OG1    CB   CG2     ga_13   
   CB   OG1   HG1     ga_12   
   CB   CG2   CD1     ga_15   
   CB   CG2   CD2     ga_15   
  CD1   CG2   CD2     ga_15   
   CA     C     O     ga_30   
   CA     C    +N     ga_19   
    O     C    +N     ga_33   
 [ impropers ]
;  ai    aj    ak    al   gromos type
    N    -C    CA     H     gi_1    
   CA     N     C    CB     gi_2    
   CB   OG1   CG2    CA     gi_2    
   CB   CD1   CD2   CG2     gi_2    
    C    CA    +N     O     gi_1    
 [ dihedrals ]
;  ai    aj    ak    al   gromos type
  -CA    -C     N    CA     gd_14   
   -C     N    CA     C     gd_44   
   -C     N    CA     C     gd_43
    N    CA    CB   CG2     gd_34   
    N    CA     C    +N     gd_45   
    N    CA     C    +N     gd_42   
   CA    CB   CG2   CD1     gd_34   
   CA    CB   OG1   HG1     gd_23   

; 3-hydroxyleucine (S)
[ LH3 ]
 [ atoms ]
    N     N    -0.31000     0
    H     H     0.31000     0
   CA   CH1     0.00000     1
   CB   CH1     0.26600     2 ; from the hydroxyl group of THR
  OG1    OA    -0.67400     2 ; from the hydroxyl group of THR
  HG1     H     0.40800     2 ; from the hydroxyl group of THR
  CG2   CH1     0.00000     3
  CD1   CH3     0.00000     3
  CD2   CH3     0.00000     3
    C     C       0.450     4
    O     O      -0.450     4
 [ bonds ]
    N     H    gb_2    
    N    CA    gb_21   
   CA    CB    gb_27   
   CA     C    gb_27   
   CB   OG1    gb_18   
   CB   CG2    gb_27   
  OG1   HG1    gb_1    
  CG2   CD1    gb_27   
  CG2   CD2    gb_27   
    C     O    gb_5    
    C    +N    gb_10   
 [ angles ]
;  ai    aj    ak   gromos type
   -C     N     H     ga_32   
   -C     N    CA     ga_31   
    H     N    CA     ga_18   
    N    CA    CB     ga_13   
    N    CA     C     ga_13   
   CB    CA     C     ga_13   
   CA    CB   OG1     ga_13   
   CA    CB   CG2     ga_13   
  OG1    CB   CG2     ga_13   
   CB   OG1   HG1     ga_12   
   CB   CG2   CD1     ga_15   
   CB   CG2   CD2     ga_15   
  CD1   CG2   CD2     ga_15   
   CA     C     O     ga_30   
   CA     C    +N     ga_19   
    O     C    +N     ga_33   
 [ impropers ]
;  ai    aj    ak    al   gromos type
    N    -C    CA     H     gi_1    
   CA     N     C    CB     gi_2    
   CB   CG2   OG1    CA     gi_2    
   CB   CD1   CD2   CG2     gi_2    
    C    CA    +N     O     gi_1    
 [ dihedrals ]
;  ai    aj    ak    al   gromos type
  -CA    -C     N    CA     gd_14   
   -C     N    CA     C     gd_44   
   -C     N    CA     C     gd_43
    N    CA    CB   CG2     gd_34   
    N    CA     C    +N     gd_45   
    N    CA     C    +N     gd_42   
   CA    CB   CG2   CD1     gd_34   
   CA    CB   OG1   HG1     gd_23   

; 4-hydroxyleucine
[ L4H ]
 [ atoms ]
    N     N    -0.31000     0
    H     H     0.31000     0
   CA   CH1     0.00000     1
   CB   CH2     0.00000     1
   CG   CH0     0.26600     2 ; from the hydroxyl group of THR
  OD3    OA    -0.67400     2 ; from the hydroxyl group of THR
  HD3     H     0.40800     2 ; from the hydroxyl group of THR
  CD1   CH3     0.00000     3
  CD2   CH3     0.00000     4
    C     C       0.450     5
    O     O      -0.450     5
 [ bonds ]
    N     H    gb_2    
    N    CA    gb_21   
   CA    CB    gb_27   
   CA     C    gb_27   
   CB    CG    gb_27   
   CG   CD1    gb_27   
   CG   CD2    gb_27   
   CG   OD3    gb_18   
   OD3  HD3    gb_1    
    C     O    gb_5    
    C    +N    gb_10   
 [ angles ]
;  ai    aj    ak   gromos type
   -C     N     H     ga_32   
   -C     N    CA     ga_31   
    H     N    CA     ga_18   
    N    CA    CB     ga_13   
    N    CA     C     ga_13   
   CB    CA     C     ga_13   
   CA    CB    CG     ga_15   
   CB    CG   CD1     ga_13   
   CB    CG   CD2     ga_13   
   CB    CG   OD3     ga_13   
  CD1    CG   CD2     ga_13   
  CD1    CG   OD3     ga_13   
  CD2    CG   OD3     ga_13   
   CG   OD3   HD3     ga_12   
   CA     C     O     ga_30   
   CA     C    +N     ga_19   
    O     C    +N     ga_33   
 [ impropers ]
;  ai    aj    ak    al   gromos type
    N    -C    CA     H     gi_1    
   CA     N     C    CB     gi_2    
    C    CA    +N     O     gi_1    
 [ dihedrals ]
;  ai    aj    ak    al   gromos type
  -CA    -C     N    CA     gd_14   
   -C     N    CA     C     gd_44   
   -C     N    CA     C     gd_43
    N    CA    CB    CG     gd_34   
    N    CA     C    +N     gd_45   
    N    CA     C    +N     gd_42   
   CA    CB    CG   OD3     gd_34   
   CB    CG   OD3   HD3     gd_23   

; 5-hydroxyleucine (R)
[ L5H ]
 [ atoms ]
    N     N    -0.31000     0
    H     H     0.31000     0
   CA   CH1     0.00000     1
   CB   CH2     0.00000     1
   CG   CH1     0.00000     2
  CD1   CH3     0.00000     2
  CD2   CH2     0.26600     3 ; from the hydroxyl group of THR
   OE    OA    -0.67400     3 ; from the hydroxyl group of THR
   HE     H     0.40800     3 ; from the hydroxyl group of THR
    C     C       0.450     4
    O     O      -0.450     4
 [ bonds ]
    N     H    gb_2    
    N    CA    gb_21   
   CA    CB    gb_27   
   CA     C    gb_27   
   CB    CG    gb_27   
   CG   CD1    gb_27   
   CG   CD2    gb_27   
  CD2    OE    gb_18   
   OE    HE    gb_1    
    C     O    gb_5    
    C    +N    gb_10   
 [ angles ]
;  ai    aj    ak   gromos type
   -C     N     H     ga_32   
   -C     N    CA     ga_31   
    H     N    CA     ga_18   
    N    CA    CB     ga_13   
    N    CA     C     ga_13   
   CB    CA     C     ga_13   
   CA    CB    CG     ga_15   
   CB    CG   CD1     ga_15   
   CB    CG   CD2     ga_15   
  CD1    CG   CD2     ga_15   
   CG   CD2    OE     ga_13   
  CD2    OE    HE     ga_12   
   CA     C     O     ga_30   
   CA     C    +N     ga_19   
    O     C    +N     ga_33   
 [ impropers ]
;  ai    aj    ak    al   gromos type
    N    -C    CA     H     gi_1    
   CA     N     C    CB     gi_2    
   CB   CD1   CD2    CG     gi_2    
    C    CA    +N     O     gi_1    
 [ dihedrals ]
;  ai    aj    ak    al   gromos type
  -CA    -C     N    CA     gd_14   
   -C     N    CA     C     gd_44   
   -C     N    CA     C     gd_43
    N    CA    CB    CG     gd_34   
    N    CA     C    +N     gd_45   
    N    CA     C    +N     gd_42   
   CA    CB    CG   CD2     gd_34   
   CB    CG   CD2    OE     gd_34   
   CG   CD2    OE    HE     gd_23   

; 5-hydroxyleucine (S)
[ LH5 ]
 [ atoms ]
    N     N    -0.31000     0
    H     H     0.31000     0
   CA   CH1     0.00000     1
   CB   CH2     0.00000     1
   CG   CH1     0.00000     2
  CD1   CH3     0.00000     2
  CD2   CH2     0.26600     3 ; from the hydroxyl group of THR
   OE    OA    -0.67400     3 ; from the hydroxyl group of THR
   HE     H     0.40800     3 ; from the hydroxyl group of THR
    C     C       0.450     4
    O     O      -0.450     4
 [ bonds ]
    N     H    gb_2    
    N    CA    gb_21   
   CA    CB    gb_27   
   CA     C    gb_27   
   CB    CG    gb_27   
   CG   CD1    gb_27   
   CG   CD2    gb_27   
  CD2    OE    gb_18   
   OE    HE    gb_1    
    C     O    gb_5    
    C    +N    gb_10   
 [ angles ]
;  ai    aj    ak   gromos type
   -C     N     H     ga_32   
   -C     N    CA     ga_31   
    H     N    CA     ga_18   
    N    CA    CB     ga_13   
    N    CA     C     ga_13   
   CB    CA     C     ga_13   
   CA    CB    CG     ga_15   
   CB    CG   CD1     ga_15   
   CB    CG   CD2     ga_15   
  CD1    CG   CD2     ga_15   
   CG   CD2    OE     ga_13   
  CD2    OE    HE     ga_12   
   CA     C     O     ga_30   
   CA     C    +N     ga_19   
    O     C    +N     ga_33   
 [ impropers ]
;  ai    aj    ak    al   gromos type
    N    -C    CA     H     gi_1    
   CA     N     C    CB     gi_2    
   CB   CD2   CD1    CG     gi_2    
    C    CA    +N     O     gi_1    
 [ dihedrals ]
;  ai    aj    ak    al   gromos type
  -CA    -C     N    CA     gd_14   
   -C     N    CA     C     gd_44   
   -C     N    CA     C     gd_43
    N    CA    CB    CG     gd_34   
    N    CA     C    +N     gd_45   
    N    CA     C    +N     gd_42   
   CA    CB    CG   CD2     gd_34   
   CB    CG   CD2    OE     gd_34   
   CG   CD2    OE    HE     gd_23   

; 3-hyroxyvaline
[ V3H ]
 [ atoms ]
    N     N    -0.31000     0
    H     H     0.31000     0
   CA   CH1     0.00000     1
   CB   CH0     0.26600     2 ; from the hydroxyl group of THR
  OG3    OA    -0.67400     2 ; from the hydroxyl group of THR
  HG3     H     0.40800     2 ; from the hydroxyl group of THR
  CG1   CH3     0.00000     3
  CG2   CH3     0.00000     4
    C     C       0.450     5
    O     O      -0.450     5
 [ bonds ]
    N     H    gb_2    
    N    CA    gb_21   
   CA    CB    gb_27   
   CA     C    gb_27   
   CB   CG1    gb_27   
   CB   CG2    gb_27   
   CB   OG3    gb_18   
  OG3   HG3    gb_1    
    C     O    gb_5    
    C    +N    gb_10   
 [ angles ]
;  ai    aj    ak   gromos type
   -C     N     H     ga_32   
   -C     N    CA     ga_31   
    H     N    CA     ga_18   
    N    CA    CB     ga_13   
    N    CA     C     ga_13   
   CB    CA     C     ga_13   
   CA    CB   CG1     ga_13   
   CA    CB   CG2     ga_13   
   CA    CB   OG3     ga_13   
  CG1    CB   CG2     ga_13   
  CG1    CB   OG3     ga_13   
  CG2    CB   OG3     ga_13   
   CB   OG3   HG3     ga_12   
   CA     C     O     ga_30   
   CA     C    +N     ga_19   
    O     C    +N     ga_33   
 [ impropers ]
;  ai    aj    ak    al   gromos type
    N    -C    CA     H     gi_1    
   CA     N     C    CB     gi_2    
    C    CA    +N     O     gi_1    
 [ dihedrals ]
;  ai    aj    ak    al   gromos type
  -CA    -C     N    CA     gd_14   
   -C     N    CA     C     gd_44   
   -C     N    CA     C     gd_43
    N    CA    CB   OG3     gd_34   
    N    CA     C    +N     gd_45   
    N    CA     C    +N     gd_42   
   CA    CB   OG3   HG3     gd_23   

; cysteine sulfenic acid
[ CYH ]
 [ atoms ]
    N     N    -0.31000     0
    H     H     0.31000     0
   CA   CH1     0.00000     1
   CB   CH2     0.00000     1
   SG     S     0.26600     2 ; from the hydroxyl group of THR
   OD    OA    -0.67400     2 ; from the hydroxyl group of THR
   HD     H     0.40800     2 ; from the hydroxyl group of THR
    C     C       0.450     3
    O     O      -0.450     3
 [ bonds ]
    N     H    gb_2    
    N    CA    gb_21   
   CA    CB    gb_27   
   CA     C    gb_27   
   CB    SG    gb_32   
   SG    OD    gb_28   
   OD    HD    gb_1    
    C     O    gb_5    
    C    +N    gb_10   
 [ angles ]
;  ai    aj    ak   gromos type
   -C     N     H     ga_32   
   -C     N    CA     ga_31   
    H     N    CA     ga_18   
    N    CA    CB     ga_13   
    N    CA     C     ga_13   
   CB    CA     C     ga_13   
   CA    CB    SG     ga_16   
   CB    SG    OD     ga_13   
   SG    OD    HD     ga_12   
   CA     C     O     ga_30   
   CA     C    +N     ga_19   
    O     C    +N     ga_33   
 [ impropers ]
;  ai    aj    ak    al   gromos type
    N    -C    CA     H     gi_1    
   CA     N     C    CB     gi_2    
    C    CA    +N     O     gi_1    
 [ dihedrals ]
;  ai    aj    ak    al   gromos type
  -CA    -C     N    CA     gd_14   
   -C     N    CA     C     gd_44   
   -C     N    CA     C     gd_43
    N    CA    CB    SG     gd_34   
    N    CA     C    +N     gd_45   
    N    CA     C    +N     gd_42   
   CA    CB    SG    OD     gd_26   
   CB    SG    OD    HD     gd_23   

; 5-hydroxyproline (R)
[ PH5 ]
 [ atoms ]
    N     N     0.00000     0
   CA   CH1     0.00000     1
   CB  CH2R     0.00000     1
   CG  CH2R     0.00000     2
   CD   CH1     0.26600     3 ; from the hydroxyl group of THR
   OE    OA    -0.67400     3 ; from the hydroxyl group of THR
   HE     H     0.40800     3 ; from the hydroxyl group of THR
    C     C       0.450     4
    O     O      -0.450     4
 [ bonds ]
    N    CA    gb_21   
    N    CD    gb_21   
   CA    CB    gb_27   
   CA     C    gb_27   
   CB    CG    gb_27   
   CG    CD    gb_27   
   CD    OE    gb_18   
   OE    HE    gb_1    
    C     O    gb_5    
    C    +N    gb_10   
 [ exclusions ]
;  ai    aj
    N    HE
 [ angles ]
;  ai    aj    ak   gromos type
   -C     N    CA     ga_31   
   -C     N    CD     ga_31   
   CA     N    CD     ga_21   
    N    CA    CB     ga_13   
    N    CA     C     ga_13   
   CB    CA     C     ga_13   
   CA    CB    CG     ga_13   
   CB    CG    CD     ga_13   
    N    CD    CG     ga_13   
    N    CD    OE     ga_13   
   CG    CD    OE     ga_13   
   CD    OE    HE     ga_12   
   CA     C     O     ga_30   
   CA     C    +N     ga_19   
    O     C    +N     ga_33   
 [ impropers ]
;  ai    aj    ak    al   gromos type
    N    -C    CA    CD     gi_1    
   CA     N     C    CB     gi_2    
    C    CA    +N     O     gi_1    
   CD    CG     N    OE     gi_2    
 [ dihedrals ]
;  ai    aj    ak    al   gromos type
  -CA    -C     N    CA     gd_14   
   -C     N    CA     C     gd_44   
   -C     N    CA     C     gd_43
   CA     N    CD    CG     gd_39   
    N    CA    CB    CG     gd_34   
    N    CA     C    +N     gd_45   
    N    CA     C    +N     gd_42   
   CA    CB    CG    CD     gd_34   
   CB    CG    CD     N     gd_34   
   CG    CD    OE    HE     gd_23   

; 5-hydroxyproline (S)
[ P5H ]
 [ atoms ]
    N     N     0.00000     0
   CA   CH1     0.00000     1
   CB  CH2R     0.00000     1
   CG  CH2R     0.00000     2
   CD   CH1     0.26600     3 ; from the hydroxyl group of THR
   OE    OA    -0.67400     3 ; from the hydroxyl group of THR
   HE     H     0.40800     3 ; from the hydroxyl group of THR
    C     C       0.450     4
    O     O      -0.450     4
 [ bonds ]
    N    CA    gb_21   
    N    CD    gb_21   
   CA    CB    gb_27   
   CA     C    gb_27   
   CB    CG    gb_27   
   CG    CD    gb_27   
   CD    OE    gb_18   
   OE    HE    gb_1    
    C     O    gb_5    
    C    +N    gb_10   
 [ exclusions ]
;  ai    aj
    N    HE
 [ angles ]
;  ai    aj    ak   gromos type
   -C     N    CA     ga_31   
   -C     N    CD     ga_31   
   CA     N    CD     ga_21   
    N    CA    CB     ga_13   
    N    CA     C     ga_13   
   CB    CA     C     ga_13   
   CA    CB    CG     ga_13   
   CB    CG    CD     ga_13   
    N    CD    CG     ga_13   
    N    CD    OE     ga_13   
   CG    CD    OE     ga_13   
   CD    OE    HE     ga_12   
   CA     C     O     ga_30   
   CA     C    +N     ga_19   
    O     C    +N     ga_33   
 [ impropers ]
;  ai    aj    ak    al   gromos type
    N    -C    CA    CD     gi_1    
   CA     N     C    CB     gi_2    
    C    CA    +N     O     gi_1    
   CD     N    CG    OE     gi_2    
 [ dihedrals ]
;  ai    aj    ak    al   gromos type
  -CA    -C     N    CA     gd_14   
   -C     N    CA     C     gd_44   
   -C     N    CA     C     gd_43
   CA     N    CD    CG     gd_39   
    N    CA    CB    CG     gd_34   
    N    CA     C    +N     gd_45   
    N    CA     C    +N     gd_42   
   CA    CB    CG    CD     gd_34   
   CB    CG    CD     N     gd_34   
   CG    CD    OE    HE     gd_23   

; glutamic semialdehyde
[ GSA ]
 [ atoms ]
    N     N    -0.31000     0
    H     H     0.31000     0
   CA   CH1     0.00000     1
   CB   CH2     0.00000     1
   CG   CH2     0.00000     1
   CD     C     0.35000     2 ; by analogy to the aldehyde group reported by Dolenc et al. DOI: 10.1093/nar/gki195
   HD    HC     0.10000     2 ; by analogy to the aldehyde group reported by Dolenc et al. DOI: 10.1093/nar/gki195
   OE     O    -0.45000     2 ; from the carbonyl group (of e.g. GLN)
    C     C       0.450     3
    O     O      -0.450     3
 [ bonds ]
    N     H    gb_2    
    N    CA    gb_21   
   CA    CB    gb_27   
   CA     C    gb_27   
   CB    CG    gb_27   
   CG    CD    gb_27   
   CD    HD    gb_3    
   CD    OE    gb_5    
    C     O    gb_5    
    C    +N    gb_10   
 [ angles ]
;  ai    aj    ak   gromos type
   -C     N     H     ga_32   
   -C     N    CA     ga_31   
    H     N    CA     ga_18   
    N    CA    CB     ga_13   
    N    CA     C     ga_13   
   CB    CA     C     ga_13   
   CA    CB    CG     ga_15   
   CB    CG    CD     ga_15   
   CG    CD    HD     ga_25   
   CG    CD    OE     ga_27   
   HD    CD    OE     ga_25   
   CA     C     O     ga_30   
   CA     C    +N     ga_19   
    O     C    +N     ga_33   
 [ impropers ]
;  ai    aj    ak    al   gromos type
    N    -C    CA     H     gi_1    
   CA     N     C    CB     gi_2    
    C    CA    +N     O     gi_1    
   CD    OE    CG    HD     gi_1    
 [ dihedrals ]
;  ai    aj    ak    al   gromos type
  -CA    -C     N    CA     gd_14   
   -C     N    CA     C     gd_44   
   -C     N    CA     C     gd_43
    N    CA    CB    CG     gd_34   
    N    CA     C    +N     gd_45   
    N    CA     C    +N     gd_42   
   CA    CB    CG    CD     gd_34   
   CB    CG    CD    OE     gd_40   

; 2-amino-3-ketobutyric acid
[ TOX ]
 [ atoms ]
    N     N    -0.31000     0
    H     H     0.31000     0
   CA   CH1     0.00000     1
   CB     C     0.45000     2 ; from the carbonyl group (of e.g. GLN)
  OG1     O    -0.45000     2 ; from the carbonyl group (of e.g. GLN)
  CG2   CH3     0.00000     3
    C     C       0.450     4
    O     O      -0.450     4
 [ bonds ]
    N     H    gb_2    
    N    CA    gb_21   
   CA    CB    gb_27   
   CA     C    gb_27   
   CB   OG1    gb_5    
   CB   CG2    gb_27   
    C     O    gb_5    
    C    +N    gb_10   
 [ angles ]
;  ai    aj    ak   gromos type
   -C     N     H     ga_32   
   -C     N    CA     ga_31   
    H     N    CA     ga_18   
    N    CA    CB     ga_13   
    N    CA     C     ga_13   
   CB    CA     C     ga_13   
   CA    CB   OG1     ga_27   
   CA    CB   CG2     ga_27   
  OG1    CB   CG2     ga_27   
   CA     C     O     ga_30   
   CA     C    +N     ga_19   
    O     C    +N     ga_33   
 [ impropers ]
;  ai    aj    ak    al   gromos type
    N    -C    CA     H     gi_1    
   CA     N     C    CB     gi_2    
   CB   OG1   CG2    CA     gi_1    
    C    CA    +N     O     gi_1    
 [ dihedrals ]
;  ai    aj    ak    al   gromos type
  -CA    -C     N    CA     gd_14   
   -C     N    CA     C     gd_44   
   -C     N    CA     C     gd_43
    N    CA    CB   OG1     gd_40   
    N    CA     C    +N     gd_45   
    N    CA     C    +N     gd_42   

; pyroglutamic acid
[ PGA ]
 [ atoms ]
    N     N     0.00000     0
   CA   CH1     0.00000     1
   CB  CH2R     0.00000     1
   CG  CH2R     0.00000     2
   CD     C     0.45000     3 ; from the carbonyl group (of e.g. GLN)
   OE     O    -0.45000     3 ; from the carbonyl group (of e.g. GLN)
    C     C       0.450     4
    O     O      -0.450     4
 [ bonds ]
    N    CA    gb_21   
    N    CD    gb_10   
   CA    CB    gb_27   
   CA     C    gb_27   
   CB    CG    gb_27   
   CG    CD    gb_27   
   CD    OE    gb_5    
    C     O    gb_5    
    C    +N    gb_10   
 [ angles ]
;  ai    aj    ak   gromos type
   -C     N    CA     ga_31   
   -C     N    CD     ga_31   
   CA     N    CD     ga_21   
    N    CA    CB     ga_13   
    N    CA     C     ga_13   
   CB    CA     C     ga_13   
   CA    CB    CG     ga_13   
   CB    CG    CD     ga_13   
    N    CD    CG     ga_19   
    N    CD    OE     ga_33   
   CG    CD    OE     ga_30   
   CA     C     O     ga_30   
   CA     C    +N     ga_19   
    O     C    +N     ga_33   
 [ impropers ]
;  ai    aj    ak    al   gromos type
    N    -C    CA    CD     gi_1    
   CA     N     C    CB     gi_2    
    C    CA    +N     O     gi_1    
   CD    CG     N    OE     gi_1    
 [ dihedrals ]
;  ai    aj    ak    al   gromos type
  -CA    -C     N    CA     gd_14   
   -C     N    CA     C     gd_44   
   -C     N    CA     C     gd_43
   CA     N    CD    CG     gd_14   
    N    CA    CB    CG     gd_34   
    N    CA     C    +N     gd_45   
    N    CA     C    +N     gd_42   
   CA    CB    CG    CD     gd_34   
   CB    CG    CD     N     gd_40   

; 2-oxo-histidine
[ H2X ]
 [ atoms ]
    N     N    -0.31000     0
    H     H     0.31000     0
   CA   CH1     0.00000     1
   CB   CH2     0.00000     1
   CG     C     0.00000     2
  ND1    NR    -0.31000     3
  HD1     H     0.31000     3
  CD2     C    -0.14000     4 ; to add up to 0 net charge
  HD2    HC     0.14000     4
  NE2    NR    -0.31000     5
  HE2     H     0.31000     5
  CE1     C     0.45000     6 ; from the carbonyl group (of e.g. GLN)
   OZ     O    -0.45000     6 ; from the carbonyl group (of e.g. GLN)
    C     C       0.450     7
    O     O      -0.450     7
 [ bonds ]
    N     H    gb_2    
    N    CA    gb_21   
   CA    CB    gb_27   
   CA     C    gb_27   
   CB    CG    gb_27   
   CG   ND1    gb_10   
   CG   CD2    gb_10   
  ND1   CE1    gb_10   
  ND1   HD1    gb_2    
  CD2   HD2    gb_3    
  CD2   NE2    gb_10   
  NE2   HE2    gb_2    
  CE1   NE2    gb_10   
  CE1    OZ    gb_5    
    C     O    gb_5    
    C    +N    gb_10   
 [ exclusions ]
;  ai    aj
   CB   HD1
   CB   HD2
   CB   CE1
   CB   NE2
   CG   HE2
   CG    OZ
  ND1   HD2
  ND1   HE2
  HD1   CD2
  HD1   NE2
  HD1    OZ
  CD2    OZ
  HD2   CE1
  HD2   HE2
  HE2    OZ
 [ angles ]
;  ai    aj    ak   gromos type
   -C     N     H     ga_32   
   -C     N    CA     ga_31   
    H     N    CA     ga_18   
    N    CA    CB     ga_13   
    N    CA     C     ga_13   
   CB    CA     C     ga_13   
   CA    CB    CG     ga_15   
   CB    CG   ND1     ga_37   
   CB    CG   CD2     ga_37   
  ND1    CG   CD2     ga_7    
   CG   ND1   HD1     ga_36   
   CG   ND1   CE1     ga_7    
  HD1   ND1   CE1     ga_36   
   CG   CD2   HD2     ga_36   
   CG   CD2   NE2     ga_7    
  HD2   CD2   NE2     ga_36   
  ND1   CE1   NE2     ga_7    
  ND1   CE1    OZ     ga_37   
  NE2   CE1    OZ     ga_37   
  CD2   NE2   CE1     ga_7    
  CD2   NE2   HE2     ga_36   
  CE1   NE2   HE2     ga_36   
   CA     C     O     ga_30   
   CA     C    +N     ga_19   
    O     C    +N     ga_33   
 [ impropers ]
;  ai    aj    ak    al   gromos type
    N    -C    CA     H     gi_1    
   CA     N     C    CB     gi_2    
   CG   ND1   CD2    CB     gi_1    
   CG   ND1   CE1   NE2     gi_1    
   CG   CD2   NE2   CE1     gi_1    
  ND1    CG   CD2   NE2     gi_1    
  ND1   CE1   NE2   CD2     gi_1    
  ND1    CG   CE1   HD1     gi_1    
  CD2    CG   ND1   CE1     gi_1    
  CD2    CG   NE2   HD2     gi_1    
  CE1   ND1   NE2    OZ     gi_1    
  NE2   CD2   CE1   HE2     gi_1    
    C    CA    +N     O     gi_1    
 [ dihedrals ]
;  ai    aj    ak    al   gromos type
  -CA    -C     N    CA     gd_14   
   -C     N    CA     C     gd_44   
   -C     N    CA     C     gd_43
    N    CA    CB    CG     gd_34   
    N    CA     C    +N     gd_45   
    N    CA     C    +N     gd_42   
   CA    CB    CG   ND1     gd_40   

; methionine sulfoxide (R)
[ MSX ]
 [ atoms ]
    N     N    -0.31000     0
    H     H     0.31000     0
   CA   CH1     0.00000     1
   CB   CH2     0.00000     1
   CG   CH2     0.24100     2
   SD     S    -0.03200     2 ; to add up to 0 net charge
  CE1   CH3     0.24100     2
  OE2     O    -0.45000     2 ; from the carbonyl group (of e.g. GLN)
    C     C       0.450     3
    O     O      -0.450     3
 [ bonds ]
    N     H    gb_2    
    N    CA    gb_21   
   CA    CB    gb_27   
   CA     C    gb_27   
   CB    CG    gb_27   
   CG    SD    gb_32   
   SD   CE1    gb_32   
   SD   OE2    gb_25   
    C     O    gb_5    
    C    +N    gb_10   
 [ angles ]
;  ai    aj    ak   gromos type
   -C     N     H     ga_32   
   -C     N    CA     ga_31   
    H     N    CA     ga_18   
    N    CA    CB     ga_13   
    N    CA     C     ga_13   
   CB    CA     C     ga_13   
   CA    CB    CG     ga_15   
   CB    CG    SD     ga_16   
   CG    SD   CE1     ga_4    
   CG    SD   OE2     ga_6    
  CE1    SD   OE2     ga_6    
   CA     C     O     ga_30   
   CA     C    +N     ga_19   
    O     C    +N     ga_33   
 [ impropers ]
;  ai    aj    ak    al   gromos type
    N    -C    CA     H     gi_1    
   CA     N     C    CB     gi_2    
    C    CA    +N     O     gi_1    
   SD   OE2   CE1    CG     gi_2    
 [ dihedrals ]
;  ai    aj    ak    al   gromos type
  -CA    -C     N    CA     gd_14   
   -C     N    CA     C     gd_44   
   -C     N    CA     C     gd_43
    N    CA    CB    CG     gd_34   
    N    CA     C    +N     gd_45   
    N    CA     C    +N     gd_42   
   CA    CB    CG    SD     gd_34   
   CB    CG    SD   CE1     gd_26   

; methionine sulfoxide (S)
[ MXS ]
 [ atoms ]
    N     N    -0.31000     0
    H     H     0.31000     0
   CA   CH1     0.00000     1
   CB   CH2     0.00000     1
   CG   CH2     0.24100     2
   SD     S    -0.03200     2 ; to add up to 0 net charge
  CE1   CH3     0.24100     2
  OE2     O    -0.45000     2 ; from the carbonyl group (of e.g. GLN)
    C     C       0.450     3
    O     O      -0.450     3
 [ bonds ]
    N     H    gb_2    
    N    CA    gb_21   
   CA    CB    gb_27   
   CA     C    gb_27   
   CB    CG    gb_27   
   CG    SD    gb_32   
   SD   CE1    gb_32   
   SD   OE2    gb_25   
    C     O    gb_5    
    C    +N    gb_10   
 [ angles ]
;  ai    aj    ak   gromos type
   -C     N     H     ga_32   
   -C     N    CA     ga_31   
    H     N    CA     ga_18   
    N    CA    CB     ga_13   
    N    CA     C     ga_13   
   CB    CA     C     ga_13   
   CA    CB    CG     ga_15   
   CB    CG    SD     ga_16   
   CG    SD   CE1     ga_4    
   CG    SD   OE2     ga_6    
  CE1    SD   OE2     ga_6    
   CA     C     O     ga_30   
   CA     C    +N     ga_19   
    O     C    +N     ga_33   
 [ impropers ]
;  ai    aj    ak    al   gromos type
    N    -C    CA     H     gi_1    
   CA     N     C    CB     gi_2    
    C    CA    +N     O     gi_1    
   SD   CE1   OE2    CG     gi_2    
 [ dihedrals ]
;  ai    aj    ak    al   gromos type
  -CA    -C     N    CA     gd_14   
   -C     N    CA     C     gd_44   
   -C     N    CA     C     gd_43
    N    CA    CB    CG     gd_34   
    N    CA     C    +N     gd_45   
    N    CA     C    +N     gd_42   
   CA    CB    CG    SD     gd_34   
   CB    CG    SD   CE1     gd_26   

; methionine sulfone
[ MES ]
 [ atoms ]
    N     N    -0.31000     0
    H     H     0.31000     0
   CA   CH1     0.00000     1
   CB   CH2     0.00000     1
   CG   CH2     0.24100     2
   SD     S     0.23800     2 ; to add up to 0 net charge
  CE1   CH3     0.24100     2
  OE2     O    -0.36000     2 ; from the phosphate group of nucleotides (e.g. ATP)
  OE3     O    -0.36000     2 ; from the phosphate group of nucleotides (e.g. ATP)
    C     C       0.450     3
    O     O      -0.450     3
 [ bonds ]
    N     H    gb_2    
    N    CA    gb_21   
   CA    CB    gb_27   
   CA     C    gb_27   
   CB    CG    gb_27   
   CG    SD    gb_32   
   SD   CE1    gb_31   
   SD   OE2    gb_25   
   SD   OE3    gb_25   
    C     O    gb_5    
    C    +N    gb_10   
 [ angles ]
;  ai    aj    ak   gromos type
   -C     N     H     ga_32   
   -C     N    CA     ga_31   
    H     N    CA     ga_18   
    N    CA    CB     ga_13   
    N    CA     C     ga_13   
   CB    CA     C     ga_13   
   CA    CB    CG     ga_15   
   CB    CG    SD     ga_16   
   CG    SD   CE1     ga_13   
   CG    SD   OE2     ga_13   
   CG    SD   OE3     ga_13   
  CE1    SD   OE2     ga_13   
  CE1    SD   OE3     ga_13   
  OE2    SD   OE3     ga_13   
   CA     C     O     ga_30   
   CA     C    +N     ga_19   
    O     C    +N     ga_33   
 [ impropers ]
;  ai    aj    ak    al   gromos type
    N    -C    CA     H     gi_1    
   CA     N     C    CB     gi_2    
    C    CA    +N     O     gi_1    
 [ dihedrals ]
;  ai    aj    ak    al   gromos type
  -CA    -C     N    CA     gd_14   
   -C     N    CA     C     gd_44   
   -C     N    CA     C     gd_43
    N    CA    CB    CG     gd_34   
    N    CA     C    +N     gd_45   
    N    CA     C    +N     gd_42   
   CA    CB    CG    SD     gd_34   
   CB    CG    SD    CE     gd_26   

; cysteine sulfinic acid
[ CSA ]
 [ atoms ]
    N     N    -0.31000     0
    H     H     0.31000     0
   CA   CH1     0.00000     1
   CB   CH2     0.15000     2 ; from the carbon atom attached to the phosphate group of nucleotides (e.g. ATP)
   SG     S     0.12000     2 ; to add up to -1 net charge
  OD1    OM    -0.63500     2 ; from the phosphate group of nucleotides (e.g. ATP)
  OD2    OM    -0.63500     2 ; from the phosphate group of nucleotides (e.g. ATP)
    C     C       0.450     3
    O     O      -0.450     3
 [ bonds ]
    N     H    gb_2    
    N    CA    gb_21   
   CA    CB    gb_27   
   CA     C    gb_27   
   CB    SG    gb_32   
   SG   OD1    gb_25   
   SG   OD2    gb_25   
    C     O    gb_5    
    C    +N    gb_10   
 [ angles ]
;  ai    aj    ak   gromos type
   -C     N     H     ga_32   
   -C     N    CA     ga_31   
    H     N    CA     ga_18   
    N    CA    CB     ga_13   
    N    CA     C     ga_13   
   CB    CA     C     ga_13   
   CA    CB    SG     ga_16   
   CB    SG   OD1     ga_6    
   CB    SG   OD2     ga_6    
  OD1    SG   OD2     ga_6    
   CA     C     O     ga_30   
   CA     C    +N     ga_19   
    O     C    +N     ga_33   
 [ impropers ]
;  ai    aj    ak    al   gromos type
    N    -C    CA     H     gi_1    
   CA     N     C    CB     gi_2    
    C    CA    +N     O     gi_1    
   SG    CB   OD1   OD2     gi_2    
 [ dihedrals ]
;  ai    aj    ak    al   gromos type
  -CA    -C     N    CA     gd_14   
   -C     N    CA     C     gd_44   
   -C     N    CA     C     gd_43
    N    CA    CB    SG     gd_34   
    N    CA     C    +N     gd_45   
    N    CA     C    +N     gd_42   
   CA    CB    SG   OD1     gd_26   

; cysteic acid
[ CSE ]
 [ atoms ]
    N     N    -0.31000     0
    H     H     0.31000     0
   CA   CH1     0.00000     1
   CB   CH2     0.15000     2 ; from the carbon atom attached to the phosphate group of nucleotides (e.g. ATP)
   SG     S     0.75500     2 ; to add up to -1 net charge
  OD1    OM    -0.63500     2 ; from the phosphate group of nucleotides (e.g. ATP)
  OD2    OM    -0.63500     2 ; from the phosphate group of nucleotides (e.g. ATP)
  OD3    OM    -0.63500     2 ; from the phosphate group of nucleotides (e.g. ATP)
    C     C       0.450     3
    O     O      -0.450     3
 [ bonds ]
    N     H    gb_2    
    N    CA    gb_21   
   CA    CB    gb_27   
   CA     C    gb_27   
   CB    SG    gb_32   
   SG   OD1    gb_25   
   SG   OD2    gb_25   
   SG   OD3    gb_25   
    C     O    gb_5    
    C    +N    gb_10   
 [ angles ]
;  ai    aj    ak   gromos type
   -C     N     H     ga_32   
   -C     N    CA     ga_31   
    H     N    CA     ga_18   
    N    CA    CB     ga_13   
    N    CA     C     ga_13   
   CB    CA     C     ga_13   
   CA    CB    SG     ga_16   
   CB    SG   OD1     ga_13   
  OD1    SG   OD2     ga_13   
   CB    SG   OD2     ga_13   
   CB    SG   OD3     ga_13   
  OD1    SG   OD3     ga_13   
  OD2    SG   OD3     ga_13   
   CA     C     O     ga_30   
   CA     C    +N     ga_19   
    O     C    +N     ga_33   
 [ impropers ]
;  ai    aj    ak    al   gromos type
    N    -C    CA     H     gi_1    
   CA     N     C    CB     gi_2    
    C    CA    +N     O     gi_1    
 [ dihedrals ]
;  ai    aj    ak    al   gromos type
  -CA    -C     N    CA     gd_14   
   -C     N    CA     C     gd_44   
   -C     N    CA     C     gd_43
    N    CA    CB    SG     gd_34   
    N    CA     C    +N     gd_45   
    N    CA     C    +N     gd_42   
   CA    CB    SG   OD1     gd_26   

; 3-nitrotyrosine (-1)
[ YNI ]
 [ atoms ]
    N     N    -0.31000     0
    H     H     0.31000     0
   CA   CH1     0.00000     1
   CB   CH2     0.00000     1
   CG     C     0.00000     1
  CD1     C    -0.14000     2
  HD1    HC     0.14000     2
  CD2     C    -0.14000     3
  HD2    HC     0.14000     3
  CE1     C     0.10000     4 ; to add up to -1 net charge
  NZ1    NR     0.05500     4 ; to add up to -1 net charge
  OH1     O    -0.36000     4 ; from the phosphate group of nucleotides (e.g. ATP)
  OH2     O    -0.36000     4 ; from the phosphate group of nucleotides (e.g. ATP)
  CZ2     C     0.20000     4 ; to add up to -1 net charge
  OH3    OM    -0.63500     4 ; from the carboxyl group (of e.g. GLU)
  CE2     C    -0.14000     5
  HE2    HC     0.14000     5
    C     C       0.450     6
    O     O      -0.450     6
 [ bonds ]
    N     H    gb_2    
    N    CA    gb_21   
   CA    CB    gb_27   
   CA     C    gb_27   
   CB    CG    gb_27   
   CG   CD1    gb_16   
   CG   CD2    gb_16   
  CD1   HD1    gb_3    
  CD1   CE1    gb_16   
  CD2   HD2    gb_3    
  CD2   CE2    gb_16   
  CE1   NZ1    gb_12   
  CE1   CZ2    gb_16   
  CE2   HE2    gb_3    
  CE2   CZ2    gb_16   
  NZ1   OH1    gb_6    
  NZ1   OH2    gb_6    
  CZ2   OH3    gb_13   
  OH3   HH3    gb_1    
    C     O    gb_5    
    C    +N    gb_10   
 [ exclusions ]
;  ai    aj
   CB   HD1
   CB   HD2
   CB   CE1
   CB   CE2
   CG   HE2
   CG   NZ1
   CG   CZ2
  CD1   HD2
  CD1   CE2
  CD1   OH3
  HD1   CD2
  HD1   NZ1
  HD1   CZ2
  CD2   CE1
  CD2   OH3
  HD2   HE2
  HD2   CZ2
  CE1   HE2
  HE2   OH3
  NZ1   CE2
  NZ1   OH3
 [ angles ]
;  ai    aj    ak   gromos type
   -C     N     H     ga_32   
   -C     N    CA     ga_31   
    H     N    CA     ga_18   
    N    CA    CB     ga_13   
    N    CA     C     ga_13   
   CB    CA     C     ga_13   
   CA    CB    CG     ga_15   
   CB    CG   CD1     ga_27   
   CB    CG   CD2     ga_27   
  CD1    CG   CD2     ga_27   
   CG   CD1   HD1     ga_25   
   CG   CD1   CE1     ga_27   
  HD1   CD1   CE1     ga_25   
   CG   CD2   HD2     ga_25   
   CG   CD2   CE2     ga_27   
  HD2   CD2   CE2     ga_25   
  CD1   CE1   NZ1     ga_27   
  CD1   CE1   CZ2     ga_27   
  NZ1   CE1   CZ2     ga_27   
  CD2   CE2   HE2     ga_25   
  CD2   CE2   CZ2     ga_27   
  HE2   CE2   CZ2     ga_25   
  CE1   NZ1   OH1     ga_27   
  CE1   NZ1   OH2     ga_27   
  OH1   NZ1   OH2     ga_27   
  CE1   CZ2   CE2     ga_27   
  CE1   CZ2   OH3     ga_27   
  CE2   CZ2   OH3     ga_27   
  CZ2   OH3   HH3     ga_12   
   CA     C     O     ga_30   
   CA     C    +N     ga_19   
    O     C    +N     ga_33   
 [ impropers ]
;  ai    aj    ak    al   gromos type
    N    -C    CA     H     gi_1    
   CA     N     C    CB     gi_2    
   CG   CD1   CD2    CB     gi_1    
   CG   CD1   CE1   CZ2     gi_1    
   CG   CD2   CE2   CZ2     gi_1    
  CD1    CG   CD2   CE2     gi_1    
  CD1    CG   CE1   HD1     gi_1    
  CD1   CE1   CZ2   CE2     gi_1    
  CD2    CG   CD1   CE1     gi_1    
  CD2    CG   CE2   HD2     gi_1    
  CD2   CE2   CZ2   CE1     gi_1    
  CE1   CD1   CZ2   NZ1     gi_1    
  HE2   CD2   CZ2   CE2     gi_1    
  NZ1   OH1   OH2   CE1     gi_1    
  CZ2   CE1   CE2   OH3     gi_1    
    C    CA    +N     O     gi_1    
 [ dihedrals ]
;  ai    aj    ak    al   gromos type
  -CA    -C     N    CA     gd_14   
   -C     N    CA     C     gd_44   
   -C     N    CA     C     gd_43
    N    CA    CB    CG     gd_34   
    N    CA     C    +N     gd_45   
    N    CA     C    +N     gd_42   
   CA    CB    CG   CD1     gd_40   
  CD1   CE1   NZ1   OH1     gd_14   
  CE1   CZ2   OH3   HH3     gd_11    

; 3-nitrotyrosine (0)
[ YNN ]
 [ atoms ]
    N     N    -0.31000     0
    H     H     0.31000     0
   CA   CH1     0.00000     1
   CB   CH2     0.00000     1
   CG     C     0.00000     1
  CD1     C    -0.14000     2
  HD1    HC     0.14000     2
  CD2     C    -0.14000     3
  HD2    HC     0.14000     3
  CE1     C     0.10000     4 ; newly developed parameters tp match the experimental HFE
  NZ1    NR     0.30000     4 ; newly developed parameters tp match the experimental HFE
  OH1     O    -0.20000     4 ; newly developed parameters tp match the experimental HFE
  OH2     O    -0.20000     4 ; newly developed parameters tp match the experimental HFE
  CE2     C    -0.14000     5
  HE2    HC     0.14000     5
  CZ2     C     0.05000     6 ; newly developed parameters tp match the experimental HFE
  OH3    OA    -0.36000     6 ; newly developed parameters tp match the experimental HFE
  HH3     H     0.31000     6 ; newly developed parameters tp match the experimental HFE
    C     C       0.450     7
    O     O      -0.450     7
 [ bonds ]
    N     H    gb_2    
    N    CA    gb_21   
   CA    CB    gb_27   
   CA     C    gb_27   
   CB    CG    gb_27   
   CG   CD1    gb_16   
   CG   CD2    gb_16   
  CD1   HD1    gb_3    
  CD1   CE1    gb_16   
  CD2   HD2    gb_3    
  CD2   CE2    gb_16   
  CE1   NZ1    gb_12   
  CE1   CZ2    gb_16   
  CE2   HE2    gb_3    
  CE2   CZ2    gb_16   
  NZ1   OH1    gb_6    
  NZ1   OH2    gb_6    
  CZ2   OH3    gb_13   
  OH3   HH3    gb_1    
    C     O    gb_5    
    C    +N    gb_10   
 [ exclusions ]
;  ai    aj
   CB   HD1
   CB   HD2
   CB   CE1
   CB   CE2
   CG   HE2
   CG   NZ1
   CG   CZ2
  CD1   HD2
  CD1   CE2
  CD1   OH3
  HD1   CD2
  HD1   NZ1
  HD1   CZ2
  CD2   CE1
  CD2   OH3
  HD2   HE2
  HD2   CZ2
  CE1   HE2
  HE2   OH3
  NZ1   CE2
  NZ1   OH3
 [ angles ]
;  ai    aj    ak   gromos type
   -C     N     H     ga_32   
   -C     N    CA     ga_31   
    H     N    CA     ga_18   
    N    CA    CB     ga_13   
    N    CA     C     ga_13   
   CB    CA     C     ga_13   
   CA    CB    CG     ga_15   
   CB    CG   CD1     ga_27   
   CB    CG   CD2     ga_27   
  CD1    CG   CD2     ga_27   
   CG   CD1   HD1     ga_25   
   CG   CD1   CE1     ga_27   
  HD1   CD1   CE1     ga_25   
   CG   CD2   HD2     ga_25   
   CG   CD2   CE2     ga_27   
  HD2   CD2   CE2     ga_25   
  CD1   CE1   NZ1     ga_27   
  CD1   CE1   CZ2     ga_27   
  NZ1   CE1   CZ2     ga_27   
  CD2   CE2   HE2     ga_25   
  CD2   CE2   CZ2     ga_27   
  HE2   CE2   CZ2     ga_25   
  CE1   NZ1   OH1     ga_27   
  CE1   NZ1   OH2     ga_27   
  OH1   NZ1   OH2     ga_27   
  CE1   CZ2   CE2     ga_27   
  CE1   CZ2   OH3     ga_27   
  CE2   CZ2   OH3     ga_27   
  CZ2   OH3   HH3     ga_12   
   CA     C     O     ga_30   
   CA     C    +N     ga_19   
    O     C    +N     ga_33   
 [ impropers ]
;  ai    aj    ak    al   gromos type
    N    -C    CA     H     gi_1    
   CA     N     C    CB     gi_2    
   CG   CD1   CD2    CB     gi_1    
   CG   CD1   CE1   CZ2     gi_1    
   CG   CD2   CE2   CZ2     gi_1    
  CD1    CG   CD2   CE2     gi_1    
  CD1    CG   CE1   HD1     gi_1    
  CD1   CE1   CZ2   CE2     gi_1    
  CD2    CG   CD1   CE1     gi_1    
  CD2    CG   CE2   HD2     gi_1    
  CD2   CE2   CZ2   CE1     gi_1    
  CE1   CD1   CZ2   NZ1     gi_1    
  HE2   CD2   CZ2   CE2     gi_1    
  NZ1   OH1   OH2   CE1     gi_1    
  CZ2   CE1   CE2   OH3     gi_1    
    C    CA    +N     O     gi_1    
 [ dihedrals ]
;  ai    aj    ak    al   gromos type
  -CA    -C     N    CA     gd_14   
   -C     N    CA     C     gd_44   
   -C     N    CA     C     gd_43
    N    CA    CB    CG     gd_34   
    N    CA     C    +N     gd_45   
    N    CA     C    +N     gd_42   
   CA    CB    CG   CD1     gd_40   
  CD1   CE1   NZ1   OH1     gd_14   
  CE1   CZ2   OH3   HH3     gd_11    

; 3-nitrotyrosine (0)
[ YNB ]
 [ atoms ]
    N     N    -0.31000     0
    H     H     0.31000     0
   CA   CH1     0.00000     1
   CB   CH2     0.00000     1
   CG     C     0.00000     1
  CD1     C    -0.14000     2
  HD1    HC     0.14000     2
  CD2     C    -0.14000     3
  HD2    HC     0.14000     3
  CE1     C     0.10000     4 ; to add up to 0 net charge
  NZ1    NR     0.62000     4 ; to add up to 0 net charge
  OH1     O    -0.36000     4 ; from the phosphate group of nucleotides (e.g. ATP)
  OH2     O    -0.36000     4 ; from the phosphate group of nucleotides (e.g. ATP)
  CE2     C    -0.14000     5
  HE2    HC     0.14000     5
  CZ2     C     0.20300     6
  OH3    OA    -0.61100     6
  HH3     H     0.40800     6
    C     C       0.450     7
    O     O      -0.450     7
 [ bonds ]
    N     H    gb_2    
    N    CA    gb_21   
   CA    CB    gb_27   
   CA     C    gb_27   
   CB    CG    gb_27   
   CG   CD1    gb_16   
   CG   CD2    gb_16   
  CD1   HD1    gb_3    
  CD1   CE1    gb_16   
  CD2   HD2    gb_3    
  CD2   CE2    gb_16   
  CE1   NZ1    gb_12   
  CE1   CZ2    gb_16   
  CE2   HE2    gb_3    
  CE2   CZ2    gb_16   
  NZ1   OH1    gb_6    
  NZ1   OH2    gb_6    
  CZ2   OH3    gb_13   
  OH3   HH3    gb_1    
    C     O    gb_5    
    C    +N    gb_10   
 [ exclusions ]
;  ai    aj
   CB   HD1
   CB   HD2
   CB   CE1
   CB   CE2
   CG   HE2
   CG   NZ1
   CG   CZ2
  CD1   HD2
  CD1   CE2
  CD1   OH3
  HD1   CD2
  HD1   NZ1
  HD1   CZ2
  CD2   CE1
  CD2   OH3
  HD2   HE2
  HD2   CZ2
  CE1   HE2
  HE2   OH3
  NZ1   CE2
  NZ1   OH3
 [ angles ]
;  ai    aj    ak   gromos type
   -C     N     H     ga_32   
   -C     N    CA     ga_31   
    H     N    CA     ga_18   
    N    CA    CB     ga_13   
    N    CA     C     ga_13   
   CB    CA     C     ga_13   
   CA    CB    CG     ga_15   
   CB    CG   CD1     ga_27   
   CB    CG   CD2     ga_27   
  CD1    CG   CD2     ga_27   
   CG   CD1   HD1     ga_25   
   CG   CD1   CE1     ga_27   
  HD1   CD1   CE1     ga_25   
   CG   CD2   HD2     ga_25   
   CG   CD2   CE2     ga_27   
  HD2   CD2   CE2     ga_25   
  CD1   CE1   NZ1     ga_27   
  CD1   CE1   CZ2     ga_27   
  NZ1   CE1   CZ2     ga_27   
  CD2   CE2   HE2     ga_25   
  CD2   CE2   CZ2     ga_27   
  HE2   CE2   CZ2     ga_25   
  CE1   NZ1   OH1     ga_27   
  CE1   NZ1   OH2     ga_27   
  OH1   NZ1   OH2     ga_27   
  CE1   CZ2   CE2     ga_27   
  CE1   CZ2   OH3     ga_27   
  CE2   CZ2   OH3     ga_27   
  CZ2   OH3   HH3     ga_12   
   CA     C     O     ga_30   
   CA     C    +N     ga_19   
    O     C    +N     ga_33   
 [ impropers ]
;  ai    aj    ak    al   gromos type
    N    -C    CA     H     gi_1    
   CA     N     C    CB     gi_2    
   CG   CD1   CD2    CB     gi_1    
   CG   CD1   CE1   CZ2     gi_1    
   CG   CD2   CE2   CZ2     gi_1    
  CD1    CG   CD2   CE2     gi_1    
  CD1    CG   CE1   HD1     gi_1    
  CD1   CE1   CZ2   CE2     gi_1    
  CD2    CG   CD1   CE1     gi_1    
  CD2    CG   CE2   HD2     gi_1    
  CD2   CE2   CZ2   CE1     gi_1    
  CE1   CD1   CZ2   NZ1     gi_1    
  HE2   CD2   CZ2   CE2     gi_1    
  NZ1   OH1   OH2   CE1     gi_1    
  CZ2   CE1   CE2   OH3     gi_1    
    C    CA    +N     O     gi_1    
 [ dihedrals ]
;  ai    aj    ak    al   gromos type
  -CA    -C     N    CA     gd_14   
   -C     N    CA     C     gd_44   
   -C     N    CA     C     gd_43
    N    CA    CB    CG     gd_34   
    N    CA     C    +N     gd_45   
    N    CA     C    +N     gd_42   
   CA    CB    CG   CD1     gd_40   
  CD1   CE1   NZ1   OH1     gd_14   
  CE1   CZ2   OH3   HH3     gd_11    

; 6-nitrotryptophan
[ WNI ]
 [ atoms ]
    N     N    -0.31000     0
    H     H     0.31000     0
   CA   CH1     0.00000     1
   CB   CH2     0.00000     1
   CG     C    -0.21000     2
  CD1     C    -0.14000     2
  HD1    HC     0.14000     2
  CD2     C     0.00000     2
  NE1    NR    -0.10000     2
  HE1     H     0.31000     2
  CE2     C     0.00000     2
  CE3     C    -0.14000     3
  HE3    HC     0.14000     3
  CZ2     C    -0.14000     4
  HZ2    HC     0.14000     4
  CZ3     C    -0.14000     5
  HZ3    HC     0.14000     5
  CH2     C     0.10000     6 ; to add up to 0 net charge
   NT    NR     0.62000     6 ; to add up to 0 net charge
  OI1     O    -0.36000     6 ; from the phosphate group of nucleotides (e.g. ATP)
  OI2     O    -0.36000     6 ; from the phosphate group of nucleotides (e.g. ATP)
    C     C       0.450     7
    O     O      -0.450     7
 [ bonds ]
    N     H    gb_2    
    N    CA    gb_21   
   CA    CB    gb_27   
   CA     C    gb_27   
   CB    CG    gb_27   
   CG   CD1    gb_10   
   CG   CD2    gb_16   
  CD1   HD1    gb_3    
  CD1   NE1    gb_10   
  CD2   CE2    gb_16   
  CD2   CE3    gb_16   
  NE1   HE1    gb_2    
  NE1   CE2    gb_10   
  CE2   CZ2    gb_16   
  CE3   HE3    gb_3    
  CE3   CZ3    gb_16   
  CZ2   HZ2    gb_3    
  CZ2   CH2    gb_16   
  CZ3   HZ3    gb_3    
  CZ3   CH2    gb_16   
  CH2    NT    gb_12   
   NT   OI1    gb_6    
   NT   OI2    gb_6    
    C     O    gb_5    
    C    +N    gb_10   
 [ exclusions ]
;  ai    aj
   CB   HD1
   CB   NE1
   CB   CE2
   CB   CE3
   CG   HE1
   CG   HE3
   CG   CZ2
   CG   CZ3
  CD1   CE3
  CD1   CZ2
  HD1   CD2
  HD1   HE1
  HD1   CE2
  CD2   HE1
  CD2   HZ2
  CD2   HZ3
  CD2   CH2
  NE1   CE3
  NE1   HZ2
  NE1   CH2
  HE1   CZ2
  CE2   HE3
  CE2   CZ3
  CE2    NT
  CE3   CZ2
  CE3    NT
  HE3   HZ3
  HE3   CH2
  CZ2   HZ3
  HZ2   CZ3
  HZ2    NT
  HZ3    NT
 [ angles ]
;  ai    aj    ak   gromos type
   -C     N     H     ga_32   
   -C     N    CA     ga_31   
    H     N    CA     ga_18   
    N    CA    CB     ga_13   
    N    CA     C     ga_13   
   CB    CA     C     ga_13   
   CA    CB    CG     ga_15   
   CB    CG   CD1     ga_37   
   CB    CG   CD2     ga_37   
  CD1    CG   CD2     ga_7    
   CG   CD1   HD1     ga_36   
   CG   CD1   NE1     ga_7    
  HD1   CD1   NE1     ga_36   
   CG   CD2   CE2     ga_7    
   CG   CD2   CE3     ga_39   
  CE2   CD2   CE3     ga_27   
  CD1   NE1   HE1     ga_36   
  CD1   NE1   CE2     ga_7    
  HE1   NE1   CE2     ga_36   
  CD2   CE2   NE1     ga_7    
  CD2   CE2   CZ2     ga_27   
  NE1   CE2   CZ2     ga_39   
  CD2   CE3   HE3     ga_25   
  CD2   CE3   CZ3     ga_27   
  HE3   CE3   CZ3     ga_25   
  CE2   CZ2   HZ2     ga_25   
  CE2   CZ2   CH2     ga_27   
  HZ2   CZ2   CH2     ga_25   
  CE3   CZ3   HZ3     ga_25   
  CE3   CZ3   CH2     ga_27   
  HZ3   CZ3   CH2     ga_25   
  CZ2   CH2   CZ3     ga_27   
  CZ2   CH2    NT     ga_27   
  CZ3   CH2    NT     ga_27   
  CH2    NT   OI1     ga_27   
  CH2    NT   OI2     ga_27   
  OI1    NT   OI2     ga_27   
   CA     C     O     ga_30   
   CA     C    +N     ga_19   
    O     C    +N     ga_33   
 [ impropers ]
;  ai    aj    ak    al   gromos type
    N    -C    CA     H     gi_1    
   CA     N     C    CB     gi_2    
   CG   CD1   CD2    CB     gi_1    
   CG   CD1   NE1   CE2     gi_1    
   CG   CD2   CE2   NE1     gi_1    
  CD1    CG   CD2   CE2     gi_1    
  CD1    CG   NE1   HD1     gi_1    
  CD1   NE1   CE2   CD2     gi_1    
  CD2    CG   CD1   NE1     gi_1    
  CD2   CE2   CE3    CG     gi_1    
  CD2   CE2   CZ2   CH2     gi_1    
  CD2   CE3   CZ3   CH2     gi_1    
  NE1   CD1   CE2   HE1     gi_1    
  CE2   CD2   CE3   CZ3     gi_1    
  CE2   CD2   CZ2   NE1     gi_1    
  CE2   CZ2   CH2   CZ3     gi_1    
  CE3   CD2   CE2   CZ2     gi_1    
  CE3   CD2   CZ3   HE3     gi_1    
  CE3   CZ3   CH2   CZ2     gi_1    
  CZ2   CE2   CH2   HZ2     gi_1    
  CZ3   CE3   CH2   HZ3     gi_1    
  CH2   CZ2   CZ3    NT     gi_1    
   NT   OI1   OI2   CH2     gi_1    
    C    CA    +N     O     gi_1    
 [ dihedrals ]
;  ai    aj    ak    al   gromos type
  -CA    -C     N    CA     gd_14   
   -C     N    CA     C     gd_44   
   -C     N    CA     C     gd_43
    N    CA    CB    CG     gd_34   
    N    CA     C    +N     gd_45   
    N    CA     C    +N     gd_42   
   CA    CB    CG   CD2     gd_40   
  CZ2   CH2    NT   OI1     gd_14   

; kynurenine
[ WKY ]
 [ atoms ]
    N     N    -0.31000     0
    H     H     0.31000     0
   CA   CH1     0.00000     1
   CB   CH2     0.00000     1
   CG     C     0.45000     2
  OD1     O    -0.45000     2
  CD2     C     0.00000     3
  CE1     C     0.00000     3
  NZ1    NT    -0.88000     4 ; from ARGN
 HZ11     H     0.44000     4 ; from ARGN
 HZ12     H     0.44000     4 ; from ARGN
  CE2     C    -0.14000     5
  HE2    HC     0.14000     5
  CZ2     C    -0.14000     6
  HZ2    HC     0.14000     6
  CZ3     C    -0.14000     7
  HZ3    HC     0.14000     7
   CH     C    -0.14000     8
   HH    HC     0.14000     8
    C     C       0.450     9
    O     O      -0.450     9
 [ bonds ]
    N     H    gb_2    
    N    CA    gb_21   
   CA    CB    gb_27   
   CA     C    gb_27   
   CB    CG    gb_27   
   CG   OD1    gb_5    
   CG   CD2    gb_23   
  CD2   CE1    gb_16   
  CD2   CE2    gb_16   
  CE1   NZ1    gb_9    
  CE1   CZ2    gb_16   
  CE2   HE2    gb_3    
  CE2   CZ3    gb_16   
  NZ1  HZ11    gb_2    
  NZ1  HZ12    gb_2    
  CZ2   HZ2    gb_3    
  CZ2    CH    gb_16   
  CZ3   HZ3    gb_3    
  CZ3    CH    gb_16   
   CH    HH    gb_3    
    C     O    gb_5    
    C    +N    gb_10   
 [ exclusions ]
;  ai    aj
   CB   CE1
   CB   CE2
   CG   NZ1
   CG   HE2
   CG   CZ2
   CG   CZ3
  CD2  HZ11
  CD2  HZ12
  CD2   HZ2
  CD2   HZ3
  CD2    CH
  CE1   HE2
  CE1   CZ3
  CE1    HH
  CE2   CZ2
  CE2    HH
  HE2   HZ3
  HE2    CH
  NZ1   CE2
  NZ1   HZ2
  NZ1    CH
 HZ11   CZ2
 HZ12   CZ2
  CZ2   HZ3
  HZ2   CZ3
  HZ2    HH
  HZ3    HH
 [ angles ]
;  ai    aj    ak   gromos type
   -C     N     H     ga_32   
   -C     N    CA     ga_31   
    H     N    CA     ga_18   
    N    CA    CB     ga_13   
    N    CA     C     ga_13   
   CB    CA     C     ga_13   
   CA    CB    CG     ga_15   
   CB    CG   OD1     ga_27   
   CB    CG   CD2     ga_27   
  OD1    CG   CD2     ga_27   
   CG   CD2   CE1     ga_27   
   CG   CD2   CE2     ga_27   
  CE1   CD2   CE2     ga_27   
  CD2   CE1   NZ1     ga_27   
  CD2   CE1   CZ2     ga_27   
  NZ1   CE1   CZ2     ga_27   
  CD2   CE2   HE2     ga_25   
  CD2   CE2   CZ3     ga_27   
  HE2   CE2   CZ3     ga_25   
  CE1   NZ1  HZ11     ga_23   
  CE1   NZ1  HZ12     ga_23   
 HZ11   NZ1  HZ12     ga_24   
  CE1   CZ2   HZ2     ga_25   
  CE1   CZ2    CH     ga_27   
  HZ2   CZ2    CH     ga_25   
  CE2   CZ3   HZ3     ga_25   
  CE2   CZ3    CH     ga_27   
  HZ3   CZ3    CH     ga_25   
  CZ2    CH   CZ3     ga_27   
  CZ2    CH    HH     ga_25   
  CZ3    CH    HH     ga_25   
   CA     C     O     ga_30   
   CA     C    +N     ga_19   
    O     C    +N     ga_33   
 [ impropers ]
;  ai    aj    ak    al   gromos type
    N    -C    CA     H     gi_1    
   CA     N     C    CB     gi_2    
   CG   CD2   OD1    CB     gi_1    
  CD2   CE1   CE2    CG     gi_1    
  CD2   CE1   CZ2    CH     gi_1    
  CD2   CE2   CZ3    CH     gi_1    
  CE1   CD2   CE2   CZ3     gi_1    
  CE1   CD2   CZ2   NZ1     gi_1    
  CE1   CZ2    CH   CZ3     gi_1    
  CE2   CD2   CE1   CZ2     gi_1    
  CE2   CD2   CZ3   HE2     gi_1    
  CE2   CZ3    CH   CZ2     gi_1    
  NZ1  HZ11  HZ12   CE1     gi_1    
  HZ2   CE1    CH   CZ2     gi_1    
  HZ3   CE2    CH   CZ3     gi_1    
   CH   CZ2   CZ3    HH     gi_1    
    C    CA    +N     O     gi_1    
 [ dihedrals ]
;  ai    aj    ak    al   gromos type
  -CA    -C     N    CA     gd_14   
   -C     N    CA     C     gd_44   
   -C     N    CA     C     gd_43
    N    CA    CB    CG     gd_34   
    N    CA     C    +N     gd_45   
    N    CA     C    +N     gd_42   
   CA    CB    CG   CD2     gd_40   
   CB    CG   CD2   CE1     gd_10   
  CD2   CE1   NZ1  HZ11     gd_14   

; 3-hydroxykynurenine
[ WKH ]
 [ atoms ]
    N     N    -0.31000     0
    H     H     0.31000     0
   CA   CH1     0.00000     1
   CB   CH2     0.00000     1
   CG     C     0.45000     2
  OD1     O    -0.45000     2
  CD2     C     0.00000     3
  CE1     C     0.00000     3
  NZ1    NT    -0.88000     4 ; from ARGN
 HZ11     H     0.44000     4 ; from ARGN
 HZ12     H     0.44000     4 ; from ARGN
  CE2     C    -0.14000     5
  HE2    HC     0.14000     5
  CZ2     C     0.20300     6 ; from the hydroxyl group of TYR
  OH1    OA    -0.61100     6 ; from the hydroxyl group of TYR
  HH1     H     0.40800     6 ; from the hydroxyl group of TYR
  CZ3     C    -0.14000     7
  HZ3    HC     0.14000     7
  CH2     C    -0.14000     8
  HH2    HC     0.14000     8
    C     C       0.450     9
    O     O      -0.450     9
 [ bonds ]
    N     H    gb_2    
    N    CA    gb_21   
   CA    CB    gb_27   
   CA     C    gb_27   
   CB    CG    gb_27   
   CG   OD1    gb_5    
   CG   CD2    gb_23   
  CD2   CE1    gb_16   
  CD2   CE2    gb_16   
  CE1   NZ1    gb_9    
  CE1   CZ2    gb_16   
  CE2   HE2    gb_3    
  CE2   CZ3    gb_16   
  NZ1  HZ11    gb_2    
  NZ1  HZ12    gb_2    
  CZ2   OH1    gb_13   
  CZ2   CH2    gb_16   
  CZ3   HZ3    gb_3    
  CZ3   CH2    gb_16   
  OH1   HH1    gb_1    
  CH2   HH2    gb_3    
    C     O    gb_5    
    C    +N    gb_10   
 [ exclusions ]
;  ai    aj
   CB   CE1
   CB   CE2
   CG   HE2
   CG   NZ1
   CG   CZ2
   CG   CZ3
  CD2  HZ11
  CD2  HZ12
  CD2   HZ3
  CD2   OH1
  CD2   CH2
  CE1   HE2
  CE1   CZ3
  CE1   HH1
  CE1   HH2
  CE2   CZ2
  CE2   HH2
  HE2   HZ3
  HE2   CH2
  NZ1   CE2
  NZ1   OH1
  NZ1   HH1
  NZ1   CH2
 HZ11   CZ2
 HZ11   OH1
 HZ12   CZ2
 HZ12   OH1
  CZ2   HZ3
  HZ3   HH2
  OH1   CZ3
  OH1   HH2
  HH1   CH2
 [ angles ]
;  ai    aj    ak   gromos type
   -C     N     H     ga_32   
   -C     N    CA     ga_31   
    H     N    CA     ga_18   
    N    CA    CB     ga_13   
    N    CA     C     ga_13   
   CB    CA     C     ga_13   
   CA    CB    CG     ga_15   
   CB    CG   OD1     ga_27   
   CB    CG   CD2     ga_27   
  OD1    CG   CD2     ga_27   
   CG   CD2   CE1     ga_27   
   CG   CD2   CE2     ga_27   
  CE1   CD2   CE2     ga_27   
  CD2   CE1   NZ1     ga_27   
  CD2   CE1   CZ2     ga_27   
  NZ1   CE1   CZ2     ga_27   
  CD2   CE2   HE2     ga_25   
  CD2   CE2   CZ3     ga_27   
  HE2   CE2   CZ3     ga_25   
  CE1   NZ1  HZ11     ga_23   
  CE1   NZ1  HZ12     ga_23   
 HZ11   NZ1  HZ12     ga_24   
  CE1   CZ2   OH1     ga_27   
  CE1   CZ2   CH2     ga_27   
  OH1   CZ2   CH2     ga_27   
  CE2   CZ3   HZ3     ga_25   
  CE2   CZ3   CH2     ga_27   
  HZ3   CZ3   CH2     ga_25   
  CZ2   OH1   HH1     ga_12   
  CZ2   CH2   CZ3     ga_27   
  CZ2   CH2   HH2     ga_25   
  CZ3   CH2   HH2     ga_25   
   CA     C     O     ga_30   
   CA     C    +N     ga_19   
    O     C    +N     ga_33   
 [ impropers ]
;  ai    aj    ak    al   gromos type
    N    -C    CA     H     gi_1    
   CA     N     C    CB     gi_2    
   CG   CD2   OD1    CB     gi_1    
  CD2   CE1   CE2    CG     gi_1    
  CD2   CE1   CZ2   CH2     gi_1    
  CD2   CE2   CZ3   CH2     gi_1    
  CE1   CD2   CE2   CZ3     gi_1    
  CE1   CD2   CZ2   NZ1     gi_1    
  CE1   CZ2   CH2   CZ3     gi_1    
  CE2   CD2   CE1   CZ2     gi_1    
  CE2   CD2   CZ3   HE2     gi_1    
  CE2   CZ3   CH2   CZ2     gi_1    
  NZ1  HZ11  HZ12   CE1     gi_1    
  OH1   CE1   CH2   CZ2     gi_1    
  HZ3   CE2   CH2   CZ3     gi_1    
  CH2   CZ2   CZ3   HH2     gi_1    
    C    CA    +N     O     gi_1    
 [ dihedrals ]
;  ai    aj    ak    al   gromos type
  -CA    -C     N    CA     gd_14   
   -C     N    CA     C     gd_44   
   -C     N    CA     C     gd_43
    N    CA    CB    CG     gd_34   
    N    CA     C    +N     gd_45   
    N    CA     C    +N     gd_42   
   CA    CB    CG   CD2     gd_40   
   CB    CG   CD2   CE1     gd_10   
  CD2   CE1   NZ1  HZ11     gd_14   
  CE1   CZ2   OH1   HH1     gd_11   

; formyl-kynurenine
[ WKF ]
 [ atoms ]
    N     N    -0.31000     0
    H     H     0.31000     0
   CA   CH1     0.00000     1
   CB   CH2     0.00000     1
   CG     C     0.45000     2
  OD1     O    -0.45000     2
  CD2     C     0.00000     3
  CE1     C     0.00000     3
  NZ1     N    -0.15000     4 ; by analogy to ASN/GLN and the peptide bond
  HZ1     H     0.31000     4 ; from the hydrogen of the peptide bond
  CH1     C     0.19000     4 ; by analogy to ASN/GLN, the peptide bond and the aldehyde group reported by Dolenc et al. DOI: 10.1093/nar/gki195
  HH1    HC     0.10000     4 ; by analogy to the aldehyde group reported by Dolenc et al. DOI: 10.1093/nar/gki195
   OI     O    -0.45000     4 ; from the carbonyl group (of e.g. GLN)
  CE2     C    -0.14000     5
  HE2    HC     0.14000     5
  CZ2     C    -0.14000     6
  HZ2    HC     0.14000     6
  CZ3     C    -0.14000     7
  HZ3    HC     0.14000     7
  CH2     C    -0.14000     8
  HH2    HC     0.14000     8
    C     C       0.450     9
    O     O      -0.450     9
 [ bonds ]
    N     H    gb_2    
    N    CA    gb_21   
   CA    CB    gb_27   
   CA     C    gb_27   
   CB    CG    gb_27   
   CG   OD1    gb_5    
   CG   CD2    gb_23   
  CD2   CE1    gb_16   
  CD2   CE2    gb_16   
  CE1   NZ1    gb_9    
  CE1   CZ2    gb_16   
  CE2   HE2    gb_3    
  CE2   CZ3    gb_16   
  NZ1   HZ1    gb_2    
  NZ1   CH1    gb_10   
  CZ2   HZ2    gb_3    
  CZ2   CH2    gb_16   
  CZ3   HZ3    gb_3    
  CZ3   CH2    gb_16   
  CH1   HH1    gb_3    
  CH1    OI    gb_5    
  CH2   HH2    gb_3    
    C     O    gb_5    
    C    +N    gb_10   
 [ exclusions ]
;  ai    aj
   CB   CE1
   CB   CE2
   CG   NZ1
   CG   HE2
   CG   CZ2
   CG   CZ3
  CD2   HZ1
  CD2   HZ2
  CD2   HZ3
  CD2   CH2
  CE1   HE2
  CE1   CZ3
  CE1   HH2
  CE2   CZ2
  CE2   HH2
  HE2   HZ3
  HE2   CH2
  NZ1   CE2
  NZ1   HZ2
  NZ1   CH2
  HZ1   CZ2
  CZ2   HZ3
  HZ2   CZ3
  HZ2   HH2
  HZ3   HH2
 [ angles ]
;  ai    aj    ak   gromos type
   -C     N     H     ga_32   
   -C     N    CA     ga_31   
    H     N    CA     ga_18   
    N    CA    CB     ga_13   
    N    CA     C     ga_13   
   CB    CA     C     ga_13   
   CA    CB    CG     ga_15   
   CB    CG   OD1     ga_27   
   CB    CG   CD2     ga_27   
  OD1    CG   CD2     ga_27   
   CG   CD2   CE1     ga_27   
   CG   CD2   CE2     ga_27   
  CE1   CD2   CE2     ga_27   
  CD2   CE1   NZ1     ga_27   
  CD2   CE1   CZ2     ga_27   
  NZ1   CE1   CZ2     ga_27   
  CD2   CE2   HE2     ga_25   
  CD2   CE2   CZ3     ga_27   
  HE2   CE2   CZ3     ga_25   
  CE1   NZ1   HZ1     ga_18   
  CE1   NZ1   CH1     ga_31   
  HZ1   NZ1   CH1     ga_32   
  CE1   CZ2   HZ2     ga_25   
  CE1   CZ2   CH2     ga_27   
  HZ2   CZ2   CH2     ga_25   
  CE2   CZ3   HZ3     ga_25   
  CE2   CZ3   CH2     ga_27   
  HZ3   CZ3   CH2     ga_25   
  NZ1   CH1   HH1     ga_19   
  NZ1   CH1    OI     ga_33   
  HH1   CH1    OI     ga_30   
  CZ2   CH2   CZ3     ga_27   
  CZ2   CH2   HH2     ga_25   
  CZ3   CH2   HH2     ga_25   
   CA     C     O     ga_30   
   CA     C    +N     ga_19   
    O     C    +N     ga_33   
 [ impropers ]
;  ai    aj    ak    al   gromos type
    N    -C    CA     H     gi_1    
   CA     N     C    CB     gi_2    
   CG   CD2   OD1    CB     gi_1    
  CD2   CE1   CE2    CG     gi_1    
  CD2   CE1   CZ2   CH2     gi_1    
  CD2   CE2   CZ3   CH2     gi_1    
  CE1   CD2   CE2   CZ3     gi_1    
  CE1   CD2   CZ2   NZ1     gi_1    
  CE1   CZ2   CH2   CZ3     gi_1    
  CE2   CD2   CE1   CZ2     gi_1    
  CE2   CD2   CZ3   HE2     gi_1    
  CE2   CZ3   CH2   CZ2     gi_1    
  NZ1   CH1   CE1   HZ1     gi_1    
  HZ2   CE1   CH2   CZ2     gi_1    
  HZ3   CE2   CH2   CZ3     gi_1    
  CH1    OI   NZ1   HH1     gi_1    
  CH2   CZ2   CZ3   HH2     gi_1    
    C    CA    +N     O     gi_1    
 [ dihedrals ]
;  ai    aj    ak    al   gromos type
  -CA    -C     N    CA     gd_14   
   -C     N    CA     C     gd_44   
   -C     N    CA     C     gd_43
    N    CA    CB    CG     gd_34   
    N    CA     C    +N     gd_45   
    N    CA     C    +N     gd_42   
   CA    CB    CG   CD2     gd_40   
   CB    CG   CD2   CE1     gd_10   
  CD2   CE1   NZ1   CH1     gd_14   
  CE1   NZ1   CH1    OI     gd_14   

; chlorotyrosine
[ YCH ]
 [ atoms ]
    N     N    -0.31000     0
    H     H     0.31000     0
   CA   CH1     0.00000     1
   CB   CH2     0.00000     1
   CG     C     0.00000     1
  CD1     C    -0.14000     2
  HD1    HC     0.14000     2
  CD2     C    -0.14000     3
  HD2    HC     0.14000     3
  CE1     C     0.08700     4 ; from CHCL3
 CLZ1    CL    -0.08700     4 ; from CHCL3
  CE2     C    -0.14000     5
  HE2    HC     0.14000     5
  CZ2     C     0.20300     6
   OH    OA    -0.61100     6
   HH     H     0.40800     6
    C     C       0.450     7
    O     O      -0.450     7
 [ bonds ]
    N     H    gb_2    
    N    CA    gb_21   
   CA    CB    gb_27   
   CA     C    gb_27   
   CB    CG    gb_27   
   CG   CD1    gb_16   
   CG   CD2    gb_16   
  CD1   HD1    gb_3    
  CD1   CE1    gb_16   
  CD2   HD2    gb_3    
  CD2   CE2    gb_16   
  CE1  CLZ1    gb_40   
  CE1   CZ2    gb_16   
  CE2   HE2    gb_3    
  CE2   CZ2    gb_16   
  CZ2    OH    gb_13   
   OH    HH    gb_1    
    C     O    gb_5    
    C    +N    gb_10   
 [ exclusions ]
;  ai    aj
   CB   HD1
   CB   HD2
   CB   CE1
   CB   CE2
   CG   HE2
   CG  CLZ1
   CG   CZ2
  CD1   HD2
  CD1   CE2
  CD1    OH
  HD1   CD2
  HD1  CLZ1
  HD1   CZ2
  CD2   CE1
  CD2    OH
  HD2   HE2
  HD2   CZ2
  CE1   HE2
  HE2    OH
 CLZ1   CE2
 CLZ1    OH
 [ angles ]
;  ai    aj    ak   gromos type
   -C     N     H     ga_32   
   -C     N    CA     ga_31   
    H     N    CA     ga_18   
    N    CA    CB     ga_13   
    N    CA     C     ga_13   
   CB    CA     C     ga_13   
   CA    CB    CG     ga_15   
   CB    CG   CD1     ga_27   
   CB    CG   CD2     ga_27   
  CD1    CG   CD2     ga_27   
   CG   CD1   HD1     ga_25   
   CG   CD1   CE1     ga_27   
  HD1   CD1   CE1     ga_25   
   CG   CD2   HD2     ga_25   
   CG   CD2   CE2     ga_27   
  HD2   CD2   CE2     ga_25   
  CD1   CE1  CLZ1     ga_27   
  CD1   CE1   CZ2     ga_27   
 CLZ1   CE1   CZ2     ga_27   
  CD2   CE2   HE2     ga_25   
  CD2   CE2   CZ2     ga_27   
  HE2   CE2   CZ2     ga_25   
  CE1   CZ2   CE2     ga_27   
  CE1   CZ2    OH     ga_27   
  CE2   CZ2    OH     ga_27   
  CZ2    OH    HH     ga_12   
   CA     C     O     ga_30   
   CA     C    +N     ga_19   
    O     C    +N     ga_33   
 [ impropers ]
;  ai    aj    ak    al   gromos type
    N    -C    CA     H     gi_1    
   CA     N     C    CB     gi_2    
   CG   CD1   CD2    CB     gi_1    
   CG   CD1   CE1   CZ2     gi_1    
   CG   CD2   CE2   CZ2     gi_1    
  CD1    CG   CD2   CE2     gi_1    
  CD1    CG   CE1   HD1     gi_1    
  CD1   CE1   CZ2   CE2     gi_1    
  CD2    CG   CD1   CE1     gi_1    
  CD2    CG   CE2   HD2     gi_1    
  CD2   CE2   CZ2   CE1     gi_1    
 CLZ1   CD1   CZ2   CE1     gi_1    
  HE2   CD2   CZ2   CE2     gi_1    
  CZ2   CE1   CE2    OH     gi_1    
    C    CA    +N     O     gi_1    
 [ dihedrals ]
;  ai    aj    ak    al   gromos type
  -CA    -C     N    CA     gd_14   
   -C     N    CA     C     gd_44   
   -C     N    CA     C     gd_43
    N    CA    CB    CG     gd_34   
    N    CA     C    +N     gd_45   
    N    CA     C    +N     gd_42   
   CA    CB    CG   CD1     gd_40   
  CE1   CZ2    OH    HH     gd_11   

; homocitrulline
[ KAM ]
 [ atoms ]
    N     N    -0.31000     0
    H     H     0.31000     0
   CA   CH1     0.00000     1
   CB   CH2     0.00000     1
   CG   CH2     0.00000     2
   CD   CH2     0.00000     2
   CE   CH2     0.00000     3
   NZ     N    -0.31000     4 ; from the peptide bond
   HZ     H     0.31000     4 ; from the peptide bond
   CH     C     0.29000     5 ; from ASN/GLN
  OI1     O    -0.45000     5 ; from ASN/GLN
  NI2    NT    -0.72000     5 ; from ASN/GLN
 HI21     H     0.44000     5 ; from ASN/GLN
 HI22     H     0.44000     5 ; from ASN/GLN
    C     C       0.450     6
    O     O      -0.450     6
 [ bonds ]
    N     H    gb_2    
    N    CA    gb_21   
   CA    CB    gb_27   
   CA     C    gb_27   
   CB    CG    gb_27   
   CG    CD    gb_27   
   CD    CE    gb_27   
   CE    NZ    gb_21   
   NZ    HZ    gb_2    
   NZ    CH    gb_10   
   CH   OI1    gb_5    
   CH   NI2    gb_9    
  NI2  HI21    gb_2    
  NI2  HI22    gb_2    
    C     O    gb_5    
    C    +N    gb_10   
 [ angles ]
;  ai    aj    ak   gromos type
   -C     N     H     ga_32   
   -C     N    CA     ga_31   
    H     N    CA     ga_18   
    N    CA    CB     ga_13   
    N    CA     C     ga_13   
   CB    CA     C     ga_13   
   CA    CB    CG     ga_15   
   CB    CG    CD     ga_15   
   CG    CD    CE     ga_15   
   CD    CE    NZ     ga_15   
   CE    NZ    HZ     ga_18   
   CE    NZ    CH     ga_31   
   HZ    NZ    CH     ga_32   
   NZ    CH   OI1     ga_54   
   NZ    CH   NI2     ga_53   
  OI1    CH   NI2     ga_54   
   CH   NI2  HI21     ga_23   
   CH   NI2  HI22     ga_23   
 HI21   NI2  HI22     ga_24   
   CA     C     O     ga_30   
   CA     C    +N     ga_19   
    O     C    +N     ga_33   
 [ impropers ]
;  ai    aj    ak    al   gromos type
    N    -C    CA     H     gi_1    
   CA     N     C    CB     gi_2    
    C    CA    +N     O     gi_1    
   NZ    CH    CE    HZ     gi_1    
   CH   NI2   OI1    NZ     gi_1    
  NI2  HI21  HI22    CH     gi_1    
 [ dihedrals ]
;  ai    aj    ak    al   gromos type
  -CA    -C     N    CA     gd_14   
   -C     N    CA     C     gd_44   
   -C     N    CA     C     gd_43
    N    CA    CB    CG     gd_34   
    N    CA     C    +N     gd_45   
    N    CA     C    +N     gd_42   
   CA    CB    CG    CD     gd_34   
   CB    CG    CD    CE     gd_34   
   CG    CD    CE    NZ     gd_34   
   CD    CE    NZ    CH     gd_39   
   CE    NZ    CH   NI2     gd_14   
   NZ    CH   NI2  HI21     gd_14   

; carboxylysine (-1)
[ KCA ]
 [ atoms ]
    N     N    -0.31000     0
    H     H     0.31000     0
   CA   CH1     0.00000     1
   CB   CH2     0.00000     1
   CG   CH2     0.00000     2
   CD   CH2     0.00000     2
   CE   CH2     0.00000     3
   NZ     N    -0.31000     4 ; from the peptide bond
   HZ     H     0.31000     4 ; from the peptide bond
   CH     C     0.27000     5 ; from the carboxyl group (of e.g. GLU)
  OI1    OM    -0.63500     5 ; from the carboxyl group (of e.g. GLU)
  OI2    OM    -0.63500     5 ; from the carboxyl group (of e.g. GLU)
    C     C       0.450     6
    O     O      -0.450     6
 [ bonds ]
    N     H    gb_2    
    N    CA    gb_21   
   CA    CB    gb_27   
   CA     C    gb_27   
   CB    CG    gb_27   
   CG    CD    gb_27   
   CD    CE    gb_27   
   CE    NZ    gb_21   
   NZ    HZ    gb_2    
   NZ    CH    gb_10   
   CH   OI1    gb_6    
   CH   OI2    gb_6    
    C     O    gb_5    
    C    +N    gb_10   
 [ angles ]
;  ai    aj    ak   gromos type
   -C     N     H     ga_32   
   -C     N    CA     ga_31   
    H     N    CA     ga_18   
    N    CA    CB     ga_13   
    N    CA     C     ga_13   
   CB    CA     C     ga_13   
   CA    CB    CG     ga_15   
   CB    CG    CD     ga_15   
   CG    CD    CE     ga_15   
   CD    CE    NZ     ga_15   
   CE    NZ    HZ     ga_18   
   CE    NZ    CH     ga_31   
   HZ    NZ    CH     ga_32   
   NZ    CH   OI1     ga_22   
   NZ    CH   OI2     ga_22   
  OI1    CH   OI2     ga_38   
   CA     C     O     ga_30   
   CA     C    +N     ga_19   
    O     C    +N     ga_33   
 [ impropers ]
;  ai    aj    ak    al   gromos type
    N    -C    CA     H     gi_1    
   CA     N     C    CB     gi_2    
    C    CA    +N     O     gi_1    
   NZ    CH    CE    HZ     gi_1    
   CH   OI2   OI1    NZ     gi_1    
 [ dihedrals ]
;  ai    aj    ak    al   gromos type
  -CA    -C     N    CA     gd_14   
   -C     N    CA     C     gd_44   
   -C     N    CA     C     gd_43
    N    CA    CB    CG     gd_34   
    N    CA     C    +N     gd_45   
    N    CA     C    +N     gd_42   
   CA    CB    CG    CD     gd_34   
   CB    CG    CD    CE     gd_34   
   CG    CD    CE    NZ     gd_34   
   CD    CE    NZ    CH     gd_39   
   CE    NZ    CH   OI1     gd_14   

; carboxylysine (0)
[ KCN ]
 [ atoms ]
    N     N    -0.31000     0
    H     H     0.31000     0
   CA   CH1     0.00000     1
   CB   CH2     0.00000     1
   CG   CH2     0.00000     2
   CD   CH2     0.00000     2
   CE   CH2     0.00000     3
   NZ     N    -0.31000     4 ; from the peptide bond
   HZ     H     0.31000     4 ; from the peptide bond
   CH     C     0.33000     5 ; from the carboxyl group (of e.g. GLUH)
  OI1     O    -0.45000     5 ; from the carboxyl group (of e.g. GLUH)
  OI2    OA    -0.28800     5 ; from the carboxyl group (of e.g. GLUH)
  HI2     H     0.40800     5 ; from the carboxyl group (of e.g. GLUH)
    C     C       0.450     6
    O     O      -0.450     6
 [ bonds ]
    N     H    gb_2    
    N    CA    gb_21   
   CA    CB    gb_27   
   CA     C    gb_27   
   CB    CG    gb_27   
   CG    CD    gb_27   
   CD    CE    gb_27   
   CE    NZ    gb_21   
   NZ    HZ    gb_2    
   NZ    CH    gb_10   
   CH   OI1    gb_5    
   CH   OI2    gb_13   
  OI2   HI2    gb_1    
    C     O    gb_5    
    C    +N    gb_10   
 [ angles ]
;  ai    aj    ak   gromos type
   -C     N     H     ga_32   
   -C     N    CA     ga_31   
    H     N    CA     ga_18   
    N    CA    CB     ga_13   
    N    CA     C     ga_13   
   CB    CA     C     ga_13   
   CA    CB    CG     ga_15   
   CB    CG    CD     ga_15   
   CG    CD    CE     ga_15   
   CD    CE    NZ     ga_15   
   CE    NZ    HZ     ga_18   
   CE    NZ    CH     ga_31   
   HZ    NZ    CH     ga_32   
   NZ    CH   OI1     ga_31   
   NZ    CH   OI2     ga_21   
  OI1    CH   OI2     ga_31   
   CH   OI2   HI2     ga_12   
   CA     C     O     ga_30   
   CA     C    +N     ga_19   
    O     C    +N     ga_33   
 [ impropers ]
;  ai    aj    ak    al   gromos type
    N    -C    CA     H     gi_1    
   CA     N     C    CB     gi_2    
    C    CA    +N     O     gi_1    
   NZ    CH    CE    HZ     gi_1    
   CH   OI2   OI1    NZ     gi_1    
 [ dihedrals ]
;  ai    aj    ak    al   gromos type
  -CA    -C     N    CA     gd_14   
   -C     N    CA     C     gd_44   
   -C     N    CA     C     gd_43
    N    CA    CB    CG     gd_34   
    N    CA     C    +N     gd_45   
    N    CA     C    +N     gd_42   
   CA    CB    CG    CD     gd_34   
   CB    CG    CD    CE     gd_34   
   CG    CD    CE    NZ     gd_34   
   CD    CE    NZ    CH     gd_39   
   CE    NZ    CH   OI2     gd_14   
   NZ    CH   OI2   HI2     gd_12   

; S-carbamoyl-cysteine
[ CAM ]
 [ atoms ]
    N     N    -0.31000     0
    H     H     0.31000     0
   CA   CH1     0.00000     1
   CB   CH2     0.00000     2
   SG     S     0.00000     2
   CD     C     0.29000     3 ; from ASN/GLN
  OE1     O    -0.45000     3 ; from ASN/GLN
  NE2    NT    -0.72000     3 ; from ASN/GLN
 HE21     H     0.44000     3 ; from ASN/GLN
 HE22     H     0.44000     3 ; from ASN/GLN
    C     C       0.450     4
    O     O      -0.450     4
 [ bonds ]
    N     H    gb_2    
    N    CA    gb_21   
   CA    CB    gb_27   
   CA     C    gb_27   
   CB    SG    gb_32   
   SG    CD    gb_32   
   CD   OE1    gb_5    
   CD   NE2    gb_9    
  NE2  HE21    gb_2    
  NE2  HE22    gb_2    
    C     O    gb_5    
    C    +N    gb_10   
 [ angles ]
;  ai    aj    ak   gromos type
   -C     N     H     ga_32   
   -C     N    CA     ga_31   
    H     N    CA     ga_18   
    N    CA    CB     ga_13   
    N    CA     C     ga_13   
   CB    CA     C     ga_13   
   CA    CB    SG     ga_16   
   CB    SG    CD     ga_4    
   SG    CD   OE1     ga_30   
   SG    CD   NE2     ga_19   
  OE1    CD   NE2     ga_33   
   CD   NE2  HE21     ga_23   
   CD   NE2  HE22     ga_23   
 HE21   NE2  HE22     ga_24   
   CA     C     O     ga_30   
   CA     C    +N     ga_19   
    O     C    +N     ga_33   
 [ impropers ]
;  ai    aj    ak    al   gromos type
    N    -C    CA     H     gi_1    
   CA     N     C    CB     gi_2    
   CD   OE1   NE2    SG     gi_1    
  NE2  HE21  HE22    CD     gi_1    
    C    CA    +N     O     gi_1    
 [ dihedrals ]
;  ai    aj    ak    al   gromos type
  -CA    -C     N    CA     gd_14   
   -C     N    CA     C     gd_44   
   -C     N    CA     C     gd_43
    N    CA    CB    SG     gd_34   
   CA    CB    SG    CD     gd_26   
   CB    SG    CD   NE2     gd_40   
   SG    CD   NE2  HE21     gd_14   
    N    CA     C    +N     gd_45   
    N    CA     C    +N     gd_42   

; norleucine
[ LNO ]
 [ atoms ]
    N     N    -0.31000     0
    H     H     0.31000     0
   CA   CH1     0.00000     1
   CB   CH2     0.00000     1 ; from aliphatic carbon atoms
   CG   CH2     0.00000     1 ; from aliphatic carbon atoms
   CD   CH2     0.00000     2 ; from aliphatic carbon atoms
   CE   CH3     0.00000     2 ; from aliphatic carbon atoms
    C     C       0.450     3
    O     O      -0.450     3
 [ bonds ]
    N     H    gb_2    
    N    CA    gb_21   
   CA    CB    gb_27   
   CA     C    gb_27   
   CB    CG    gb_27   
   CG    CD    gb_27   
   CD    CE    gb_27   
    C     O    gb_5    
    C    +N    gb_10   
 [ angles ]
;  ai    aj    ak   gromos type
   -C     N     H     ga_32   
   -C     N    CA     ga_31   
    H     N    CA     ga_18   
    N    CA    CB     ga_13   
    N    CA     C     ga_13   
   CB    CA     C     ga_13   
   CA    CB    CG     ga_15   
   CB    CG    CD     ga_15   
   CG    CD    CE     ga_15   
   CA     C     O     ga_30   
   CA     C    +N     ga_19   
    O     C    +N     ga_33   
 [ impropers ]
;  ai    aj    ak    al   gromos type
    N    -C    CA     H     gi_1    
   CA     N     C    CB     gi_2    
    C    CA    +N     O     gi_1    
 [ dihedrals ]
;  ai    aj    ak    al   gromos type
  -CA    -C     N    CA     gd_14   
   -C     N    CA     C     gd_44   
   -C     N    CA     C     gd_43
    N    CA    CB    CG     gd_34   
    N    CA     C    +N     gd_45   
    N    CA     C    +N     gd_42   
   CA    CB    CG    CD     gd_34   
   CB    CG    CD    CE     gd_34   

; pyruvic acid (N-terminal modification)
[ PYA ]
 [ atoms ]
   CA     C     0.45000     0 ; from the carbonyl group (of e.g. GLN)
  OB2     O    -0.45000     0 ; from the carbonyl group (of e.g. GLN)
  CB1   CH3     0.00000     1 ; from aliphatic carbon atoms
    C     C       0.450     2
    O     O      -0.450     2
 [ bonds ]
   CA   CB1    gb_27   
   CA   OB2    gb_5    
   CA     C    gb_23   ; shorter bond type to account for double bond effect
    C     O    gb_5    
    C    +N    gb_10   
 [ angles ]
;  ai    aj    ak   gromos type
  CB1    CA   OB2     ga_27   
  CB1    CA     C     ga_27   
  OB2    CA     C     ga_27   
   CA     C     O     ga_30   
   CA     C    +N     ga_19   
    O     C    +N     ga_33   
 [ impropers ]
;  ai    aj    ak    al   gromos type
   CA   OB2     C   CB1     gi_1    
    C    CA    +N     O     gi_1    
 [ dihedrals ]
;  ai    aj    ak    al   gromos type
  CB1    CA     C    +N     gd_14  


; aminoacids.n.tdb file (N-terminal parameters)

; N-methyl-AA (0)
[ 1NM ]
[ replace ]
N		NT	14.0067	-0.88		; from dimethylamine reported by Oostenbrink et al. DOI: 10.1002/cphc.200400542
CA		CH1	13.019	0.220	0	; from dimethylamine reported by Oostenbrink et al. DOI: 10.1002/cphc.200400542
[ add ]
1	1	H1	N	CA	C
	H	1.008	0.440			; from dimethylamine reported by Oostenbrink et al. DOI: 10.1002/cphc.200400542
1	4	CN1	N	CA	C
	CH3	15.035	0.220			; from dimethylamine reported by Oostenbrink et al. DOI: 10.1002/cphc.200400542
[ delete ]
H
[ bonds ]
N	H1	gb_2
N	CN1	gb_21
[ angles ]
CN1	N	H1	ga_11
CA	N	H1	ga_11
CA	N	CN1	ga_13
[ dihedrals ]
CN1	N	CA	C	gd_29

; N-methyl-glycine (0)
[ GLY-1NM ]
[ replace ]
N		NT	14.0067	-0.88		; from dimethylamine reported by Oostenbrink et al. DOI: 10.1002/cphc.200400542
CA		CH2	14.027	0.220	0	; from dimethylamine reported by Oostenbrink et al. DOI: 10.1002/cphc.200400542
[ add ]
1	1	H1	N	CA	C
	H	1.008	0.440			; from dimethylamine reported by Oostenbrink et al. DOI: 10.1002/cphc.200400542
1	4	CN1	N	CA	C
	CH3	15.035	0.220			; from dimethylamine reported by Oostenbrink et al. DOI: 10.1002/cphc.200400542
[ delete ]
H
[ bonds ]
N	H1	gb_2
N	CN1	gb_21
[ angles ]
CN1	N	H1	ga_11
CA	N	H1	ga_11
CA	N	CN1	ga_13
[ dihedrals ]
CN1	N	CA	C	gd_29

; N-methyl-proline (0)
[ PRO-1NM ]
[ replace ]
N		NT	14.0067	-0.63		; from trimethylamine reported by Oostenbrink et al. DOI: 10.1002/cphc.200400542
CA		CH1	13.019	0.210	0	; from trimethylamine reported by Oostenbrink et al. DOI: 10.1002/cphc.200400542
CD		CH2	14.027	0.210	0	; from trimethylamine reported by Oostenbrink et al. DOI: 10.1002/cphc.200400542
[ add ]
1	4	CN1	N	CA	C
	CH3	15.035	0.210			; from trimethylamine reported by Oostenbrink et al. DOI: 10.1002/cphc.200400542
[ bonds ]
N	CN1	gb_21
[ angles ]
CA	N	CN1	ga_13
CD	N	CN1	ga_13
[ dihedrals ]
CN1	N	CA	C	gd_29

; N-methyl-AA (+1)
[ 1NM+ ]
[ replace ]
N		NL	14.0067	0.104		; to add up to +1 net charge
CA		CH1	13.019	0.200	0	; derived by analogy to methyl groups of amines reported by Oostenbrink et al. DOI: 10.1002/cphc.200400542
[ add ]
2	4	H	N	CA	C
	H	1.008	0.248
1	1	CN1	N	CA	C
	CH3	15.035	0.200			; derived by analogy to methyl groups of amines reported by Oostenbrink et al. DOI: 10.1002/cphc.200400542
[ delete ]
H
[ bonds ]
N	H1	gb_2
N	H2	gb_2
N	CN1	gb_21
[ angles ]
H1	N	H2	ga_10
H2	N	CN1	ga_11
CN1	N	H1	ga_11
CA	N	H1	ga_11
CA	N	H2	ga_11
CA	N	CN1	ga_13
[ dihedrals ]
CN1	N	CA	C	gd_29

; N-methyl-glycine (+1)
[ GLY-1NM+ ]
[ replace ]
N               NL      14.0067 0.104		; to add up to +1 net charge
CA              CH2     14.027  0.200	0	; derived by analogy to methyl groups of amines reported by Oostenbrink et al. DOI: 10.1002/cphc.200400542
[ add ]
2       4       H       N       CA      C
        H       1.008   0.248
1       1       CN1     N       CA      C
        CH3     15.035  0.200			; derived by analogy to methyl groups of amines reported by Oostenbrink et al. DOI: 10.1002/cphc.200400542
[ delete ]
H
[ bonds ]
N       H1      gb_2
N       H2      gb_2
N       CN1     gb_21
[ angles ]
H1      N       H2      ga_10
H2      N       CN1     ga_11
CN1     N       H1      ga_11
CA      N       H1      ga_11
CA      N       H2      ga_11
CA      N       CN1     ga_13
[ dihedrals ]
CN1     N       CA      C       gd_29

; N-methyl-proline (+1)
[ PRO-1NM+ ]
[ replace ]
N               NL      14.0067 0.152		; to add up to +1 net charge
CA              CH1     13.019  0.200	0	; derived by analogy to methyl groups of amines reported by Oostenbrink et al. DOI: 10.1002/cphc.200400542
CD              CH2     14.027  0.200	0	; derived by analogy to methyl groups of amines reported by Oostenbrink et al. DOI: 10.1002/cphc.200400542
[ add ]
1       4       H       N       CA      C
        H       1.008   0.248
1       1       CN1     N       CA      C
        CH3     15.035  0.200			; derived by analogy to methyl groups of amines reported by Oostenbrink et al. DOI: 10.1002/cphc.200400542
[ bonds ]
N       H       gb_2
N       CN1     gb_21
[ angles ]
H       N       CD      ga_11
CD      N       CN1     ga_13
CN1     N       H       ga_11
CA      N       H       ga_11
CA      N       CD      ga_13
CA      N       CN1     ga_13
[ dihedrals ]
CN1     N       CA      C       gd_29

; N,N-dimethyl-AA (0)
[ 2NM ]
[ replace ]
N		NT	14.0067	-0.63		; from trimethylamine reported by Oostenbrink et al. DOI: 10.1002/cphc.200400542
CA		CH1	13.019	0.210	0	; from trimethylamine reported by Oostenbrink et al. DOI: 10.1002/cphc.200400542
[ add ]
2	4	CN	N	CA	C
	CH3	15.035	0.210			; from trimethylamine reported by Oostenbrink et al. DOI: 10.1002/cphc.200400542
[ delete ]
H
[ bonds ]
N	CN1	gb_21
N	CN2	gb_21
[ angles ]
CN1	N	CN2	ga_13
CA	N	CN2	ga_13
CA	N	CN1	ga_13
[ dihedrals ]
CN1	N	CA	C	gd_29

; N,N-dimethyl-glycine (0)
[ GLY-2NM ]
[ replace ]
N               NT      14.0067 -0.63		; from trimethylamine reported by Oostenbrink et al. DOI: 10.1002/cphc.200400542
CA              CH2     14.027  0.210	0	; from trimethylamine reported by Oostenbrink et al. DOI: 10.1002/cphc.200400542
[ add ]
2       4       CN      N       CA      C
        CH3     15.035  0.210			; from trimethylamine reported by Oostenbrink et al. DOI: 10.1002/cphc.200400542
[ delete ]
H
[ bonds ]
N       CN1     gb_21
N       CN2     gb_21
[ angles ]
CN1     N       CN2     ga_13
CA      N       CN2     ga_13
CA      N       CN1     ga_13
[ dihedrals ]
CN1     N       CA      C       gd_29

; N,N-dimethyl-AA (+1)
[ 2NM+ ]
[ replace ]
N		NL	14.0067	0.152		; to add up to +1 net charge
CA		CH1	13.019	0.200	0	; derived by analogy to methyl groups of amines reported by Oostenbrink et al. DOI: 10.1002/cphc.200400542
[ add ]
1	1	H1	N	CA	C
	H	1.008	0.248
2	4	CN	N	CA	C
	CH3	15.035	0.200			; derived by analogy to methyl groups of amines reported by Oostenbrink et al. DOI: 10.1002/cphc.200400542
[ delete ]
H
[ bonds ]
N	H1	gb_2
N	CN1	gb_21
N	CN2	gb_21
[ angles ]
CN1	N	H1	ga_11
CN1	N	CN2	ga_13
CN2	N	H1	ga_11
CA	N	H1	ga_11
CA	N	CN2	ga_13
CA	N	CN1	ga_13
[ dihedrals ]
CN1	N	CA	C	gd_29

; N,N-dimethyl-glycine (+1)
[ GLY-2NM+ ]
[ replace ]
N               NL      14.0067 0.152		; to add up to +1 net charge
CA              CH2     14.027  0.200	0	; derived by analogy to methyl groups of amines reported by Oostenbrink et al. DOI: 10.1002/cphc.200400542
[ add ]
1       1       H1      N       CA      C
        H       1.008   0.248
2       4       CN      N       CA      C
        CH3     15.035  0.200			; derived by analogy to methyl groups of amines reported by Oostenbrink et al. DOI: 10.1002/cphc.200400542
[ delete ]
H
[ bonds ]
N       H1      gb_2
N       CN1     gb_21
N       CN2     gb_21
[ angles ]
CN1     N       H1      ga_11
CN1     N       CN2     ga_13
CN2     N       H1      ga_11
CA      N       H1      ga_11
CA      N       CN2     ga_13
CA      N       CN1     ga_13
[ dihedrals ]
CN1     N       CA      C       gd_29

; N,N-dimethyl-proline (+1)
[ PRO-2NM+ ]
[ replace ]
N               NL      14.0067 0.200		; to add up to +1 net charge
CA              CH1     13.019  0.200	0	; derived by analogy to methyl groups of amines reported by Oostenbrink et al. DOI: 10.1002/cphc.200400542
CD              CH2     14.027  0.200	0	; derived by analogy to methyl groups of amines reported by Oostenbrink et al. DOI: 10.1002/cphc.200400542
[ add ]
2       4       CN      N       CA      C
        CH3     15.035  0.200			; derived by analogy to methyl groups of amines reported by Oostenbrink et al. DOI: 10.1002/cphc.200400542
[ bonds ]
N       CN1     gb_21
N       CN2     gb_21
[ angles ]
CN1     N       CD      ga_13
CN1     N       CN2     ga_13
CN2     N       CD      ga_13
CA      N       CN2     ga_13
CA      N       CN1     ga_13
[ dihedrals ]
CN1     N       CA      C       gd_29

; N,N,N-trimethyl-AA (+1)
[ 3NM+ ]
[ replace ]
N		NL	14.0067	0.200		; to add up to +1 net charge
CA		CH1	13.019	0.200	0	; derived by analogy to methyl groups of amines reported by Oostenbrink et al. DOI: 10.1002/cphc.200400542
[ add ]
3	4	CN	N	CA	C
	CH3	15.035	0.200			; derived by analogy to methyl groups of amines reported by Oostenbrink et al. DOI: 10.1002/cphc.200400542
[ delete ]
H
[ bonds ]
N	CN1	gb_21
N	CN2	gb_21
N	CN3	gb_21
[ angles ]
CN1	N	CN3	ga_13
CN1	N	CN2	ga_13
CN2	N	CN3	ga_13
CA	N	CN3	ga_13
CA	N	CN2	ga_13
CA	N	CN1	ga_13
[ dihedrals ]
CN1	N	CA	C	gd_29

; N,N,N-trimethyl-glycine (+1)
[ GLY-3NM+ ]
[ replace ]
N               NL      14.0067 0.200		; to add up to +1 net charge
CA              CH2     14.027  0.200	0	; derived by analogy to methyl groups of amines reported by Oostenbrink et al. DOI: 10.1002/cphc.200400542
[ add ]
3       4       CN      N       CA      C
        CH3     15.035  0.200			; derived by analogy to methyl groups of amines reported by Oostenbrink et al. DOI: 10.1002/cphc.200400542
[ delete ]
H
[ bonds ]
N       CN1     gb_21
N       CN2     gb_21
N       CN3     gb_21
[ angles ]
CN1     N       CN3     ga_13
CN1     N       CN2     ga_13
CN2     N       CN3     ga_13
CA      N       CN3     ga_13
CA      N       CN2     ga_13
CA      N       CN1     ga_13
[ dihedrals ]
CN1     N       CA      C       gd_29

; N-acetyl-AA
[ NAC ]
[ replace ]
N		N	14.0067	-0.15		; by analogy to ASN/GLN and the peptide bond
[ add ]
1	2	H	N	C	CA
	H	1.008	0.3100			; from the hydrogen of the peptide bond
1	1	CN1	N	C	CA
	C	12.011	0.1900			; by analogy to ASN/GLN, the peptide bond and the aldehyde group reported by Dolenc et al. DOI: 10.1093/nar/gki195
1	2	ON2	N	CA	C
	O	15.9994	-0.4500			; from the carbonyl group (of e.g. GLN)
1	2	CN2	N	C	CA
	CH3	15.035	0.1000			; by analogy to the aldehyde group reported by Dolenc et al. DOI: 10.1093/nar/gki195
[ bonds ]
N	H	gb_2
N	CN1	gb_10
CN1	ON2	gb_5
CN1	CN2	gb_27
[ angles ]
CA	N	H	ga_18
CN1	N	H	ga_32
CN1	N	CA	ga_31
N	CN1	ON2	ga_33
N	CN1	CN2	ga_19
CN2	CN1	ON2	ga_30
[ impropers ]
N	CN1	CA	H	gi_1
CN1	CN2	N	ON2	gi_1
[ dihedrals ]
CN2	CN1	N	CA	gd_14
CN1	N	CA	C	gd_39

; N-acetyl-proline
[ PRO-NAC ]
[ add ]
1	1	CN1	N	C	CA
	C	12.011	0.3500			; by analogy to the aldehyde group reported by Dolenc et al. DOI: 10.1093/nar/gki195
1	2	ON2	N	CA	C
	O	15.9994	-0.4500			; from the carbonyl group (of e.g. GLN)
1	2	CN2	N	C	CA
	CH3	15.035	0.1000			; by analogy to the aldehyde group reported by Dolenc et al. DOI: 10.1093/nar/gki195
[ bonds ]
N	CN1	gb_10
CN1	ON2	gb_5
CN1	CN2	gb_27
[ angles ]
CN1	N	CD	ga_31
CN1	N	CA	ga_31
N	CN1	ON2	ga_33
N	CN1	CN2	ga_19
CN2	CN1	ON2	ga_30
[ impropers ]
N	CN1	CA	CD	gi_1
CN1	CN2	N	ON2	gi_1
[ dihedrals ]
CN2	CN1	N	CA	gd_14
CN1	N	CA	C	gd_39

; pyroglutamic acid
[ PGA-NH ]
[ replace ]
N		N	14.0067	-0.31
[ add ]
1	1	H	N	CA	CD
	H	1.008	0.31
[ bonds ]
N	H	gb_2
[ angles ]
CA	N	H	ga_31
CD	N	H	ga_31
[ impropers ]
N	CA	CD	H	gi_1
[ dihedrals ]
CD	N	CA	C	gd_39

; N-formylmethionine
[ MET-FOR ]
[ replace ]
N		N	14.0067	-0.15		; by analogy to ASN/GLN and the peptide bond
[ add ]
1	2	H	N	C	CA
	H	1.008	0.31			; from the hydrogen of the peptide bond
1	1	CN1	N	C	CA
	C	12.011	0.1900			; by analogy to ASN/GLN, the peptide bond and the aldehyde group reported by Dolenc et al. DOI: 10.1093/nar/gki195
1	2	ON2	N	CA	C
	O	15.9994	-0.4500			; from the carbonyl group (of e.g. GLN)
1	2	HC1	N	C	CA
	H	1.008	0.1			; by analogy to the aldehyde group reported by Dolenc et al. DOI: 10.1093/nar/gki195
[ bonds ]
N	H	gb_2
N	CN1	gb_10
CN1	ON2	gb_5
CN1	HC1	gb_3
[ angles ]
CA	N	H	ga_18
CA	N	CN1	ga_31
H	N	CN1	ga_32
N	CN1	ON2	ga_33
N	CN1	HC1	ga_19
ON2	CN1	HC1	ga_30
[ impropers ]
N	CN1	CA	H	gi_1
CN1	N	ON2	HC1	gi_1
[ dihedrals ]
ON2	CN1	N	CA	gd_14
CN1	N	CA	C	gd_39


; aminoacids.c.tdb file (C-terminal parameters)

; AA-amide
[ AMD ]
[ replace ]
C		C	12.011	0.29		; from ASN/GLN
[ add ]
1	1	NC1	C	N	O
	NT	14.00670	-0.7200		; from ASN/GLN
1	1	HC11	C	CA	N
	H	1.008	0.4400			; from ASN/GLN
1	2	HC12	C	CA	N
	H	1.008	0.4400			; from ASN/GLN
[ bonds ]
C	NC1	gb_9
NC1	HC11	gb_2
NC1	HC12	gb_2
[ angles ]
O	C	NC1	ga_33
CA	C	O	ga_30
CA	C	NC1	ga_19
C	NC1	HC11	ga_23
C	NC1	HC12	ga_23
HC11	NC1	HC12	ga_24
[ impropers ]
C	CA	O	NC1	gi_1
NC1	C	HC11	HC12	gi_1
[ dihedrals ]
N	CA	C	NC1	gd_40
CA	C	NC1	HC11	gd_14

; AA-methyl ester
[ CME ]
[ replace ]
C		C	12.011	0.253		; from the ester group reported by Chandrasekhar et al. DOI: 10.1081/smts-120030764
O		OE	15.9994	-0.069		; from the ester group reported by Chandrasekhar et al. DOI: 10.1081/smts-120030764
[ add ]
1	2	OC1	C	CA	N
	O	15.9994	-0.45			; from the ester group reported by Chandrasekhar et al. DOI: 10.1081/smts-120030764
1	2	CC2	O	C	CA
	CH3	15.035	0.266			; from the ester group reported by Chandrasekhar et al. DOI: 10.1081/smts-120030764
[ bonds ]
C	O	gb_13
C	OC1	gb_5
O	CC2	gb_18
[ angles ]
O	C	OC1	ga_33
C	O	CC2	ga_22
CA	C	O	ga_19
CA	C	OC1	ga_30
[ impropers ]
C	CA	OC1	O	gi_1
[ dihedrals ]
N	CA	C	O	gd_40
CA	C	O	CC2	gd_12


; aminoacids.hdb file (hydrogen databese)

; phosphoserine (-1)
S1P     2       
1	1	H	N	-C	CA
1	2	HE3	OE3	PD	OG
; phosphoserine (-2)
S2P     1       
1	1	H	N	-C	CA
; phosphothreonine (-1)
T1P     2       
1	1	H	N	-C	CA
1	2	HE3	OE3	PD	OG1
; phosphothreonine (-2)
T2P     1       
1	1	H	N	-C	CA
; phosphotyrosine (-1)
Y1P     6       
1	1	H	N	-C	CA
1	1	HD1	CD1	CG	CE1
1	1	HD2	CD2	CG	CE2
1	1	HE1	CE1	CD1	CZ
1	1	HE2	CE2	CD2	CZ
1	2	HI3	OI3	PT	OH
; phosphotyrosine (-2)
Y2P     5       
1	1	H	N	-C	CA
1	1	HD1	CD1	CG	CE1
1	1	HD2	CD2	CG	CE2
1	1	HE1	CE1	CD1	CZ
1	1	HE2	CE2	CD2	CZ
; phosphoaspartate (-1)
D1P     2       
1	1	H	N	-C	CA
1	2	HZ3	OZ3	PE	OD2
; phosphoaspartate (-2)
D2P     1       
1	1	H	N	-C	CA
; phospholysine (-1)
K1P     3       
1	1	H	N	-C	CA
1	1	HZ	NZ	PH	CE
1	2	HI3	OI3	PH	NZ
; phospholysine (-2)
K2P     2       
1	1	H	N	-C	CA
1	1	HZ	NZ	PH	CE
; phosphoarginine (0)
R0P     5       
1	1	H	N	-C	CA
1	1	HE	NE	CD	CZ
2	3	HH1	NH1	CZ	NE
1	1	HH2	NH2	PT	CZ
1	2	HI3	OI3	PT	NH2
; phosphoarginine (-1)
R1P     4       
1	1	H	N	-C	CA
1	1	HE	NE	CD	CZ
2	3	HH1	NH1	CZ	NE
1	1	HH2	NH2	PT	CZ
; 1-phosphohistidine (-1)
H11     4       
1	1	H	N	-C	CA
1	1	HD2	CD2	CG	NE2
1	1	HE1	CE1	ND1	NE2
1	2	HH3	OH3	PZ	NE2
; 1-phosphohistidine (-2)
H12     3       
1	1	H	N	-C	CA
1	1	HD2	CD2	CG	NE2
1	1	HE1	CE1	ND1	NE2
; 3-phosphohistidine (-1)
H31     4       
1	1	H	N	-C	CA
1	1	HD2	CD2	CG	NE2
1	1	HE1	CE1	ND1	NE2
1	2	HZ3	OZ3	PE3	ND1
; 3-phosphohistidine (-2)
H32     3       
1	1	H	N	-C	CA
1	1	HD2	CD2	CG	NE2
1	1	HE1	CE1	ND1	NE2
; N6-methyllysine (0)
KMN     2       
1	1	H	N	-C	CA
1	2	HZ	NZ	CE	CD
; N6-methyllysine (+1)
KMC     2       
1	1	H	N	-C	CA
2	4	HZ	NZ	CE	CD
; N6,N6-dimethyllysine (0)
K2M     1       
1	1	H	N	-C	CA
; N6,N6-dimethyllysine (+1)
K2C     2       
1	1	H	N	-C	CA
1	2	HZ	NZ	CE	CD
; N6,N6,N6-trimethyllysine
K3C     1       
1	1	H	N	-C	CA
; omega-N-methylarginine (0)
RMN     3       
1	1	H	N	-C	CA
1	1	HE	NE	CD	CZ
2	3	HH2	NH2	CZ	NE
; omega-N-methylarginine (+1)
RMC     4       
1	1	H	N	-C	CA
1	1	HE	NE	CD	CZ
2	3	HH1	NH1	CZ	NE
1	1	HH2	NH2	CT	CZ
; symmetric-dimethylarginine (0)
RSM     3       
1	1	H	N	-C	CA
1	1	HE	NE	CD	CZ
1	1	HH2	NH2	CT2	CZ
; symmetric-dimethylarginine (+1)
RMS     4       
1	1	H	N	-C	CA
1	1	HE	NE	CD	CZ
1	1	HH1	NH1	CT1	CZ
1	1	HH2	NH2	CT2	CZ
; asymmetric-dimethylarginine (0)
RAM     3       
1	1	H	N	-C	CA
1	1	HE	NE	CD	CZ
1	2	HH1	NH1	CZ	NE
; asymmetric-dimethylarginine (+1)
RMA     3       
1	1	H	N	-C	CA
1	1	HE	NE	CD	CZ
2	3	HH1	NH1	CZ	NE
; 1-methylhistidine (0)
H1M    3       
1	1	H	N	-C	CA
1	1	HD2	CD2	CG	NE2
1	1	HE1	CE1	ND1	NE2
; 1-methylhistidine (+1)
H1C     4       
1	1	H	N	-C	CA
1	1	HD1	ND1	CG	CE1
1	1	HD2	CD2	CG	NE2
1	1	HE1	CE1	ND1	NE2
; 3-methylhistidine (0)
H3M    3       
1	1	H	N	-C	CA
1	1	HD2	CD2	CG	NE2
1	1	HE1	CE1	ND1	NE2
; 3-methylhistidine (+1)
H3C     4       
1	1	H	N	-C	CA
1	1	HD2	CD2	CG	NE2
1	1	HE1	CE1	ND1	NE2
1	1	HE2	NE2	CE1	CD2
; N5-methylglutamine
QME     2       
1	1	H	N	-C	CA
1	1	HE2	NE2	CZ	CD
; N4-methylasparagine
NME     2       
1	1	H	N	-C	CA
1	1	HD2	ND2	CE	CG
; glutamate methyl ester
EME     1       
1	1	H	N	-C	CA
; aspartate methyl ester
DMA     1       
1	1	H	N	-C	CA
; S-methylcysteine
CYM     1       
1	1	H	N	-C	CA
; N6-acetyllysine
KAC    2       
1	1	H	N	-C	CA
1	1	HZ	NZ	CE	CH
; 3-hydroxyproline (R)
PH3     1       
1	2	HG1	OG1	CB	CA
; 3-hydroxyproline (S)
P3H     1       
1	2	HG1	OG1	CB	CA
; 4-hydroxyproline (S)
HY2     1       
1	2	HD1	OD1	CG	CB
; 3,4-dihydroxyproline
PHH     2       
1	2	HG1	OG1	CB	CA
1	2	HD1	OD1	CG2	CB
; 5-hydroxylysine (0,R)
KH5     3       
1	1	H	N	-C	CA
1	2	HE1	OE1	CD	CB
2	4	HZ	NZ	CE2	CD
; 5-hydroxylysine (0,S)
K5H     3       
1	1	H	N	-C	CA
1	2	HE1	OE1	CD	CB
2	4	HZ	NZ	CE2	CD
; 5-hydroxylysine (+1,R)
KPH     3       
1	1	H	N	-C	CA
1	2	HE1	OE1	CD	CB
3	4	HZ	NZ	CE2	CD
; 5-hydroxylysine (+1,S)
KHP     3       
1	1	H	N	-C	CA
1	2	HE1	OE1	CD	CB
3	4	HZ	NZ	CE2	CD
; 3,4-dihydroxyphenylalanine
HTY     6       
1	1	H	N	-C	CA
1	1	HD1	CD1	CG	CE1
1	1	HD2	CD2	CG	CE2
1	2	HZ1	OZ1	CE1	CD1
1	1	HE2	CE2	CD2	CZ2
1	2	HH	OH	CZ2	CE1
; 7-hydroxytryptophan
W7H     7       
1	1	H	N	-C	CA
1	1	HD1	CD1	CG	NE1
1	1	HE1	NE1	CD1	CE2
1	1	HE3	CE3	CD2	CZ3
1	1	HZ3	CZ3	CE3	CH3
1	1	HH3	CH3	CZ3	CZ2
1	2	HH2	OH2	CZ2	CE2
; 3-hydroxyaspartate (-1,R)
DH3     2       
1	1	H	N	-C	CA
1	2	HG1	OG1	CB	CA
; 3-hydroxyaspartate (-1,S)
D3H     2       
1	1	H	N	-C	CA
1	2	HG1	OG1	CB	CA
; 3-hydroxyaspartate (0,R)
DN3     3       
1	1	H	N	-C	CA
1	2	HG1	OG1	CB	CA
1	2	HD2	OD2	CG2	CB
; 3-hydroxyaspartate (0,S)
D3N     3       
1	1	H	N	-C	CA
1	2	HG1	OG1	CB	CA
1	2	HD2	OD2	CG2	CB
; 3-hydroxyasparagine (R)
N3H     3       
1	1	H	N	-C	CA
1	2	HG1	OG1	CB	CA
2	3	HD2	ND2	CG2	CB
; 3-hydroxyasparagine (S)
NH3     3       
1	1	H	N	-C	CA
1	2	HG1	OG1	CB	CA
2	3	HD2	ND2	CG2	CB
; 4-carboxyglutamate (-2)
ECA     1       
1	1	H	N	-C	CA
; 4-carboxyglutamate (-1)
ECN    2       
1	1	H	N	-C	CA
1	2	HE2	OE2	CD1	CG
; sulfotyrosine
YSU     5       
1	1	H	N	-C	CA
1	1	HD1	CD1	CG	CE1
1	1	HD2	CD2	CG	CE2
1	1	HE1	CE1	CD1	CZ
1	1	HE2	CE2	CD2	CZ
; dehydroalanine
SDH     1       
1	1	H	N	-C	CA
; 2,3-didehydrobutyrine
TDH     1       
1	1	H	N	-C	CA
; 6-bromotryptophan
WBR     6       
1	1	H	N	-C	CA
1	1	HD1	CD1	CG	NE1
1	1	HE1	NE1	CD1	CE2
1	1	HE3	CE3	CD2	CZ3
1	1	HZ3	CZ3	CE3	CH2
1	1	HZ2	CZ2	CE2	CH2
; S-nitrosocysteine
CSN     1       
1	1	H	N	-C	CA
; citrulline
RCI     3       
1	1	H	N	-C	CA
1	1	HE	NE	CD	CZ
2	3	HH2	NH2	CZ	NE
; allysine (aminoadipic semialdehyde)
KAL    2       
1	1	H	N	-C	CA
1	1	HE	CE	OZ	CD
; N-acetylglucosamine (N4-linked to ASN)
NNG     6       
1	1	H	N	-C	CA
1	1	HD2	ND2	CG	C1
1	1	HN2	N2	C7	C2
1	2	HO3	O3	C3	C2
1	2	HO4	O4	C4	C3
1	2	HO6	O6	C6	C5
; 2,3-dihydroxyphenylalanine
F23     6       
1	1	H	N	-C	CA
1	2	HE3	OE3	CD1	CG
1	1	HD2	CD2	CG	CE2
1	2	HZ1	OZ1	CE1	CD1
1	1	HE2	CE2	CD2	CZ2
1	1	HZ2	CZ2	CE1	CE2
; 2-hydroxyphenylalanine
F2H     6       
1	1	H	N	-C	CA
1	2	HE3	OE3	CD1	CG
1	1	HD2	CD2	CG	CE2
1	1	HE1	CE1	CD1	CZ
1	1	HE2	CE2	CD2	CZ
1	1	HZ	CZ	CE1	CE2
; 3-hydroxyphenylalanine
F3H     6       
1	1	H	N	-C	CA
1	1	HD1	CD1	CG	CE1
1	1	HD2	CD2	CG	CE2
1	2	HZ1	OZ1	CE1	CD1
1	1	HE2	CE2	CD2	CZ2
1	1	HZ2	CZ2	CE1	CE2
; 6-hydroxytryptophan
W6H     7       
1	1	H	N	-C	CA
1	1	HD1	CD1	CG	NE1
1	1	HE1	NE1	CD1	CE2
1	1	HE3	CE3	CD2	CZ3
1	1	HZ3	CZ3	CE3	CH2
1	2	HI	OI	CH2	CZ2
1	1	HZ2	CZ2	CE2	CH2
; 5-hydroxytryptophan
W5H     7       
1	1	H	N	-C	CA
1	1	HD1	CD1	CG	NE1
1	1	HE1	NE1	CD1	CE2
1	1	HE3	CE3	CD2	CZ3
1	2	HH3	OH3	CZ3	CE2
1	1	HH2	CH2	CZ3	CZ2
1	1	HZ2	CZ2	CE2	CH2
; 4-hydroxytryptophan
W4H     7       
1	1	H	N	-C	CA
1	1	HD1	CD1	CG	NE1
1	1	HE1	NE1	CD1	CE2
1	2	HZ4	OZ4	CE3	CD2
1	1	HZ3	CZ3	CE3	CH2
1	1	HH2	CH2	CZ3	CZ2
1	1	HZ2	CZ2	CE2	CH2
; 2-hydroxytryptophan
W2H     7       
1	1	H	N	-C	CA
1	2	HE4	OE4	CD1	CG
1	1	HE1	NE1	CD1	CE2
1	1	HE3	CE3	CD2	CZ3
1	1	HZ3	CZ3	CE3	CH2
1	1	HH2	CH2	CZ3	CZ2
1	1	HZ2	CZ2	CE2	CH2
; 3-hydroxyleucine (R)
L3H     2       
1	1	H	N	-C	CA
1	2	HG1	OG1	CB	CA
; 3-hydroxyleucine (S)
LH3     2       
1	1	H	N	-C	CA
1	2	HG1	OG1	CB	CA
; 4-hydroxyleucine
L4H     2       
1	1	H	N	-C	CA
1	2	HD3	OD3	CG	CB
; 5-hydroxyleucine (R)
L5H     2       
1	1	H	N	-C	CA
1	2	HE	OE	CD2	CG
; 5-hydroxyleucine (S)
LH5     2       
1	1	H	N	-C	CA
1	2	HE	OE	CD2	CG
; 3-hyroxyvaline
V3H     2       
1	1	H	N	-C	CA
1	2	HG3	OG3	CB	CA
; cysteine sulfenic acid
CYH     2       
1	1	H	N	-C	CA
1	2	HD	OD	SG	CB
; 5-hydroxyproline (R)
PH5     1       
1	2	HE	OE	CD	CG
; 5-hydroxyproline (S)
P5H     1       
1	2	HE	OE	CD	CG
; glutamic semialdehyde
GSA    2       
1	1	H	N	-C	CA
1	1	HD	CD	OE	CG
; 2-amino-3-ketobutyric acid
TOX     1       
1	1	H	N	-C	CA
; 2-oxo-histidine
H2X     4       
1	1	H	N	-C	CA
1	1	HD1	ND1	CG	CE1
1	1	HD2	CD2	CG	NE2
1	1	HE2	NE2	CE1	CD2
; methionine sulfoxide (R)
MSX     1       
1	1	H	N	-C	CA
; methionine sulfoxide (S)
MXS     1       
1	1	H	N	-C	CA
; methionine sulfone
MES     1       
1	1	H	N	-C	CA
; cysteine sulfinic acid
CSA     1       
1	1	H	N	-C	CA
; cysteic acid
CSE     1       
1	1	H	N	-C	CA
; 3-nitrotyrosine (-1)
YNI     4       
1	1	H	N	-C	CA
1	1	HD1	CD1	CG	CE1
1	1	HD2	CD2	CG	CE2
1	1	HE2	CE2	CD2	CZ2
; 3-nitrotyrosine (0)
YNN     5       
1	1	H	N	-C	CA
1	1	HD1	CD1	CG	CE1
1	1	HD2	CD2	CG	CE2
1	1	HE2	CE2	CD2	CZ2
1	2	HH3	OH3	CZ2	CE1
; 3-nitrotyrosine (0)
YNB     5       
1	1	H	N	-C	CA
1	1	HD1	CD1	CG	CE1
1	1	HD2	CD2	CG	CE2
1	1	HE2	CE2	CD2	CZ2
1	2	HH3	OH3	CZ2	CE1
; 6-nitrotryptophan
WNI     6       
1	1	H	N	-C	CA
1	1	HD1	CD1	CG	NE1
1	1	HE1	NE1	CD1	CE2
1	1	HE3	CE3	CD2	CZ3
1	1	HZ3	CZ3	CE3	CH2
1	1	HZ2	CZ2	CE2	CH2
; kynurenine
WKY     6       
1	1	H	N	-C	CA
1	1	HE2	CE2	CD2	CZ3
2	3	HZ1	NZ1	CE1	CD2
1	1	HZ2	CZ2	CE1	CH
1	1	HZ3	CZ3	CE2	CH
1	1	HH	CH	CZ2	CZ3
; 3-hydroxykynurenine
WKH     6       
1	1	H	N	-C	CA
1	1	HE2	CE2	CD2	CZ3
2	3	HZ1	NZ1	CE1	CD2
1	1	HZ3	CZ3	CE2	CH2
1	2	HH1	OH1	CZ2	CE1
1	1	HH2	CH2	CZ2	CZ3
; formyl-kynurenine
WKF     7       
1	1	H	N	-C	CA
1	1	HE2	CE2	CD2	CZ3
1	1	HZ1	NZ1	CE1	CH1
1	1	HZ2	CZ2	CE1	CH2
1	1	HZ3	CZ3	CE2	CH2
1	1	HH1	CH1	NZ1	OI
1	1	HH2	CH2	CZ2	CZ3
; chlorotyrosine
YCH     5       
1	1	H	N	-C	CA
1	1	HD1	CD1	CG	CE1
1	1	HD2	CD2	CG	CE2
1	1	HE2	CE2	CD2	CZ2
1	2	HH	OH	CZ2	CE1
; homocitrulline
KAM     3       
1	1	H	N	-C	CA
1	1	HZ	NZ	CH	CE
2	4	HI2	NI2	CH	NZ
; carboxylysine (-1)
KCA     2       
1	1	H	N	-C	CA
1	1	HZ	NZ	CH	CE
; carboxylysine (0)
KCN     3       
1	1	H	N	-C	CA
1	1	HZ	NZ	CH	CE
1	2	HI2	OI2	CH	NZ
; S-carbamoyl-cysteine
CAM     2       
1	1	H	N	-C	CA
2	3	HE2	NE2	CD	SG
; norleucine
LNO     1       
1	1	H	N	-C	CA
