# Supplementary material for: A Systematic Framework for Molecular Dynamics Simulations of Protein Post-Translational Modifications
Source: PLoS Comput Biol. 2013 Jul 18;9(7):e1003154. doi: 10.1371/journal.pcbi.1003154 (PMC3715417; doi:10.1371/journal.pcbi.1003154)
Supplement: Dataset S3 — UniProt entries of post-translationally modified proteins. (TXT) [file pcbi.1003154.s003.txt]

; Search criteria - annotation:(type:mod_res confidence:experimental) AND existence:"evidence at protein level")
; Date - 04 January 2013

; UniProt IDs
P30613
P30619
P39970
P39976
P40796
P40797
P40791
P40798
P69241
P69240
P69244
P23919
P69246
Q9NXR8
Q9C0H5
Q9C0H9
Q9NXR1
Q07960
Q9NXR7
P40422
P40423
P40425
P40426
P40429
P03898
Q9H2I8
Q8L7S8
P08842
P03891
P03892
Q9VE86
P02768
P05386
P05387
P02763
P02765
Q9QYH7
P02766
P01492
P01495
P01499
Q61409
P39023
Q2UVJ5
O43399
Q69384
Q9P219
Q9P215
Q04432
Q9H3M7
P04385
Q5VVP1
P04387
P04386
Q9BZG1
P01232
P01231
P01239
P04037
P09009
Q14568
P00727
Q14562
Q8R344
Q14566
Q8R3V6
Q9JHY1
Q80WC1
Q9NRH2
Q86VP1
Q92526
Q92522
Q8GZA4
O57342
Q02875
Q83EA4
Q9EQZ7
Q96HA7
Q96HA1
P42988
Q9C0H2
Q07963
Q15762
Q4QXT8
Q8WUF5
Q96BT3
Q21U10
Q99519
Q9SYI2
Q4VC31
Q96RU3
Q96RU2
O23617
Q9SFD5
Q7KN79
Q9Y5A9
Q9NS40
P53917
P15180
Q3V3Q7
Q6ZRV2
Q84AR1
P10649
P10645
P10644
Q3UHF3
P48553
O94695
Q14CS0
G0LWV9
Q9V968
P69723
P16522
P16521
Q9Y294
Q9Y295
P21665
Q12518
Q12519
Q6ICB0
Q12510
O94343
Q12513
Q12515
O88665
Q6PEI7
Q6PEI3
P00171
Q9XWD6
Q96CX6
O75420
O75425
Q99618
O75427
P05383
P52479
P20138
P17695
O00501
Q8TEA7
P20132
P20134
P14666
Q01581
P05388
P78773
Q8IYD1
P68099
P68098
O75391
O75390
O75396
Q8IVD9
Q7M1I4
Q66K89
Q9BSD7
Q9BSD3
A2AAE1
P62631
P62633
P55034
Q9HCQ7
Q14004
Q14008
Q9H3P2
Q9Z277
P49407
Q9WVL3
P56937
Q9QUN9
Q08745
A7LZ30
Q91Z67
P01297
Q00975
P85478
P85479
P85474
P85475
P85476
P85477
P85470
P85471
P85472
P85473
P84701
P84700
P25357
P25355
P25353
P25351
P25359
P25358
Q91YI1
Q91YI4
A5CW02
Q0VKG8
Q69Z98
P06607
Q9ESN9
Q9ESN6
Q5S6Z9
Q8LBB2
Q9DCD5
Q9P7G6
Q9P7G0
Q5SLP6
Q91XE8
Q99LI2
Q5U4C3
P34069
Q99LI7
Q91XE0
Q9D5T0
Q9VWN5
P31013
Q86UA6
Q6ZVH7
Q14155
Q8C079
P76658
P25822
Q9EQQ9
Q6NZ09
Q96CU9
Q9GYU8
P00520
P00523
P00522
P00525
P00524
P00526
Q08548
O43914
Q9Y6G9
Q9UKX7
Q6P5B0
Q9FVW3
Q5SP90
P45983
Q8SZ63
Q66HR2
Q97Z18
Q9Y5J7
P08195
P23378
P08199
P27466
P82619
P82618
P85867
P85866
P85865
P85864
P85863
P85862
P85861
O23052
Q8BGH4
Q3UTQ7
Q9XFH8
P86166
P86165
Q62736
P04694
P41091
Q8VEK3
P41094
Q8VEK0
Q923B1
P40327
P40328
Q9Z1Z0
Q9Z1Z2
P04992
Q8C0V9
P38496
P38494
P38495
P38498
P38499
Q68FX6
Q8N5Y2
A8MVJ9
O70133
Q9Z2H5
Q99M08
P38239
O08919
O60832
P38111
P30009
O74835
O74837
P39720
P39726
O74839
Q2HXL6
Q9M2Z4
P05221
P05222
P05225
P05224
P05226
Q86L05
Q13029
Q9BXL6
Q9BXL7
Q8N1K5
P39985
Q3TKT4
P49848
P43003
P43007
P43006
P46077
P43004
O16844
Q99231
P93004
Q9NPI6
Q9NPI1
P28817
P28814
P28818
P04176
P04177
P04175
Q2LC84
P04173
P04170
Q04660
P15412
P04179
P00883
P00880
Q14247
Q14244
Q14242
Q14240
P00889
Q02629
Q12373
Q12374
Q12377
P46695
P92973
Q96LT9
Q4G0P3
O94953
Q14790
Q0VGY8
Q12080
P16298
Q12088
P16293
Q16790
Q16799
P62280
P62282
Q96FK6
B3FIV1
Q9D1J3
Q02878
P11413
P11412
P11410
Q13568
O95777
Q13564
O95772
Q13561
Q43998
Q99KC8
O00203
O00204
Q9LY51
Q6PEB4
Q96AQ6
P21144
P21142
P21143
P21140
P21141
Q00577
Q00578
Q9UID3
Q9UID6
Q92317
P0A8K1
P21499
Q9R0M6
P53965
Q3UVG3
Q9GZM8
P53962
Q9WUJ8
P53968
P35606
P35600
P35601
Q3UIA2
Q6P1M3
P27661
O08664
Q9I7W5
P28178
Q8WU79
Q41060
P32377
P32372
Q8TED0
P32379
P32378
O43598
O43597
O43592
P40121
P40123
P40124
Q9BQC3
Q86X53
Q24119
O74414
Q9NYI0
O09130
Q9V2V6
P40692
P33778
Q9V2V5
Q76PD2
P40694
P21965
O35344
O35345
O35346
O42939
P0C8V8
Q9VP47
P22434
Q9NZI8
P0C8V6
O15417
P37297
P37296
P37291
Q6QUW1
P39521
P39520
P39523
P39524
P0C2X7
Q9BTU6
P84572
P80894
P84570
O60583
A3QHR8
P0C8S6
P0C8S5
P18846
P01041
P01042
P01045
P01044
P01048
Q60980
P09693
Q9Y4J8
Q99034
O15105
Q5H4T8
D3FPA5
Q9P1Z0
Q9P1Z9
P43579
Q8IY57
Q8IY51
P43573
P43572
P43574
P42229
O68586
P42223
P42224
P42225
P42227
P33734
Q96JH7
Q9JLF6
P00318
P00317
P00315
P00312
P00310
P00311
P19400
P19402
P02808
P02809
Q8BUV3
Q3V1V3
P02801
P07830
Q68CQ4
P07834
Q8N6R0
P31152
Q9M3A3
O13726
O14972
O14976
O14974
O14975
O14979
E3PQQ8
Q02887
P04563
P04562
Q9VI82
Q9GZP8
Q9GZP4
Q7Z7B1
Q7Z7B0
Q9JMH9
P81449
P81447
Q99PP2
Q8BKX6
Q8BKX1
Q9UNA1
Q99J09
Q9LUL4
Q8BJ34
Q6ZPS6
Q9VQD2
Q42598
P50851
O55022
Q9UBC1
Q9UBC2
O55028
Q9H2W6
O54991
O54992
P80425
P84960
P80428
P48559
Q69ZB8
Q9C8X2
Q5VWZ2
P85662
Q26261
Q26263
Q12948
Q07279
P48552
P51813
P51812
P51811
P51816
Q8TAF3
P0ABJ9
P39880
Q9C5H4
O14493
O14492
O14495
O14497
Q9NZM3
O95926
Q9H1I8
Q8R1A4
Q8NFW8
Q8NFW9
O14141
P14246
Q562F6
O14146
Q12222
O14148
P28370
P43633
P43634
P43636
P43638
P43639
Q9WTU6
Q9H4Z2
Q9H4Z3
Q8LPK2
P05414
P05412
P05413
Q9HAV0
Q9HAV7
Q9HAV4
P01526
P01524
P01525
P01522
P01523
P01520
P01521
Q14457
Q14451
P63053
P63055
Q80TS3
Q61214
P0C5G7
Q8NCJ5
Q14680
P10897
Q7TQH0
Q9SK92
P19367
P19366
Q9NX55
Q9NX58
Q8RXE7
Q12121
Q12123
Q12122
Q12124
Q12126
P11620
P11627
Q86WH2
Q01986
Q01984
P16489
Q9VXF1
Q8MSS1
Q91WK0
P30285
Q12514
Q12516
Q9ET54
Q9P2T1
Q96TC7
Q9D3E6
Q96KQ7
Q96KQ4
Q03164
P13994
P13995
Q03161
Q03160
Q8VBZ3
Q8N8S7
Q8BKE9
Q9XBQ8
Q96NR2
P55789
P55786
Q91Y57
P17751
Q03290
P13668
P13663
P13661
P13667
Q07130
Q07133
P63873
Q09869
Q09864
Q12F35
Q09866
A7M7C7
P57784
P57787
Q09863
Q800R2
Q8VDP4
Q9UM73
P56780
P53276
Q62219
P34760
P34761
Q5D228
Q5D229
Q96R06
Q8C170
Q03834
Q03833
Q8WVB6
Q9Y320
Q9H714
P21754
P21753
P21752
Q8VZ95
P22217
P22216
P22215
P22214
P22211
P22219
Q01477
Q01476
Q01475
Q8C7E7
P35415
P0CE47
P0CE41
Q8N7P7
P0CE48
P09867
O70199
Q8UUG2
Q9P0L0
Q8UUG0
P83622
P83621
P27361
P26019
P25297
P25294
Q9WY08
P25293
Q9MA55
O55222
Q96M93
Q63HK3
Q63HK5
P23991
Q64303
Q3TDQ1
Q9BWN1
Q8NHP6
P80222
Q8IY18
P80220
P80226
Q9NWX6
Q92733
Q812A2
Q7L2E3
P85540
P85541
Q9JL04
P85543
P85544
P85545
P85546
P85547
P85548
P85549
P38041
P38042
Q9BYW2
A7HD44
Q9ZHS1
Q9HFE6
Q9VB74
P02277
P02276
P02274
P02273
P02272
P02270
Q9NZT1
Q9C005
Q9C004
Q9VRJ0
O00505
P47159
P80918
A0Q7L4
Q7SZP2
Q9VLA1
Q8DUI5
P09085
P09086
P09083
P42528
Q9P2I0
P06191
Q86VQ6
Q86VQ1
P08680
Q10758
P54726
P54725
Q96QU8
O49160
P00107
P54259
P05556
O75398
P14678
P14672
B2KPN7
P41870
P41871
P41872
P41873
P41874
P41875
P41876
O15492
Q8IYD8
Q9Y383
P38863
Q8QZS3
P38867
Q99598
Q02218
Q99590
Q99592
Q62622
Q8BWR4
P81639
Q9PSW9
P19619
P08523
P86170
P15108
P15105
P42768
Q9URZ4
O94617
O94614
O94619
P41127
Q93YW5
Q9X1K5
A1EGX6
Q3E752
Q3E754
Q3E757
Q9LXM8
P13469
P13466
P11911
P11916
P11914
P29746
P29747
O74505
O74504
O74500
O74502
Q9S775
Q8CHY6
Q15061
P81298
Q15067
P17612
Q6P5H2
Q9DB85
Q66H76
O15131
P32528
P32529
P32524
P32525
P32526
P32527
P32521
P32523
Q92917
P51991
Q92918
Q9SE83
P15927
P15924
Q04175
Q04177
P15920
P68010
Q9UGI0
Q8IPH9
O08784
O08785
Q8IYL9
O14261
Q8IYL3
O08788
O14269
O43149
O43143
O31567
P46367
P53261
P53267
Q9UI08
Q7TPD0
Q9BSL1
Q7SIG6
Q9M086
Q56UN5
Q8IWV7
Q8IWV1
Q9V412
Q13191
Q9HCY8
Q9C6M9
Q76MV0
P63241
P11120
P63244
Q8R4X3
Q13443
Q13442
Q13444
Q9VMX6
Q9D4F2
Q38890
Q94EG6
Q9WUR2
O35711
P48751
P48757
P48754
Q9Y7L1
P50109
Q640R3
O00910
P50106
P50104
P50105
Q9SYZ7
Q9Y265
P22803
P22800
Q16626
Q16625
Q16623
Q16629
Q06146
P28750
Q06144
Q06142
P0A1A3
Q5PSV9
Q6S8J3
Q2M1P5
Q969Q0
Q969Q4
Q01518
P09241
P09240
Q01519
Q7Z4G1
Q16518
Q8VYN2
Q7Z4G4
P82285
P49902
P49903
P83256
P83257
P49906
P49908
P83259
Q8WYL5
Q5GH76
Q86TM6
O13769
Q06150
P0C1W8
O75909
P0C1W3
P0C1W2
P0C1W1
P0C1W7
P0C1W6
P0C1W5
Q9H3P7
P08111
P08113
Q9WV18
P32644
P32647
P32641
P32643
Q62407
Q8CH25
P32649
P32648
P22392
Q96P16
Q96P11
Q9FIJ0
P22394
P22395
P26730
P26732
O22907
Q5W7F2
Q9CR29
O43463
P07355
P07359
P07358
P04919
Q9Z1B3
P04910
P04911
P04912
O55091
P86996
P86997
P86994
P86995
O55098
P86998
P86999
P25555
P25554
Q96A65
Q9USH9
Q9USH5
P25559
P25558
P36015
P36017
P36010
Q3UC65
Q923J1
P36018
Q5BJD5
P06400
P06401
P23819
P30085
P30084
P84260
P30086
P64170
Q96K80
Q96K83
P51649
P40507
P40505
Q9BUA3
Q24535
P08964
P52333
P31688
P31689
Q9H7B2
Q8GY23
Q04377
P02088
Q04373
P39109
P39104
P39101
P31350
P31351
P31356
Q05D44
P31355
Q9BVA0
Q61694
Q61699
Q5FVN1
Q9Z0F8
Q9CZJ2
P02400
P02401
P02402
P01175
P15496
P01177
P01176
Q8BY87
P28891
P01179
P01178
P15498
Q6NVF4
P09769
P53063
P53064
P53066
Q9BXT5
Q96C36
P00803
Q86XR8
O08816
Q86XR7
Q9W0T1
Q9VJN5
Q9NPQ8
Q9VGB5
P49912
P82087
P82088
P82089
Q963A9
P19137
Q9DBB1
Q66HA8
P61313
Q8K1N4
Q8K1N2
P11499
P11498
Q10279
P11497
P11496
P50748
P40977
P40971
P50747
Q6SA08
P97412
Q9BY89
P19793
Q9R207
Q9JJW5
Q9BY84
Q96PV6
Q06787
P48611
Q8NH73
P50896
P15379
Q2Y0W8
P15374
Q6P8I4
Q03661
Q96D46
Q9GQN5
Q9DC28
Q9DC22
Q9VXT5
Q9FMT1
P01827
Q9UJC3
Q9USU9
Q9USU8
Q9USU7
Q0TLK2
Q6UVK1
P35688
P35689
P20676
P20671
O00425
P28461
O00422
O00429
Q8C0C4
Q8C0C0
Q8BU11
Q8BU14
Q08334
Q05920
P32481
P32480
P32487
P32486
P32485
P32488
P17423
P17426
P17427
O15304
Q9CQC5
Q9CQC6
O08599
Q7M4F4
Q7M4F3
Q7M4F2
Q7M4F1
Q7M4F0
P62772
P62773
P62775
Q9U6Y4
Q9U6Y8
Q9NYA1
O43264
Q9NYA3
Q8VCB3
Q7L3B6
P26284
P26285
Q96SI9
P60438
Q8K039
Q14168
Q14166
Q14164
Q6P0Q8
Q14162
Q14161
Q14160
Q53R41
Q9CWU4
O46168
Q09687
O46166
Q9Z331
P46167
P49366
P49368
Q9JI44
Q55D99
Q8MKF1
Q8IUQ4
P63167
P63165
P63162
Q9M2D8
P30249
P61459
Q9BRK4
Q9BRK3
P06721
Q9VTE2
P55096
Q6SPF0
A2YFB4
A2AP18
O35526
Q60902
Q9LD57
P31111
P31115
P31116
P83596
Q62433
Q8CG80
Q9Y2X3
Q9Y2X7
Q9Y2X9
Q9Y2X8
Q9SRE5
P83047
Q6ZXC0
Q8BRT1
Q08422
Q08421
Q08426
Q80Y98
Q9UQ26
P34068
Q99LI8
P18475
Q9JLN9
Q9SHS7
Q9Y4R8
P0A8V2
Q99MB2
Q9UIQ6
Q09770
Q09779
Q8C5Q4
Q67FY2
O60287
Q9Y7P6
O60281
O75717
O75716
Q9H374
P29461
Q24314
Q96Q91
Q53G59
Q12986
Q9UNY4
P97360
Q70CQ2
Q70CQ4
Q9GZX7
P0CX34
P0CX35
P0CX32
P0CX33
P0CX30
P0CX31
P90526
P0CX38
P0CX39
Q8K0T0
P33187
P07256
P80713
P80710
P80711
P07253
P07250
P07251
P80719
P07259
Q9HZ76
P36607
P36606
P36600
P85076
P85078
Q06815
Q06810
Q04D10
Q9R123
Q9BQ69
P15056
Q9BQ65
Q9BQ67
Q9BQ61
Q9CT10
Q8C2Q3
Q9VS60
O74398
O74399
P09959
Q3TLR7
O74395
P09951
O74393
Q9H0E9
Q7Z460
Q9ERD6
Q9H0E3
Q9H0E2
Q9WUM4
Q9QXV1
P38174
P38177
P38170
Q8IRC7
Q941L0
Q8R086
Q9NZZ3
O74975
O74976
O74977
Q9C8P8
Q10452
P52272
Q9DF50
P03962
P03968
P02617
P02613
P02612
P02619
P02618
Q9FF53
Q61712
Q9H1A4
P43320
Q04500
P15513
P15515
Q8LPS5
P68427
P68429
P53633
Q0KI50
O54965
P16152
P16150
P16157
Q9CX86
Q16851
Q16853
Q3B726
Q16854
P62363
Q0N4U8
A5YKK6
Q05670
Q05672
P46863
Q9JLS3
Q6NWY9
Q91WC0
Q6ZQL4
P54362
Q9V4M2
Q86YQ8
P14742
Q10332
Q10330
P14747
P11511
P20585
Q6IQE5
Q99NF3
P49773
P17202
P49777
O95639
O15523
O95630
Q9VFE6
Q9BZ29
O59763
P05939
Q9BZ23
Q6NXA4
Q8N8K9
Q13733
P59672
O14104
Q7Q2B7
Q3E841
Q86V20
P48426
Q00438
Q00433
Q9V818
Q04991
P16638
P25568
P35745
P16989
Q6NLC8
Q6ULP2
P32854
P32855
P32857
Q6NLC1
Q86YV5
Q5VT25
P35492
P20004
O89001
A1WBI2
Q147X3
O75081
Q9FLW0
P63231
P61956
Q8K207
Q9H4G0
Q6QEF8
O15143
P33431
P85279
P33439
Q9BWF3
Q9BWF2
P21845
O35226
Q8BM39
O88845
P82617
Q01722
P22579
Q6Y5D8
Q9QWN8
Q8A1G2
Q6NN85
Q80YE7
P47224
O35488
Q9BPX3
Q9BPX7
Q9BPX5
P07640
Q9C086
Q8BVI5
Q9NQZ2
Q8R0A5
O70439
Q9BZW7
Q7T1M3
Q9BZW8
Q8CD26
P27876
P27870
P84630
P83942
Q08AE8
P23805
P83949
Q9VX32
O42885
O53447
Q9NRX4
Q9NRX5
Q53EZ4
Q9JHI5
Q9NRX1
P01729
P01724
P06115
P06113
P08608
P08609
P83360
P83361
P83369
P18583
P18581
P35820
P35821
Q9DCI3
Q99661
Q99666
Q99665
P18055
P18052
Q8VDC1
Q86VI4
Q86VI3
Q9Y3S1
P24063
P00456
P00451
P00450
P00452
Q9FK25
Q93ZG9
P00186
O22476
Q6IE81
P04608
Q9UGV2
Q8VGC3
Q9LQQ4
Q6A0D4
O60128
O60129
P30957
Q868G6
P86284
P86282
P86283
P86280
P86289
Q9Y5Q6
Q9Y5Q9
Q9Y5Q8
Q6QPJ4
Q9NR09
Q6PEY2
Q9FFC0
Q9ULH1
Q9ULH0
Q9ULH7
P03372
Q10165
P40219
P40218
P40217
P40214
P40212
P40210
Q1JQA2
Q8CAE9
P80507
Q53F19
P0AFG8
P0AFG6
Q6WQJ1
P62942
D3VML5
P69148
P69149
P51918
P51919
Q92994
P51917
P69140
Q92997
P69146
P69147
Q9VE34
P69145
P02130
Q8CHQ0
Q8NBX0
Q26454
Q3M5Z3
Q7TQ48
Q5EBG6
Q71V39
Q9H8Y5
Q9H8Y8
O08709
Q8IVT5
Q8IVT2
Q8VE65
Q60670
P28034
Q92375
Q61103
P43173
O13907
P43171
P43170
Q9BZH6
Q8K449
Q13112
Q13111
Q13118
P52759
P52758
Q9C9W9
P52756
P54753
O94822
O94826
Q7JUX9
Q6N043
Q1QSZ7
Q9UHA7
P33570
P16054
Q80XN0
P16051
P12969
P12962
Q14667
P11709
P11708
Q8NG66
A6H8H2
Q12797
Q12792
Q12791
Q90WP7
P62191
P62195
P62196
P50278
Q9VVD9
P56286
P50276
Q9R1Y5
P51580
Q9HC44
P51587
P56282
P61088
P61086
P61081
Q9Y6W5
Q9Y6W6
Q91X58
Q6UX04
P17010
P17012
Q15223
P13709
Q03391
Q03393
P53076
P29020
P55937
O00330
P53073
O00339
P01145
P51636
P51635
P51639
P48582
P48581
Q8VCE2
Q96SN8
Q9FYE1
Q38873
Q38872
Q38871
Q9M5P2
Q6ZU67
Q6ZU65
Q84TI3
P0C248
Q9Y241
Q9Y243
Q9Y242
P0C241
P0C245
Q08013
P0C247
P0C246
P28777
P0A7L0
P27791
P27797
Q01532
Q8C3J5
O88566
P16862
P16861
Q8BQS4
O43759
O43752
O46167
P58846
P58845
P58844
P58843
C4PWC4
P58841
Q95KV7
Q8NEA9
P41589
P41321
Q07763
P32807
Q6P2E9
O75323
Q8IVI9
P86916
O14828
Q8VEB1
P36094
Q9JK88
P23542
P36097
P36090
P36091
Q9FJP3
Q8CIH5
Q9WVG6
P40059
P40054
P40056
Q9H9P8
P40052
Q9HCD6
Q9HCD5
Q8IWE5
Q8IWE2
Q8BL74
P82689
P40582
P33609
Q08831
P38720
Q9Z280
P80079
P80075
Q9ET43
P85759
P85758
P85751
P85750
P85753
P85752
P85755
P85754
P85757
P85756
Q80X50
O54724
P09450
Q9BVI0
Q9NVG8
P02489
Q91VD9
Q86UV5
Q86XZ4
P84408
P84409
Q62838
Q62839
Q7SXG4
Q1HA20
P83755
Q8IX21
Q9SVC2
Q05029
P0C7R8
P0C7R9
P0C7R6
Q8IX29
Q05027
Q9NI63
Q05022
O74836
Q9Y6J9
Q9Y6J6
Q0B0P4
Q9NPY3
Q9Y6J0
Q9P7R8
P06308
P06307
Q7TSI3
Q7TSI1
Q9TS44
P08411
P08413
P14136
P08417
Q63802
O13297
Q96LD8
P82096
Q96LD4
Q960X8
Q99490
P05765
Q62167
Q99496
Q95336
P86589
P86588
P86581
P86580
P86583
P82003
P86585
P86584
P86587
P86586
Q02086
P97496
P97492
P07947
Q96PN6
Q96PN7
P07948
P07949
P86633
P86632
P86631
P86637
P86636
P86635
P86634
P86639
P86638
Q9DBJ1
Q9DBJ3
O94716
Q8N3X1
O14802
Q9UPU5
Q9UPU7
Q05AA6
Q9UPU9
P13542
Q99K30
P81061
Q06708
Q06709
Q06704
Q8N5N7
Q8WTQ7
P17903
Q8NDX6
Q8NDX5
Q8NDX1
Q9D6W8
P50947
Q15303
P0C007
P0C005
O95140
P50942
O95147
Q9H6Y2
Q6PJT7
Q8R464
Q1MSJ5
O15382
O15381
P29558
Q04031
Q6R2K3
P68116
P68117
Q9H7U1
P68118
P68119
O95475
P0C1M7
P0C1M6
P53309
P10153
P10155
P46087
P53303
Q0PQZ5
Q99808
Q9CQK1
O14031
P0A518
Q05344
Q9BQS2
P97825
Q13098
P97820
Q9BQS8
Q13094
P54652
Q0VGB7
Q13322
P54659
Q00839
P98088
P98084
Q00834
P98082
P98081
P36873
O15819
Q8NC51
O95785
Q8NC56
P43000
P22921
Q12057
Q12050
Q12052
P16242
P16240
Q9VZF4
Q16740
P62259
P62258
P62256
A6NKD9
P62253
Q8WWL7
O35215
Q8WWL2
Q9EQS0
Q08930
Q08932
P0C2H9
P0C2H8
A2A791
P0C2H7
O35218
P99027
P99024
Q37304
P99028
P55016
P55013
P55011
P55010
P93002
Q80Y19
Q80Y17
P20435
P37838
P20436
P20431
P20439
P37837
P83510
P83512
P83515
P83516
Q96GV9
Q9JKB3
Q9JKB1
Q78T81
Q00589
Q9Y4Z0
P83301
P29617
P08255
P08252
Q08208
Q08206
O75821
Q08202
P29618
O75822
Q00059
Q00055
P59215
Q96AD5
Q6ZN55
Q9Y7X7
Q9NB71
P04178
P18562
Q8TF17
Q99MZ3
Q96Q11
Q96Q15
Q96ES7
Q8K4G5
B9V5F5
Q05397
O65570
Q8IW19
P22103
P22102
P22105
Q3U5C7
Q3U5C8
O75794
O75792
O75791
Q14241
Q53T59
Q9UHM6
O43548
Q6PID6
O43543
O43542
O43541
Q9FUJ1
Q9D415
P25451
Q96B01
P81264
P17238
O94782
Q9QXN0
Q9QXN3
P30459
Q9UBS8
Q9UBS0
O74467
O74465
O74463
Q90W78
O74461
Q7RTN6
O70546
P84309
Q9C5X8
P84307
P84306
Q69ZR2
Q64010
Q64012
Q9H0M0
P40626
Q5VWJ9
P40625
P47936
Q24478
Q24472
P38688
Q8IUD2
P05146
P05141
O90299
Q9W5E0
Q9H7S9
Q9NSB2
O35643
Q567U6
Q04233
P15848
P70255
P70257
P31411
P31412
P31417
Q9CVD2
Q9HBG6
Q61792
P53142
Q04585
P53148
Q56WK6
P00925
P00924
P00926
P00921
P00920
P00922
P02699
P02698
P02691
P02690
P02693
P02692
P01348
P01349
P01347
P00690
Q6ZXV5
P42410
Q6AYS6
Q3KQU3
Q80SU7
O43347
Q5ZMQ2
Q96DH6
P03277
Q99759
Q99758
Q99757
Q99755
Q18184
Q8K3A9
Q02326
P86776
P86777
Q16581
P86775
P86772
P86773
P86770
Q16584
Q16589
P86778
P86779
Q8WXD9
Q920N2
P81740
P81741
Q8WXD5
P81749
Q5T4D3
Q1MTQ7
Q1MTQ1
P12026
P12023
P70697
Q9Y3A5
P15036
P10775
P10777
P23193
Q06511
Q9Y3A2
Q9CQ19
Q43472
Q9CQ10
Q5JVF3
O14618
O14617
O14613
Q9UNL4
A8CG34
P50552
P50554
Q9LFQ3
Q9UNL2
Q6NXI6
Q8BFW3
Q8BFW7
O54949
P56250
P56252
O54940
Q12468
Q6V1X1
Q0TUK6
Q12464
Q12466
Q12460
Q9U5L1
Q09898
P35761
P14859
Q04917
O00744
Q04912
O00746
Q9FKW4
Q9FKW6
Q6P3V2
Q921H9
Q5ZMS3
Q9Y546
Q9Z0V2
P20081
P17509
Q18HQ3
O89086
O15228
Q5VWQ8
P14425
Q6P9B9
P11416
B3EWL3
B3EWL1
B3EWL0
B3EWL7
B3EWL5
B3EWL4
P12841
B3EWL9
B3EWL8
P68301
Q8NFJ9
Q9NWH7
O43030
Q9NWH9
Q5BLK4
P58340
Q8K285
Q6P6X9
O00410
Q15392
Q15853
P19112
Q96T51
A4K2P5
Q0P5L8
P01772
Q5VZK9
P67790
Q15858
P63085
P63086
Q6EDY6
Q9VHP0
Q9P4W9
P59438
Q8NB50
P63330
Q08AM6
Q0KHT7
P55198
P55199
Q96DU3
P25042
P25040
Q96DU9
P55197
P55194
P25044
P53120
Q6ZQ93
P50616
Q96T83
P83490
P50613
Q60829
Q96T88
P55229
Q13563
Q9US22
Q9US25
Q01939
P34152
Q96EQ0
P18505
P18509
Q96QE2
Q96QE3
Q03262
Q03265
Q03267
Q96NG3
Q8GYN5
P91682
Q8N2W9
Q800Y2
Q800Y1
Q9VSH4
P56757
P32477
O43865
A2AN08
P05030
P35201
Q5T5U3
P35207
P35209
O60658
Q23977
P24604
Q6ZYL4
P23467
P23465
P23469
P27550
Q24212
P40468
Q24214
Q58497
Q9Y5Y7
Q9Y5Y0
Q9Y5Y2
P82455
P81184
C6KYS2
P22734
P36160
P36161
P36164
P36165
P36166
P36167
P36168
P36169
P80585
P80584
Q9D620
Q4V3C8
Q9ULP9
Q9UUD0
Q9UUD1
Q9NWW5
P41743
Q8NBP7
O14519
Q9BYB0
P39929
P39928
P39927
P39926
P39923
Q6P582
P23921
P36146
Q07950
P38349
Q07954
Q07955
Q80YV4
Q80YV2
P36144
P38344
P38345
P36145
D1CAK9
Q3TSG4
P08815
P08814
Q8TZX0
P08818
P02712
P02714
P02718
Q9UMR2
A2AHC3
O92810
P43249
P43244
P43246
P43241
P43243
Q62985
Q72AS3
Q9H3H1
O13985
Q61189
Q61183
Q9NIP6
Q02827
Q99383
Q04797
Q04792
Q8AAQ3
Q6F6A2
P04002
P04000
P04001
P04004
P54861
P54867
P54869
Q0VAM2
Q12248
Q12244
P19001
Q12246
Q9FN48
Q12241
Q12242
P16224
Q12071
O96000
O96005
O96007
Q42881
Q9FK10
Q6ZMS7
Q4VC44
Q9VZD8
P54284
A1TG34
Q9JIX8
Q10074
Q02790
Q8BZH4
Q6GYP7
P82390
P12784
Q96BY7
Q96BY6
Q15735
P82393
Q8GUM4
O15446
O15440
O82264
P54132
P14550
P17095
P17097
P17096
P17098
Q8BTM8
Q13671
O95067
P13789
Q9R1Q9
Q9R1Q6
Q9LX66
P34314
Q96CM8
P47897
P48507
Q06494
Q03468
Q3UHE1
Q6ZRI6
Q70AC7
Q7Z4W1
Q07549
P12259
P13125
Q04899
P13123
Q8K2B3
Q04894
P56192
P21657
P21654
O88658
Q6DT37
Q9DB52
Q3U3N6
Q9VKU7
P53811
Q5W0B1
P53814
O75459
Q8CGB6
Q8CGB3
P27711
Q09324
Q4VAC9
Q7M3Z5
Q6PDH0
Q05854
P25628
P25623
Q7BQR6
Q5CZC0
P61855
P61856
P61850
P61851
P20290
Q6T264
Q7KZF4
P68530
O76087
Q8K327
P42563
O76083
Q9FJX6
Q8N668
P26447
P0A825
P26443
P26440
O88286
Q64267
Q9HCL2
Q9JHU2
Q28024
Q14AX6
Q9H3S7
P26196
Q9BUQ8
Q9NUW8
A2ARV4
Q9Z200
Q9Z204
Q9Z206
P56945
Q9W1H4
Q25154
Q91Z58
P85421
A2AI08
P20908
Q91YN0
P83860
P83863
P83865
P83867
P83866
Q6MG61
P25367
P25364
P25365
P25360
P84488
A6NHR9
Q92563
Q80YX1
P06652
P83281
P83280
P34058
Q9VDS6
Q9VDS5
Q91VL9
Q9V8R9
P57081
P35900
P35905
P35904
P35908
Q7RTV3
Q7RTV0
Q6T4R5
Q96CP6
Q96CP2
P0C7J7
P0C7J8
P0C7J9
P00558
P00559
Q9Y6B2
P24100
Q9NQG5
Q6VN20
P86501
P86500
P86503
P86502
P86505
P86507
P86506
Q5HYJ3
Q6PHZ2
Q6PHZ5
Q8BQ47
Q6TLK4
Q80U78
P08493
P08494
P42025
Q80U72
Q9DBR7
Q9DBR0
Q9DBR1
Q9DBR2
Q9DBR3
P23342
Q84JA6
Q9SX98
P27450
P97762
Q6NSN5
Q8N3P4
Q9H201
Q9FWR4
P81577
P81579
P85854
P85855
P85852
P85853
P85850
P85851
P03520
Q9Y3S2
Q9BZB8
P23295
Q9UJS0
O00139
Q64700
P40318
P40319
P03146
Q923A2
P03148
P40316
P40317
P38993
P38991
P38990
Q9ZT82
P38996
P38994
P38998
Q9FJE8
Q8C0S4
O59823
P09651
Q96N67
Q96N64
O15078
P33527
O15075
Q56587
Q5T481
Q9HC77
Q9R053
Q8N5F7
P84815
Q27749
Q7L9L4
P69069
P69068
P69067
P40227
Q12830
Q12834
O55196
Q5XXR3
Q9Z2U1
Q96282
Q9H7M9
Q95NJ8
C0LGK4
O14306
O14302
Q9X759
P39719
Q9UMS6
Q9UMS4
P39717
P39715
Q61666
A4GSN8
P43034
Q9NVP1
Q9NVP2
P17931
P17936
Q99880
Q86X55
Q13011
Q13017
Q9V597
P52655
Q9BXA7
P53384
O16810
P53388
Q9NPF5
P48365
P48361
O94906
O94903
O94901
P15427
P0A595
Q04617
P28827
Q91VS7
Q91VS8
O60071
Q749F5
P38820
P62569
P62568
P62565
P62564
P62567
P62566
P62563
P62562
P11420
P19211
O81905
O04151
Q9Y2H0
Q9Y2H2
Q9Y2H5
Q9Y2H6
Q9Y2H9
Q9BY31
P58659
Q9VKK1
Q9VKK2
Q9P0P8
Q9VTU0
Q9VTU3
Q9P0P0
P49573
Q96MU7
P40693
Q9VAS7
Q08986
Q9NQ66
Q2M3G4
Q8BMI0
P17119
Q08981
O95747
Q9H609
Q9YGC1
Q96GN5
O95749
O35832
Q8NE35
O00273
A7MAZ5
Q9D7S7
Q13823
Q13829
Q5RJH6
Q63UP7
Q7GC77
A2AB59
Q8BLE7
Q86W11
Q96QZ7
Q08754
P21192
Q08752
P32929
Q9GLG4
Q99MR9
Q9UIA9
Q6ZW31
Q9UIA0
Q99MR6
Q08287
Q08285
P21447
Q08281
Q08280
O88447
O88445
P29699
P86134
O88448
P29692
P22189
P22188
P0A1E3
O81126
P35659
P35658
Q3UPR7
P27694
P27695
P27692
P41208
P69897
C0LGT1
Q5SH67
P0AEJ4
Q8CJG0
O75170
O75175
O75179
O59817
Q9CQT2
O59811
P40159
P59901
P40150
Q12266
P40154
P40157
Q24168
Q9BQF6
Q9LQ55
Q8INM3
Q9NYT0
Q7L4I2
O35316
O35314
P81809
P81808
Q9HDY1
Q64092
Q4G061
A2A690
A0LF66
P38604
Q58WW2
Q9QXF8
P85654
P85655
P85656
P85657
P85650
P85651
P85652
P85653
P85658
P85659
O43521
Q689Z5
P84381
P84380
P84386
P84389
O43525
Q9NZJ0
Q9NZJ4
P41260
P41262
Q9ER74
Q9ER72
Q4FZH1
O04211
P39552
P0C2W1
P0C2W2
P0C2W8
Q9Y2W1
O60551
P80860
P84523
Q9Y2W7
P80868
Q9P0M6
P77454
Q9V3U2
Q96S15
Q96S19
P01038
P01039
P01036
P08514
Q7Z6I8
Q9Y4E1
Q9JLC8
Q9H501
P08518
Q7Z6I6
Q6IPX3
P18297
Q9P1Y6
Q8BG95
Q9P1Y5
Q8MT36
P43549
Q92729
Q86YA3
Q8TC12
Q62005
Q02455
Q02457
Q96JM7
Q96JM2
P82160
P41940
Q93XW7
Q9C0Z4
P19456
P07866
Q68CR1
P82290
O13779
P00073
Q9WV02
P00071
P00070
P00077
P00076
Q9WUK7
P00074
P00078
P19984
P19987
P19989
P19988
O75116
O14929
Q9GZS1
O14924
O14920
Q96C24
Q7Z7E8
O60237
O60234
Q9Y7M4
O60232
Q8K3I9
O60231
O60238
O60239
O94589
O94582
Q6NVE8
P82831
P82830
P82832
Q68ED2
Q9UHX1
Q8TBC3
Q9U5D2
O74341
P69928
P69929
Q9UBN7
O80452
P84573
O55017
P84571
O43660
Q9BRV8
O95359
O74449
Q9BV68
P29458
Q12972
P62837
P62834
P28328
Q01167
Q56VL3
O42967
P51826
P51825
P18848
P02008
P02009
Q0GNC1
O95972
P54116
Q8R1N0
Q54Z69
Q07866
Q07864
Q79PF4
A4FU69
O14176
P59867
Q9HAU0
Q9HAU5
Q9WTX2
Q9T2L0
Q9T2L1
Q1ELU9
Q1ELU2
Q1ELU3
Q1ELU4
Q1ELU5
Q8WP15
P14538
Q8MTX2
Q14469
Q13200
Q13206
P63005
P63000
Q0VBM2
Q75WK2
P10946
P45744
Q6AWW5
Q80TV8
Q6QI06
Q944A7
Q8SPP7
Q9UT50
Q9UT53
Q8MSV2
Q6ZQ18
Q7UQU4
P0C6E3
Q12151
Q12152
Q12153
Q12156
Q12158
Q12159
Q15025
Q06385
Q8BR92
P16474
P0CI05
Q91WL8
O95049
P59759
P0C0W9
Q9DCY0
Q9LFE4
P0AE08
Q8VBY2
Q8BVQ5
P83414
P83415
Q9D3X5
Q9P2Q2
P51125
P51123
P17707
P17706
P17709
Q5JVS0
Q96EY9
Q6NXT1
Q96EY5
Q6TYA7
Q96EY7
P13639
Q96EY1
Q6NXT6
Q6IQ26
Q6IQ23
Q6IQ22
Q08122
P35283
Q09831
Q09830
Q00715
Q09838
Q9P3U7
Q9P3U0
Q9CPP6
Q24292
Q62245
P08069
Q24298
Q8TE59
Q9FKB6
Q4VCS5
Q5JPE7
P32884
P82707
P32563
P34739
Q8SX68
P82705
P34730
P21760
Q810U3
Q810U4
P22226
P32770
P22224
P32772
P32775
P22223
Q01448
P32776
Q6UWP7
P26932
O75691
O75694
O75695
P27338
Q8IU81
Q8IU85
P26686
P85639
O43379
P41438
P09859
Q9FFS0
O75037
O75030
Q9ULX3
Q9ULX6
Q02725
Q9NDM2
P80276
P80270
P86825
Q8C9B9
Q9HAH7
A2AKK5
C7E3T4
P37610
A4K2M3
Q7Z589
Q64355
Q8NHS9
Q64350
B2RXS4
O35295
P05023
P05020
P40473
P40471
P40470
P40477
P40476
P40474
P83674
O35126
P08898
Q8BH57
P83997
P70194
Q80YN3
P18621
Q9EPK5
P18626
Q9P265
Q9P266
Q4ADV7
Q9P260
P04378
Q86WV1
P70441
P47120
P47122
P47129
P02798
Q3SXM5
P02792
Q9QYE6
P02794
P02795
P04083
P04080
P09077
P53778
P53779
P01261
P01260
P01263
P01262
P01265
Q5I4E5
Q5I4E6
P01266
O76094
O94311
P39076
Q9CAX6
P46980
Q92556
Q92551
P03681
Q8R139
P00138
P14626
P14625
P14621
P14620
Q9Y3P8
Q9Y3P9
Q9SJI7
Q9C115
Q8C525
O95571
P53121
O95573
Q8WUM9
Q8WUM4
Q8WUM0
Q99567
A2PYH4
P38859
P38853
P38850
P38856
P38854
P82315
O74388
Q96HF1
Q9Y5F7
Q66GQ2
Q9LHS0
P12709
O13722
Q9URY2
P86129
P86128
P86127
P86122
Q9URY8
Q43531
Q14865
Q06410
Q8NI08
Q06413
P10631
Q11119
Q93VP3
Q9HD67
O14718
P15288
O14713
O14715
Q96F86
P69770
P69776
Q8N7N5
P0AB91
Q6NZP2
Q9ULC8
Q96C57
Q9ULC4
P11940
P11943
Q8VC52
P78820
Q29W19
Q3UQN2
Q8K2J0
Q9LIS3
Q9Y463
Q9Y462
Q9Y467
Q9Y466
P20165
P20164
Q15018
Q15019
Q15012
Q15013
Q15014
P45974
P45976
O15144
O15145
P45973
O15294
Q9SB63
P04564
P32577
P32571
P04566
P32578
Q8N370
P53890
P53893
P53892
P53894
P53897
P53899
P53898
Q76FK4
Q9W484
Q92945
Q9Y5L0
Q9H9A7
Q3U2P1
P10398
O36004
O43172
Q8N594
Q9QZC2
O43175
P53235
P53236
Q86Y91
Q0IUL4
Q9BSC4
Q9Y5L4
Q7SID2
Q91W89
Q9V460
Q8IWZ8
Q9V464
Q9V468
Q8IZW8
Q8IWU9
Q8IWU5
Q8IWU2
A6NIH7
Q8GSA7
Q13433
Q13435
Q13439
P11118
P0A7J7
P63276
P37045
Q9VVI9
Q9VVI2
Q5XJ34
P49955
Q9P7J6
P37059
P55306
Q8JIM3
O66442
Q96BJ8
Q9ESK9
Q96BJ3
Q8CE46
Q9NV70
P84777
P18420
P18422
Q99LL5
P70600
Q9VWE6
Q9P7B3
Q9P7B2
Q9P7B4
Q9VWE0
Q03347
Q03343
Q86XJ1
P59542
Q80SW1
Q7YU24
Q96CX2
P56658
P0C7B0
P29056
P54471
B1AY13
Q6AHZ1
Q61923
P02598
Q9BUZ4
P35367
Q8WYK2
P27986
P27987
A5YM69
P24721
P24723
Q7Z5B4
Q9DBZ1
Q8T9R8
Q8N0Z3
Q6PHR2
Q8NEV8
Q8NEV4
O42700
Q8N9U0
Q86DU6
Q9LJK3
Q58625
Q62785
P25311
A4ZKE4
Q6PAL7
P82660
P82661
P86323
P33038
P36049
P36048
P36047
Q9WV69
P36041
P38919
P38912
P38911
P38910
P38915
Q9D706
P07368
Q9Z1E3
Q9Z1E4
P83486
P07363
P07360
Q9ERS5
Q67YI9
Q9GQV7
Q26069
P84895
P84894
P84897
P84896
P84899
P84898
Q9USM3
Q63433
Q96A19
Q99M51
P85141
Q9LK32
Q9LK36
Q9LK35
P84234
O60861
P84233
Q9UBC9
P38261
P38260
O60869
P38262
P38264
P29804
O74845
O74842
O74843
Q9LVX1
P40537
P40534
P40535
P40531
Q9NLA3
Q8BP47
O70161
P08913
O70166
P52306
P02459
P02457
P02456
Q9NVX2
P02454
P02453
P02452
Q69YH5
Q9H7E9
Q640N2
Q61554
Q04347
O95696
Q04690
Q04692
Q04693
Q04694
Q04695
Q9BXI6
Q12329
Q9W0S9
Q12321
Q12324
Q9D0M2
Q9D0M1
O94986
Q9C6B8
P93050
P42704
Q8VI36
P87157
P87153
P87152
P11350
P14180
P87159
P61326
Q96MM6
P34022
Q8K1M6
Q9DBG7
Q9DBG3
Q9DBG1
P83218
P54072
P54071
P86753
P86755
D2Y1Y1
D2Y1Y0
D2Y1Y3
D2Y1Y2
Q41811
Q13535
P13864
P13861
P13863
Q4VA53
Q4VA55
Q7Z3C6
Q9VUY9
P34216
P34217
P15504
P59169
P0C615
P38826
Q9SKJ7
Q9LJP4
P81765
P68431
P19836
Q14980
P68433
P12111
P68432
P12115
P13241
P13243
Q03631
Q86XK3
Q96AT1
Q9RME2
Q5TCQ9
Q84FS5
P29349
O94477
O94473
P29341
O80345
Q7Z5J4
Q9DC50
O81439
O44424
P0A8N5
Q86UE4
P56329
P0A2E1
P0A2E2
Q9M9V8
Q9LEY9
Q6P1J9
P27619
P20649
Q5M775
P20647
P27616
P20645
Q05958
Q5TG08
P20393
P20394
P53914
P53911
P53918
P53919
Q6P0T2
Q8TEA8
Q8TEA1
P32308
Q7M4E8
Q7M4E9
Q01094
Q01097
Q6PI48
Q92890
P26569
Q86X02
Q9SS47
Q8CFI0
Q9NYL2
Q9NYL9
Q8LBL1
Q14156
Q14157
Q14152
Q14153
Q14151
Q9CWR7
O88935
O88939
Q9NZB2
Q6DID3
Q9NZB8
P72504
P72505
P72508
P85309
P30273
P30275
P34972
Q9BRD0
Q6MZP7
Q7TPV4
P06753
P06757
P0C8V9
O42938
O42931
P0C8V5
P0C8V4
Q9VAN6
Q96S99
Q96S97
Q96S94
Q60953
Q9LFS4
Q9EQH3
Q8WWW0
Q5SNZ0
Q8BG15
Q6NY74
Q9D7N3
Q99KY4
Q8IY84
Q8IY81
Q08412
Q2VLH6
Q5JR12
Q9EPN1
P43897
P00341
Q9H583
P00342
P0C5G5
P14242
P08592
Q68CZ2
Q9UTR5
Q9WV89
P23260
Q9WV80
Q62084
Q66JX5
Q9H324
Q2TB10
A7HD43
Q24325
Q9Y7U7
Q9Y7U6
Q9Y7U5
P81431
Q9Y7U0
Q9LFA3
Q62627
P42859
P42858
P0A1V8
Q9VS59
Q9VS50
Q961G1
Q64669
P03069
Q9UHP3
Q7M3T3
Q5DU25
P33202
P33203
P33200
P33201
E3PRJ4
Q9XF88
P09965
Q9WTU0
P09960
Q9H0F6
Q7Z434
Q9CW79
P47988
P47989
Q9QXY4
Q9QXY6
Q9QXY1
Q9UBF8
Q9UQF2
Q9UBF1
Q9UBF6
O54329
Q6P9R2
P03930
Q9NSI6
Q9NSI2
Q6IC98
P02089
Q9Z0F6
O14460
Q8BJS4
P02086
O14467
Q32Q92
Q8NFZ5
Q8CBW3
Q8R1F6
P14234
P79874
P05198
P05197
Q7KTX8
Q9P795
Q9P790
Q9WTP0
Q9WTP7
Q9WTP6
Q9NTI5
Q3TWI9
P01579
P46165
P46164
P46163
P46162
P46161
P01574
P46168
O15534
Q13283
Q13286
Q13285
O80939
P09436
O80934
P15543
Q9W4D2
O70479
P97367
P97366
P48193
A4G215
O59778
P04717
P04711
P04718
Q5NF56
Q8R080
Q9W261
Q16828
Q16829
Q16821
Q16822
Q5FW57
Q9VXK6
D1MPT3
Q86YV0
Q15139
Q961C9
Q9D8T4
Q9D8T7
P49746
P49748
Q15428
Q9VIF1
Q9VIF0
Q15424
Q15427
Q99NE5
Q8ND76
P60849
P11679
P11678
P60840
P60842
Q96EA4
A0AK05
P55735
P59648
P59644
Q6ZPE2
Q96NW4
P51430
P57776
P55884
P55885
Q8N2G6
P38772
Q08650
D5A0Q7
Q24583
Q6ZV73
Q3U1N2
Q8C129
Q80V31
P56289
P56287
Q00796
Q9Y371
Q9Y376
Q8BSS9
O89053
P16951
Q9QX47
P32806
P32801
P35465
P35466
P82650
P82653
P82652
P27005
P20056
P20054
P20053
P20052
P0A9Q9
P25713
P0A9Q7
P25719
Q8NFA0
Q7K2G1
Q9WUH1
P0A3F4
O43663
P61922
P61923
P61926
P61927
Q9FLT4
Q9ET78
Q8NDI1
P85727
Q9ET77
P23654
Q64467
P32119
Q8R0S4
Q8R0S2
Q8R0S1
Q9BWE0
O35214
Q9SU58
P33441
P33442
P33447
O43087
O88874
O43082
O43083
Q9NDE8
Q9NDE7
P24160
P33992
P33993
P85511
P33991
P85514
Q9CRA8
Q9CR62
Q9VB08
Q9X218
Q80YF9
P47216
P47214
P47215
P47213
A2BGR3
P86566
Q9P4X4
P80945
P27824
Q9VX09
P86569
Q9M306
P83916
P83911
Q9P347
Q8IZ21
O76013
Q9P2N5
Q9P2N6
P01773
Q8WYA0
P01771
P01770
Q96T58
P03601
P03600
P03605
P03607
P03608
Q8LG54
Q61235
Q61234
Q61233
Q9DCL9
Q9DCL8
Q99650
P42338
Q9Y3X0
P42331
P09384
P09382
P41823
P41820
P24033
Q02241
Q02248
Q9X0D0
O43052
Q96RF0
P82396
P86431
P82391
Q96HN2
P86432
Q9JIH2
Q9JIH7
P19669
P19660
P19661
P04653
P15175
Q8N4H5
Q9XFD1
Q9FRF9
Q6PCP5
O60176
O14791
O14795
P82970
P82978
P82979
Q81VF6
Q96F07
Q9Y5N6
Q9ULK4
Q9SUM3
Q3UHU5
Q96A22
D4GYZ1
Q9C1X1
O00629
Q8C4S8
P40222
Q8NCG7
P05389
O95255
O95256
P0C0T4
O95251
Q9BW85
Q9HB07
P65728
Q43316
P0C170
P0C175
Q9HB09
Q07362
P0AFJ5
O59096
P62970
P62971
Q8VE37
P62979
Q01201
Q8R519
Q8R516
P32848
Q9D8S4
Q04182
Q04183
P15992
O08756
Q07981
O08750
Q8L4D8
Q8IYW5
Q9C0Z7
Q5SI02
O14236
P43146
Q9H3C7
P49167
P46318
Q8CDP0
Q92616
P52491
P79745
P79746
P17844
Q9D0E1
Q14586
Q6EVK6
Q2TAY7
Q9NRF2
Q80WM3
Q13129
Q13126
Q13127
O45818
Q13123
Q9NRF8
Q9NRF9
Q9ZPJ8
Q9QZK7
Q9QZK2
P10869
Q641Q2
P10862
P45662
P54762
P54760
Q9VCC0
Q80VI1
Q6XUX3
Q02724
Q9KQG2
P38274
Q70E73
P48787
Q12297
Q12296
P16083
Q12292
P16086
Q8JZQ2
P62491
P62495
Q8JZQ9
Q867F4
P16333
P16331
P16330
P16339
P62141
P62140
P0CH20
P12429
Q8SWU7
Q9D4C5
Q9VVA0
Q96HS1
Q9BX46
Q9BX40
Q06116
P78827
P0AD61
Q8GPI4
P51608
Q9Y6R4
Q38PT6
Q9Y6R1
Q9Y6R0
Q7Z4H3
Q9Y6R9
Q7Z4H7
P17064
P17065
P17066
P49954
Q9P7J8
P49959
Q8C863
P13773
Q5U4N7
Q99LD4
P23038
Q00612
Q00613
Q3TBD2
Q8BNQ3
Q06668
Q9UL63
Q6NZC7
P55963
Q9M0R2
Q969T7
Q969T4
Q969T9
O33246
O33244
O88532
Q6VNB8
Q9UKM9
Q8VCF0
P0C233
P0C234
P0C237
P0C238
Q86T03
P32634
Q8N9M1
Q8CH77
Q8BHK9
P32639
Q01560
Q6NYC8
Q8BGE6
P22342
Q570Y9
O75955
P21538
Q08379
Q08378
P16858
Q09028
P58876
P58871
O43781
Q9UPM8
Q8VHX6
Q8NEN0
Q71FD5
Q922M7
Q8NEN9
O43432
P41375
O43439
Q39002
Q9Z1M0
Q9Z1M4
O75376
P25691
O75379
P25694
Q8TCU4
Q8TCU6
Q6P2H3
P23595
P23594
Q923Q2
Q9BSV6
Q4JIM5
O74775
Q9Z2E2
Q9Z2E4
P06454
O70472
O70475
Q15477
Q99442
Q9H6A9
Q8CC35
Q9HCG1
Q27331
P08992
P08993
P08994
P08995
P38779
Q9NUB1
P80043
P80041
P30566
P80049
P61106
Q96H86
Q3MKQ2
P85720
P85721
P85722
P85723
P85724
P85725
P85726
Q9WUH7
P85728
P85729
P70096
P70324
P70326
P31385
P31384
P31381
P31380
P31382
Q9BVJ6
P47006
P47001
B3EWK5
P07463
P07462
P09733
Q13UL1
P53037
Q86US8
Q1HA14
Q62868
Q8BZ21
O15056
Q92613
Q92610
Q92617
P46669
Q92615
Q92614
Q9D0E3
Q92619
Q92618
P46660
P46663
Q53GL7
Q9Y6I4
Q9Y6I3
Q94A06
Q9Y6I9
P42787
Q9W517
P01106
Q91XS1
P01100
P01101
P01108
P06339
Q6ZUT9
P00270
Q6ZUT1
Q6ZUT6
P08461
Q10138
Q10134
Q7ZXH9
O95433
P05737
Q53QZ3
Q62137
Q62136
Q62130
Q62132
Q8TD08
P05739
Q8N5D6
P81580
P97465
P97467
P40925
P40924
P40926
Q9JJX6
P12624
Q96PK6
P86609
Q6TQE1
P84870
Q96ME7
P81058
P81057
O94740
Q2LD37
Q5FWI3
Q9UPP5
Q8VD63
Q9UPP1
Q8VHC5
Q5T0Z8
A0AAR7
Q9LJX0
Q06752
Q9LJX4
Q7Z3K6
P13574
Q7Z3K3
Q07084
Q5Y4V6
Q5Y4V3
Q5Y4V2
Q9UJF2
O00189
Q99N96
P03191
A6QJM6
Q924H7
Q12888
P14927
P14921
P14922
P14923
Q12882
Q00362
O00453
Q10951
O00458
O00459
Q8C0D4
Q8C0D7
O95197
Q9W391
O54834
P32432
P57053
C0LGD7
P57059
P17478
Q9LVE0
Q9I7X6
Q75WH5
P53999
P53995
P53997
P53990
P53991
P53992
Q9Y704
O30652
P78371
Q6P1R3
O15350
O15355
O15357
P32389
Q99832
P32386
P32380
P32381
Q99835
Q93QX0
Q9ZSD4
Q04067
Q04066
Q9H7X0
Q8R3N1
Q15825
O43237
O43236
Q9NYD6
P49089
Q9D0L8
P10123
P10126
Q505D1
Q8TEY7
Q7CH76
P49336
P56820
Q3UE31
Q3UE37
P97875
P25389
P67809
P67801
P67800
P67803
P67802
Q8L586
Q13371
Q13370
P45561
Q9CWZ3
P63137
Q9CWZ7
P61408
Q8NC60
Q6ECI4
Q9BRL6
P41440
Q9D1T0
Q9SL76
Q9RV31
Q6ZR08
P16276
P16274
P16275
Q53H12
P21310
P62266
P62262
P62263
P62260
Q5ZRF3
P37262
P62269
P83569
Q9EQP2
P31146
P83567
Q9S7U9
Q9DAU9
Q9Y2G1
Q9Y2G3
Q08943
Q08945
P58681
Q01842
Q01844
P09132
Q08492
Q08493
Q08491
Q08496
Q80Y24
Q08495
P56597
Q08499
P56593
P37840
Q9D1L0
P49036
P71691
Q9Y4U1
Q53LP3
P35269
Q9VUL1
Q08236
Q08234
Q08235
Q08232
O60496
O75000
Q5Y4V8
Q9QZ85
Q09725
Q09729
Q96AG3
Q96AG4
Q9X2W8
Q9FMJ0
Q10183
Q8K3Y6
O14095
Q6P4F7
O08575
Q8IW45
Q8IW41
Q6IBS0
P22138
P22133
P22137
P0CX69
P0CX68
P0CX65
P86046
P86047
P33176
O43572
P31994
P31995
P07207
Q71UM5
Q15648
P0ACQ4
P0ADG7
Q9BQ15
P41500
Q9XF04
Q96B54
Q63572
P30990
Q26292
Q8RWD9
A6X8Z5
C4NYP8
Q9UQN3
P85022
P85020
P69436
P69437
P33284
Q7Z2Z1
Q7Z2Z2
P84370
P84371
P84373
P84374
P84375
P84376
P84377
P84378
P84379
O95487
Q9Z0N1
Q8IUG5
Q24423
Q5GLZ8
Q9H0N5
Q9H0N0
Q9CPU9
P05114
Q96I25
Q96I24
Q53HC9
Q8I6S3
O95905
O35633
O35638
Q9BRQ0
P52593
P52592
P52597
P52594
P15891
Q04264
Q9H1D0
P43378
Q9HBD1
P09671
P53177
P53172
Q14318
Q8R5M8
Q14315
P02666
P02662
P02663
P02668
P02669
P06101
Q8R007
Q92797
Q92794
Q92793
Q8R001
Q92791
P04797
P06102
P04792
P43598
Q63961
Q9VHH9
Q99247
Q6AWG9
P87050
Q02950
Q02953
P87053
P87058
Q96DM3
P11541
Q99767
P40038
P11544
Q10368
Q10362
Q10366
P17252
P17255
Q9BZ71
P05945
P05946
Q02371
P05941
O59732
O59730
O59735
P34123
P50528
Q8WXI2
Q8WXI7
Q8WXI4
Q96EI5
Q8WXI9
Q9UN37
Q9UN30
P34223
P50526
P50527
Q7L590
P19970
P19973
P19974
Q16204
Q718F4
Q03772
Q03771
Q03774
Q03778
P82439
Q9CQ22
Q9CQ20
Q07471
Q07473
O14625
Q07478
P85542
O94534
Q8BFZ2
Q6PGN3
Q8N8F6
Q6PGN9
Q3UEI1
Q921K9
P56201
P13051
A1A708
Q4KUS2
P13056
Q12434
Q12433
P16664
Q0AB67
Q6P1R4
Q1RG60
P35754
Q01738
Q3U1F9
Q04922
O75528
O75525
O75526
Q9Y519
O75521
Q6PDM2
A2RRV3
P51784
P28680
P28681
P17536
P17535
Q8NFI3
Q65Z40
Q8CBD1
Q01196
Q9FY48
P62888
Q9H4H8
P32198
A5PLC8
P32195
P32194
P32196
P32190
P26351
P12839
P26358
Q8R1S4
P10088
P10082
Q8R1S9
P10080
P24844
O46072
Q791T5
P49279
P11441
B1P1G0
B1P1G3
B1P1G2
Q5SY80
B1P1G4
B1P1G8
P08616
Q7KLV9
P85221
P85220
P85223
P85222
P85224
Q9NQR4
Q12690
Q7LZC4
P29375
Q5X0V0
P85599
P85598
P11023
P85593
P85592
P85591
P85590
P85597
P85596
P85595
P85594
P61230
P25079
A7E2F4
Q9BPU6
O35433
Q9JKV1
Q9VIQ0
Q8VBT6
Q9P2F8
Q8VBT0
P31269
Q80YV3
Q9D3S3
P55273
Q60855
P55271
Q8GYM6
Q96ET8
P34163
P34161
P34166
P34167
P34164
P34165
Q9DCT6
P18085
P25929
Q8BPN8
Q8VDF3
P00429
O43837
P08651
Q9X0L5
Q3UYV9
Q61851
O13633
O13637
Q6IQ97
O60684
Q9SJY7
Q09882
Q5KY88
Q09889
Q9H040
Q5VW32
Q5VW36
Q6A0A2
P23458
P23457
Q2M2I8
Q42112
Q9Y5V3
Q8C8U0
Q9UUI3
P49591
Q9UUI7
P03300
Q4Z8K6
P0AGD3
Q8K2Z4
P49334
P33329
P33328
Q6B0I6
P33322
P33324
P33327
P0A9B2
P09884
Q6P5E8
P0AFB5
Q6ZSY5
Q8TDN6
Q8TDN4
Q5QNW6
P51946
P03872
P51948
O77086
P03876
Q9H2C1
Q9H2C0
Q9BYE0
O14545
O14544
P30671
Q8NBW4
P47712
P47710
Q9LTT8
P38314
P38316
P38310
P38313
Q9C0B1
Q9C0B0
Q9C0B5
Q9C0B9
Q9CXI5
Q8BQ30
P05090
Q93099
P05097
Q9QYR6
Q27750
O95831
O95835
P54819
Q80WE4
Q9QZS2
Q9QZS3
Q9QZS8
O09000
Q61176
Q61171
Q9H3K6
P98179
P42679
P42677
P98172
P98171
P98170
P98177
P98175
P98174
Q04767
Q04760
P04050
P00745
P00744
P00747
P00741
P00740
P00743
P00742
P00749
Q14500
Q12217
Q12216
Q12214
Q12213
Q80XU3
P42994
P12931
P46970
P46974
Q91ZM8
P46979
Q91ZM2
O94876
O94875
O94874
Q8IXT5
Q6LZM9
A2A5R2
Q9VVY3
P50226
Q9VCK0
Q7M742
P49662
Q96BZ8
P54105
Q06263
P54103
Q6ZSB9
Q96BZ4
P14520
O59678
P14527
O59676
A0JMK9
O59675
Q15293
Q15291
P59768
Q13625
P59764
Q13627
P59761
Q13620
Q9R1T4
P52888
P24141
Q7Z3U7
Q8WZJ8
Q9LX31
A2V735
P51681
Q9NP97
Q8BWF0
Q8VCN5
Q96SU4
Q03921
Q6ZU35
Q86T82
Q9Y237
Q9Y230
Q9Y232
Q9Y233
P10515
Q8BIK4
O88602
P0A7I0
Q6P5Z2
Q8TB61
P53860
P53861
P53863
P53865
P53866
P53867
Q922U2
P35541
P35546
Q8BHS6
Q5JXB2
Q8NEF9
Q8BHS8
Q6PDK2
P25613
P25617
Q39085
P25618
P25619
Q39083
Q5VZ89
Q8IYB7
Q8IYB1
Q6IPM2
Q8IYB3
Q01082
Q9TZ51
Q8IYB8
P20265
O43707
P61807
O43708
P61803
P32333
P23511
A1ZBW7
P36871
Q5B038
P0A817
O69250
O05435
Q8N655
P40028
P40029
P40024
P40026
P40021
Q5DTL9
Q9FX53
Q9C9M7
P86942
Q9W2U4
Q769E8
Q8R4V1
Q9JM52
Q9JM58
Q9BUL9
Q9BUL8
Q86X10
Q5BJY9
Q9BUL5
Q6WVG3
P22641
Q95NR9
Q9QUH6
P07170
Q80X80
Q80X82
Q5D1E8
Q96K78
Q96K76
P47083
P47082
P47089
P30307
P30304
P30305
P30302
Q9NVH6
P30301
P39428
Q5SVL6
Q9WXK8
P31652
Q9BXY0
A6NHQ4
A2AJ88
P37261
P09405
Q19749
P08758
Q9Y448
P08754
Q9Y6A5
P87228
Q9FGZ9
P01189
P01184
P01185
P01186
P01180
P01181
P01183
Q91VK1
Q6STE5
P42073
P83102
Q12024
Q7RTS5
Q7RTS7
P18322
Q96LA8
P18320
P18321
P00586
P0C7W7
Q969G3
Q969G5
Q4A724
Q02521
Q5HYI7
Q9FL54
P86578
P86579
Q9V6Q2
P86570
P86571
P82051
P86574
P86575
P86576
Q86TC9
P07806
Q96PC2
Q08949
P07919
P86683
P86680
P86684
P07910
Q9VK34
Q7Z2K8
P97751
P97756
P30880
P41035
Q8BMQ2
Q8BQM9
Q8VHK1
Q8VHK7
P04464
P04467
A1L1M4
Q8T053
P85881
O60343
P85883
P85882
O60346
O60347
O60344
P85886
Q16342
Q91572
Q9SKZ1
Q56312
O76963
P53719
Q923D5
P40347
P40340
P40343
Q9UJN7
O15027
Q8C0L9
O15021
O15020
Q8C0L0
P38435
Q8NAT2
P38431
P38432
P38439
P80363
Q8N5C6
P84862
P84863
Q07002
Q8N5C8
Q9LJD9
Q14571
Q8R411
Q5TYW2
P69017
P69018
P69019
Q12802
P69152
Q12809
Q9BU76
Q9Z2V6
Q17UY9
Q9Z2V5
Q7TN99
Q9H7P9
Q8NI35
Q8R3F9
O94248
O94244
P39744
Q9LVM5
P39743
O14727
P49005
O13855
P49006
P14306
Q8TEQ0
Q8TEQ6
Q9HGQ2
O14081
Q78JT3
A4IM54
Q13049
Q9BXF6
Q13045
Q13043
Q13042
P67881
P67880
P67882
Q97VT7
Q14774
P54609
Q99252
P48356
Q94AG2
P48353
Q99258
Q99259
P28878
Q9JS17
Q02645
Q9NZ20
Q02641
Q02642
A2BEA6
Q02648
Q12392
Q12395
Q9D0V7
Q9N4V0
P21397
P11474
P84366
P19262
P19263
Q12020
Q53H96
Q12028
P30427
Q58T79
Q58T74
Q58T77
Q5SUE8
Q58T70
Q96FQ6
O35867
Q8NE00
Q8NE01
P49585
P49586
Q9P0U4
Q9P0U3
P49588
P49589
Q9VKV5
P33304
P20444
Q9C0F1
P20448
P20449
Q676U5
Q2VZZ9
Q15554
Q96GM8
Q03063
Q03060
O82486
Q06010
Q9EQX0
P29399
Q811Q9
O80397
Q5U3C3
Q99KI0
P56516
P56515
P56514
Q13813
Q9SKG5
Q7Z3V4
Q8BLH7
O88477
Q5JRA6
O44185
Q05468
Q3B7Z2
O13911
Q86W25
Q9NB04
Q8TF42
Q8TF40
Q68CJ9
Q68CJ6
Q96Q42
Q9SA56
Q8C015
Q80W47
Q6P0N0
Q8TDC3
F4KD71
P35663
Q8C5L7
P35669
P01255
P07281
Q8N1I0
P07283
P41236
P07284
P41234
P41235
P41239
O08605
O08609
O08608
P26267
P26263
P06884
P06885
P06887
P25406
P25405
P25409
O75143
O75146
O75145
Q9CQQ7
Q8TEJ3
O74430
O74434
P40187
P40186
P40185
P40189
P40188
Q5XJD3
Q9BQI6
Q9BQI3
P23721
P23724
P23727
Q9NYW6
A0R066
Q69ZW3
P36586
Q91V41
P36583
P36580
P36581
P38630
P38631
Q13164
P38634
O35326
P30405
P80167
Q60749
P31750
P31751
Q8R2M2
P85609
Q9BRY0
P85607
P85606
P85605
P85604
P85603
P85602
P85601
P85600
Q9NSY1
P38187
P38181
Q941C7
P70207
P18824
P18827
P18826
Q9HBL0
Q9HBL6
P02557
P07702
P07703
Q9P2W1
P04244
P00958
P00956
P00957
P00950
O60563
O60566
Q5SPW0
P25188
Q9V3P6
Q8IY33
P43511
D5GSJ8
Q9LTC0
P17610
Q5I6Y1
Q60932
Q80TN5
Q00987
Q05682
Q05683
P14020
O95229
Q8MT06
Q8BZ05
Q9EQG9
Q9P1T7
P00048
Q9WV32
P00043
P00046
P00047
Q9WV34
Q62073
Q62077
P09641
P41911
P41910
Q8RXX9
Q96JN8
P82159
P82156
P82157
P82154
P82155
P82152
P82153
Q96JN0
Q9ZVI3
Q9Y7N9
Q9Y7N0
Q9Y7N1
Q9NS56
Q86S05
Q61011
Q16533
Q5R3F8
Q16537
Q16539
Q24491
Q6ZWU9
Q6P4Q7
Q9ZP06
Q99314
Q3UPL5
Q3UPL0
Q8BJ05
Q6IAA8
Q99PV0
Q42681
P0A6B7
Q6PGF7
Q9UNK9
Q8WXA9
Q91439
Q4QQM4
Q8TBF4
O74374
P22134
P98083
Q8BG05
Q68DE3
Q9T041
O00712
Q9H2V7
Q7KRY6
Q7KRY7
O55042
Q9UBM7
Q921C3
P0CX67
P0CX66
P48960
P48962
Q9Z0S3
Q5TAX3
Q15166
Q69ZL1
O15254
O15255
Q3UU41
O15258
O15259
Q9LME4
P29404
P29403
P29402
P29401
Q9H0S4
P32263
P32260
Q9NZL3
P62806
P62807
P62804
P62805
P62802
P62803
Q92833
Q92831
Q92830
Q92837
Q92835
Q92834
Q92839
Q8IY95
Q8TAL5
Q8T697
Q9Y597
Q9Y592
B3EWG0
B3EWG1
Q76JU9
P10000
Q8K120
Q8NFQ8
Q8K124
O14123
P58397
Q7L8L6
Q9HAP2
Q9LT31
Q25413
P07204
Q5VZL5
Q8R0C0
Q7S6N4
Q9BWU0
Q9BWU1
Q13233
Q13237
Q75WH2
P10914
Q75WH4
P48147
P48143
P48142
Q9UT81
Q96DR7
P50396
P50395
P21675
O42874
P62387
Q9VFK6
P30291
Q03188
Q86WN1
Q01966
Q03233
Q06604
Q03231
Q06609
Q06608
P78917
Q5FYB1
P49796
P49790
P49792
P51116
P51114
Q86VD7
Q5SV85
Q55FF3
Q08174
P35251
P35250
Q08170
Q8VZC7
O64517
Q9H773
Q00764
Q6IQ19
Q5T2D3
Q5T5P2
Q8VDN2
Q8VDN4
Q56Z59
Q86YH2
Q9DAK9
Q8TE68
Q62277
Q62273
Q62270
Q9XEC1
Q8BYY4
Q9FKA5
Q9SRR2
Q8WVD3
P42950
Q5T3J3
Q9UGC7
Q8N4X5
Q9C895
P27302
Q4LB35
P47900
P22769
P86253
P86255
P86257
P86256
P86259
Q8WY22
Q9HA77
Q9UFC0
O43324
Q7CP90
Q9UUA1
Q9UUA2
Q6PEV8
Q9UUA4
P0A9Z1
P09803
P81155
P81153
P80287
Q9NWR8
P80288
P80289
Q3UPF5
P36132
P36131
P23686
P36139
Q9BYM8
Q8BH07
P39958
P39954
P39955
P39956
P39953
Q64368
Q7K4H4
Q9BWH2
Q8NHV4
Q9TTF0
P02299
Q9C0J8
P02293
P02294
P08865
Q9H2K8
P47792
Q9H9E3
O35177
Q8L7U5
O67931
Q3TES0
Q61462
Q9BPJ7
Q49AG3
Q9NZW5
P38398
Q80YS6
Q04458
Q9VRP9
Q9EP53
Q9VRP5
P18615
P07515
P02741
P07516
P02747
P02746
P02745
Q9BZE2
P02748
P20107
Q9BZE4
P53725
P53723
P53729
P43490
Q9VLK2
Q61285
Q9SAR0
P46467
Q56UQ5
Q61288
Q9H981
Q80BK4
Q91ZU6
P41891
P41896
P41895
Q01594
Q92508
O13370
Q92504
Q92503
Q02858
O89103
Q9VWY6
Q96HC4
Q99JF8
Q9JIS1
Q9JIS5
Q9JIS8
Q80VY9
Q99684
Q8IN94
P14618
P11226
Q5SQX6
Q96BR1
Q96BR5
Q6UW68
Q15746
Q96BR9
P11121
Q15742
O95503
O15439
P38804
P38806
P38800
Q99536
P38809
Q99081
Q96RS0
Q96RS6
P40855
Q9SIZ4
P40856
P40851
P40850
P40859
Q7KN90
Q9NS69
D3ZCE5
Q9Y4G6
Q9NS61
P12755
P12757
P12753
P13489
Q03435
P13487
Q14839
Q9HD33
O14745
O14744
P12285
O14746
Q07538
Q5TKA1
Q07532
Q07533
P50406
P50402
P15252
P10591
P10592
P69706
P10599
Q5SNT2
Q5JTH9
Q9ULF5
Q96C01
Q96C00
Q96C03
Q8I6S2
Q9XII1
Q6P5R6
Q00168
Q00169
Q9S713
Q8NBJ4
Q8NBJ9
O75400
Q8CGE9
P20152
P20153
P20156
Q8CHG7
P20155
P17679
P17678
Q8KQR1
P17676
Q8BGU5
Q9DB20
P78795
Q8IYJ3
Q9H8G2
O17468
A1Z9P3
Q8N302
Q92974
Q6AI08
Q9H2P0
Q92979
Q99942
Q9BSF8
D0VX06
Q28588
Q8LF20
P0A894
Q3U2S4
Q05823
Q8IWX8
Q78PB6
P24928
Q28055
Q8RX77
Q95YI5
Q8CDM4
Q8CDM1
Q68E01
Q8N680
Q4PH53
P56917
Q9ESV0
P49429
P49427
P56919
P56918
Q5DTT2
Q8IZH2
P37062
P37061
P67935
P67934
P67936
P67933
P67932
P24270
Q9BUT1
P11140
P11142
Q00955
Q6LED0
P25339
Q08CK7
P06628
P06624
Q9ESL4
Q9NV06
Q9FIQ0
Q9D5V6
Q91XC8
Q9UQ49
Q03373
Q03370
A4IFH5
Q96CW5
Q96CW6
Q96CW1
P25808
P83184
Q9SCZ4
P09227
P00509
P00508
Q9Y6Y0
Q9Y6Y1
P00503
Q80Z37
P00507
P00506
P00505
P00504
Q9UKV8
Q06147
Q8BWS5
Q9UKV5
Q9UKV3
Q9UKV0
Q8VIK2
P71589
P71586
Q80U87
P0C1Q5
P0C1Q4
P0C1Q2
Q5T9G4
Q53FZ2
P30802
P85803
P85802
P85805
P85804
P85807
P85806
Q9H251
P85808
Q9H254
Q9H257
P36000
P26754
Q8VEM8
Q8N3U4
P36076
P36075
P38922
P38920
Q9CR86
P38925
P38928
P07334
P80675
P80674
P07333
P80676
P80679
P80678
P04975
P04972
P04973
O70480
O25130
Q06934
Q9UEW8
Q9R020
Q92796
P43597
Q9USN8
Q9UJV9
Q8I7C3
E9Q8I9
P04798
P69092
P69093
P69094
P69095
P69096
Q9NUM4
P80098
Q9C3Y6
Q8C0T5
P38210
P38212
P38213
P38218
P38219
Q61584
Q61586
Q9UMX0
Q9UMX1
Q9UMX5
Q8BP78
O74814
Q6YD92
P02466
P02467
P02465
P02461
Q5BKX5
Q5BKX6
P05202
P05201
P05207
P05205
P56620
Q9BXN2
P52688
Q8BZ98
Q9BVG4
Q9BVG9
Q9BVG8
P42737
P04150
P15471
P53080
P15472
P53086
Q3KVL7
Q14264
Q12311
Q12316
P19158
Q12315
P19156
P19157
Q46079
P53550
P53551
Q9XI36
P54687
Q9VQU9
Q05512
Q05513
Q89504
Q05518
Q05519
P11383
P11387
P11384
P11388
P85447
Q96PP9
Q96PP4
Q96MP8
P61371
Q96MP5
Q9SUQ3
Q9SUQ7
P05787
P05784
Q7T312
P05783
P14407
P14404
Q10218
Q8BXB6
P13834
Q96GE4
O95718
Q13541
Q13542
O95714
Q13546
Q13547
Q02952
P34244
Q6PD74
P34240
Q8BRK8
Q02959
Q13895
Q5U3K5
P48679
P48678
P0C642
Q9NQ92
Q4V8B0
Q9FMZ0
Q14GK9
P10415
P10417
Q10411
P10412
P10419
P29317
O94447
P29311
O94441
Q5T0W9
Q08722
Q08723
P0A8M3
Q9UIF8
Q9UIF9
P35194
P35197
P35192
P35193
P53949
P53947
P53946
I1SB07
P53940
Q9VCU9
Q9QY30
O75900
A1L390
Q09184
C0LGQ9
Q6PJF5
Q7Z094
Q8K097
Q8WU10
P06800
Q8WU17
P32357
P32356
F1M7Y5
P32351
P32350
P26599
Q64511
Q64512
P40106
Q24133
Q9BQA1
Q94AZ2
Q9HDB5
Q118E6
P36507
P81877
P81872
Q8IXI2
P21902
Q9UBL3
O88907
O88904
Q9Z351
P55263
O70318
O70310
O70311
Q9BRA2
Q9BRA0
P07032
P07033
P07031
P22455
P22457
Q9NZG7
Q96L34
Q00947
P30228
P30224
P30227
P30226
P84087
Q5VIR6
Q837J0
Q9WVF8
P85687
P34909
P85685
P85684
P85683
P85682
P85681
P85680
P34902
P85689
P85688
Q9Y2R2
Q9Y2R0
Q9Y2R5
Q9Y2R4
Q9Y2R9
Q6GZ04
Q02370
P06783
P06782
Q7TPS5
P06780
P06787
P06784
Q3E7X9
P70288
O42947
A2BIJ3
Q61033
Q61037
Q8WWZ4
Q8KQ56
A0QZZ6
Q9D5U8
Q08446
P0A7T7
P22396
Q8BTV2
P31006
Q96AJ1
P34079
P15559
C6FX52
P00338
P00339
Q9Y4H2
P00330
P00331
P00332
P00334
Q9UN36
P00336
P07814
P07812
Q9VL72
Q8N6T3
Q6NWF6
Q6ZQQ2
Q86YN6
O14958
O14950
Q9GZV5
Q6FI81
P04545
P81462
O60264
Q9LUN2
Q9Y618
P82848
Q99J21
Q99J27
P81790
P81796
A1WUU3
Q5JSP0
Q8ZKF6
P22688
Q9D964
P22689
Q99L88
Q6PFD5
Q9UQC2
P25154
A1KYZ2
Q3TFK5
Q9R187
Q9R186
Q5DU14
P84949
P84948
P84947
P84946
P84943
P84942
P84941
P85765
Q9BV38
Q12923
Q12926
Q12929
Q9CW46
Q9Y666
Q9UBE0
A2AIV2
Q9UBE8
P03902
Q8K0B2
P0ABH7
Q8TAD8
Q8H0T4
Q9H1K0
Q9H1K1
Q71RW8
Q9H1K6
P0C844
P0C849
P46151
Q8NFY4
Q10434
Q10437
Q07834
Q9Y6D5
P28352
Q8WW59
P08709
Q9H4X1
O33434
P05431
P01500
P01501
P0A991
P01504
P01505
P01507
P01508
P01509
Q6EJB6
Q14432
O14628
A2BIL7
P63073
Q9LS42
A4QNZ7
Q9HCC9
P97352
P97350
P97351
Q9VEC3
Q9H5Z6
P45719
P45718
Q6DH65
Q6DH66
P0DI83
P0C835
P21291
A7E2V4
P10075
Q9NX78
Q12109
Q9NX70
Q9NX76
Q9NX74
P62306
P62301
Q8W485
P10997
O28471
Q8ND25
Q8ND24
O59785
Q9YIC2
Q9UT02
Q96DZ7
Q9UT05
Q12432
Q9NR55
Q9NR50
Q8BVL3
P49715
Q15459
P49711
P49710
Q03104
Q99PI4
Q99PI5
Q94527
Q94526
P29295
Q8BKC8
P13645
P13646
P13647
P13640
Q96ED9
Q06689
Q06685
Q06681
Q06680
Q06682
O88738
Q07152
P0CX60
O88735
Q07157
O88737
P55850
P55854
Q9UM11
Q9UM13
Q08682
Q08686
A7KAX9
P32839
P32835
P32832
P32833
P32831
Q7L014
D6W196
Q86U70
Q9Y305
Q5T5X7
Q12481
P21730
Q9LVM0
Q5TZA2
P28656
Q8N4P3
P28652
P32780
P32784
Q9UGK8
Q9ASS4
Q9UGK3
P16965
Q6Q788
O43639
O43633
P35439
P35438
P35436
Q148V7
O75061
Q148V8
O75064
P26039
P26038
Q13422
Q9MA75
Q8MMJ7
O55201
Q4G176
Q9UEE9
P40732
Q494V2
O35245
Q9NWZ8
Q9NDJ2
Q9NWZ3
Q9NWZ5
Q9CRD4
Q9JL26
Q9CRD0
Q6ZN03
P85527
Q59KZ1
P38061
P38060
P38066
P38065
B1P1H2
Q9Z148
Q9Z140
Q9D8W5
P70121
Q99NB1
Q9BPB4
Q9BPB1
Q9BPB2
P02211
P02210
Q9NXL9
P02215
Q9C026
Q9NQP4
P85879
P47171
P47170
P47176
P27816
P80979
Q9QYB8
Q9QYB5
Q9M354
P35844
P35845
Q8IZ73
Q9VLC0
Q53EP0
Q9JHS9
Q8TAT6
Q9P2K8
Q9P2K6
Q9P2K5
P01742
Q86VS8
Q05769
P84261
Q10733
Q18502
P01299
P06242
P06243
P06240
P06241
P01295
P06244
P06245
P00169
O13744
P03580
P03581
P54278
P54279
P54274
P54276
Q9Y3U8
P08379
P00167
Q9JIK5
P05532
P05539
Q99607
P41812
P41813
P41810
P41811
P41814
P18031
P41818
Q92585
Q92581
P38889
Q5T8D3
P38881
P38883
P38882
Q96RK0
Q87IM6
Q8WVY7
P19634
P19632
P19631
Q8T079
P15121
Q9UN86
O13516
Q16363
Q9D023
Q8WUH2
Q9FRK5
Q6ZSR9
O94671
O94670
O94672
P41105
Q9Y5K6
Q9Y5K5
Q9Y5K3
A9JX08
P80565
P80566
P80560
P80562
Q8N7K9
Q9I6R5
P13405
Q96C86
Q3UHH1
Q06449
Q3UHH8
Q06440
P11938
O80725
O74526
P62880
Q5VSY0
Q63HR2
O95202
Q15042
Q15047
Q15046
Q9LYC2
O95208
O15111
O15117
G8YYA6
O15119
P38501
Q6P3R8
P29728
Q93045
Q78DX7
Q60610
Q3UW53
Q9H2X6
Q9Y490
Q8CGM1
Q9Y496
P62694
P17891
P17890
P79733
Q9HDZ8
P15941
P60208
P68073
Q6P2P2
P68075
P68074
P68076
P52196
O14243
O14248
P53244
P49139
P49138
Q95JC9
P49137
P23950
Q9V785
P68696
Q8IZP0
Q05209
P68699
Q8IZP9
Q8IWP9
Q9WVR4
Q9QZN4
Q8BYC6
P10810
P26352
Q63881
P54731
P54730
P54733
Q13464
Q13469
Q7JUR5
P50295
P48775
P48776
P36955
P36954
P36957
P36956
Q9NY33
Q9EST3
Q9EST5
A3R064
P60993
P60991
Q9BVA6
P22829
P22826
Q16600
P10081
Q96HP0
Q86UK7
Q06163
Q06168
Q06169
Q9BVT8
P78812
P78813
P78810
P78811
P78814
P33543
P07437
Q69Z38
P02407
P49698
Q9R078
Q55793
Q969W3
P51659
Q9Y6Q9
Q9Y6Q6
Q1K8B6
P34080
Q99LG0
P34082
P83278
P83279
Q99LG4
P83274
P83275
P83276
P49961
P83270
P83271
Q96IV6
Q9LQN6
Q8WYN3
P24280
Q8WYN0
P27958
P55957
Q09924
A6P3B2
P23394
P08174
P23396
O75923
O75925
Q8SWR8
Q09697
Q09695
Q09694
Q09692
Q09690
Q9UKN8
Q38814
Q62425
Q62422
Q8CH02
A2AF47
P32660
P0A7V0
P24752
Q9V5N8
Q9FPS3
Q5T4S7
Q9CR00
A1L260
Q52LR7
O94708
Q7M0J8
Q8N5S9
P41698
Q9UDV7
P41697
Q96A49
P25579
P25578
Q96A47
Q9JK23
Q9SQ57
Q9BSU3
P33046
Q8NDC0
Q9Z2F7
P80017
P30530
P30533
P23834
Q64287
Q64289
A2RUB6
O70404
Q9H6F5
B0M2T9
B0M2T8
B0M2T5
P58928
B0M2T7
B0M2T6
B0M2T3
Q27368
A1SDW8
P40568
P08947
P08946
P08945
P08944
P40563
P08948
P40566
Q24558
P38749
P38742
P38741
O30207
Q91YX0
P84244
P84245
P84240
P84241
P84242
P84243
P38291
P38293
P02399
P31374
P31376
Q9P371
P83731
Q9P377
P83732
Q56ZZ7
P70375
P70372
P47037
P47035
P47031
O14325
P47039
O53870
Q9CZH7
Q7TSC1
P53007
P53004
P01156
P01155
Q91XV3
P01150
Q86UP2
Q86UP3
Q86XP3
P00820
P00821
Q9NXG2
Q9D0F4
Q9D0F9
Q92628
Q92629
Q05048
Q92622
Q92620
Q92621
Q92626
Q05043
Q05040
Q92625
Q4JDL3
Q3ZC13
P87294
Q63810
Q9VZS3
Q27J81
Q86TV6
P11309
P11308
Q7JWR9
P87129
P14152
Q9W0V1
P63315
P0C1N5
P0C1N6
P0C1N7
P0C1N0
P0C1N1
P0C1N8
Q9DBL1
P97784
P14481
P14489
P05704
Q99471
P40951
O95793
P40956
P40957
P40959
P97434
O65719
Q9R269
Q9Y3I0
P86655
Q96MH2
P86657
P86656
P86651
P86650
P86653
P86652
P86659
P86658
P63303
P81004
P81006
Q7Z3F1
P11021
Q14978
P0AF96
Q5H9R7
Q8NH54
Q2NL51
P15358
Q9UPS6
P11029
Q9UPS8
Q8BXJ2
Q1LY77
P66902
Q7ZW38
P36224
Q9NVV0
Q96WV5
Q96WV9
Q99K99
Q99K90
Q9R0G7
P56378
P56374
Q8N5H7
Q9P3W6
Q8CCJ3
Q8CCJ4
Q6PTD0
Q99N48
Q9USS2
O00148
P78348
P78346
P78347
P78344
P78345
Q8N2M8
P20617
P20618
Q7TN29
Q8BU31
O00409
O00408
Q15366
Q3IWP3
Q15365
O00401
O00400
O15090
Q9DC04
O00762
P17442
Q8N264
P32469
P32468
P32465
P32466
P32461
Q9TVX3
Q925I1
A5U8S6
Q9SD02
Q04052
P0CG50
P62714
P62715
Q05905
Q05909
Q8WU90
Q8K012
Q8C263
Q8K019
Q14103
Q3UVK0
P11491
Q14106
Q68D20
P99998
P99999
P56812
Q8CFN5
Q568R1
P67870
Q13347
Q8IXQ3
P67879
P63141
P21980
P21981
Q6UB98
Q9ZVX8
Q9P2F9
P50749
Q8VBT2
Q93Y22
Q96FZ2
O13802
O13801
D5MNX3
P06708
P06703
P06702
Q502X0
P06700
P06707
P06706
P06704
P84002
P84003
P22987
P84004
Q9NW64
Q9NW61
P42765
Q60929
Q96GX8
Q9UP65
Q08999
P0C2B1
P0C2B0
Q01815
Q01814
Q01813
Q9Y2Z2
Q9Y2Z0
Q9Y2Z4
Q99KR6
Q99KR3
Q3V0B4
O94964
P58501
Q9EPQ8
Q96AB3
Q811D2
Q811D0
Q9Y4P8
Q9Y4P3
Q9Y4P1
Q9UTM3
O75886
O60779
Q09718
Q09719
P15409
Q09713
Q09717
O22881
O42656
Q62388
Q24371
Q62383
P07895
P07896
Q712U5
Q9UIS9
Q6P4A7
Q8CJ19
C5J8E3
A2RU67
P31943
P31942
P07272
P07273
P31947
P31946
Q9UHK0
Q8N1F7
P07278
P31949
P31948
P48616
P85012
P85013
P85010
P85011
P36623
P85017
P36621
P85015
Q9FHK7
Q9NYZ3
Q9NYZ2
P09938
P09936
Q9H0C8
Q9H0C2
Q498U4
P80192
P80195
Q9QXT1
Q99L02
Q12343
Q9LH89
P62548
P38159
P0ABP8
P38153
P38151
Q9CIW0
O74919
P02585
P02584
P02586
O76511
Q6Y1H2
Q9H7T0
P02589
P02588
Q8C7B8
P05129
Q9BRR8
Q9BRR9
P02639
P02638
P02637
P02636
P02635
P02634
P02633
P02632
P02631
P02630
Q3TWL2
Q05998
Q8LGH4
Q9HBA0
A0QYG2
P43304
P43306
P43307
P15530
P15531
Q8BX02
Q9EQ20
Q14344
Q9EQ28
Q9BTD8
P68404
P68405
P68406
P68400
P68402
P68403
P53611
P53617
Q7TQF7
Q9V3G6
P04745
P04746
P54969
P0CJ25
P0CJ21
Q12180
Q12186
Q9D2C2
Q16878
Q5FW85
P53330
Q16875
Q80TE7
Q80TE4
Q80TE0
Q05655
Q9DGE1
Q9DGE2
P42167
P42166
Q4R362
Q14192
Q86YS7
Q86YS6
Q6ZQB6
P11531
P11532
Q5UAW9
Q9TWW7
Q96KK5
P17264
Q9D8Y0
Q0WVL7
Q16254
Q9D8Y8
O95613
Q99NH0
Q99NH2
O59706
P93819
Q7PLI7
Q7PLI2
Q96EL3
P0A6M8
Q8BFY7
Q13753
P13395
Q9M7Q2
P47819
P48444
Q86V48
Q03721
Q03720
P29217
O94563
Q90623
Q9BZS1
Q08605
Q03897
Q921N6
Q7L099
Q03898
P10289
P56239
P56230
P10282
Q9Y388
Q9LRP3
Q12407
P16613
Q12402
P16615
Q12400
Q70EL4
P57728
P52934
P57721
P57725
P35700
P20794
P11881
Q8BYI9
Q01768
O75575
Q96301
Q96303
P25087
Q8TAQ5
Q8TAQ2
P78559
Q9USU1
P68366
O75643
P68363
Q9VKM6
P68369
P68368
Q7K2B0
Q8NFD2
Q8NFD5
P61970
P61979
P61978
O02036
Q9FY75
Q9H4E7
Q9H4E5
Q9SUR3
Q9CSB4
B3EWJ5
B3EWJ4
B3EWJ7
P26309
P26308
B3EWJ3
B3EWJ9
B3EWJ8
P33419
P24814
Q6AY09
P36428
P33417
P33416
Q24248
P21828
Q9NWB6
Q3YEH7
P21827
O88829
O88828
O02696
P58321
Q9N1F0
Q8C437
Q6WKZ7
Q6WKZ4
D4A929
Q9QWL7
Q7TME0
Q7TME2
Q9NXD2
Q9NQX4
Q9NQX3
Q15388
P07669
Q9H5I1
Q95P23
P84616
O60486
O60488
P84618
Q9P2M1
P27895
Q9S7B5
Q9VGP1
P25028
P54644
P83967
P25023
Q9BPZ7
O76064
O76061
P55246
Q9P2C4
Q96T21
Q96T23
P06132
Q5SKM2
P83341
P83349
Q96QC0
Q9DCW4
Q9STN3
Q9STN5
Q8N2Y8
P08661
O43809
P02903
P02902
P02904
Q9X0A5
P86444
P86445
P86442
P86443
Q9JIC3
Q9WU74
Q61823
Q61824
Q8N4C8
Q8N4C6
Q9URT2
Q9URT9
Q9URT8
Q9VJ87
O60107
O60101
O60103
Q6ZSZ5
Q4H4B6
P30936
P41181
P41182
Q9UUI4
P42985
P42984
P42987
P42986
Q9Y5S9
P81694
P42989
Q9Y5S2
Q9Y5S1
P81693
P40453
Q9ULV5
Q9ULV4
Q9ULV0
Q9ULV3
Q9ULV8
P06959
Q59IT3
Q8IU60
Q8IU68
Q9X1E2
Q155Q3
O15198
P45984
P45985
Q43349
Q149C2
O15194
Q9HB58
Q8TDM6
P28288
Q6NS45
P69165
O81016
Q8CGU1
Q8CHW5
Q8CHW4
O14578
O14579
O14576
Q8NQJ3
P39986
P92177
Q9NQC7
Q9NQC3
P29948
Q9NQC1
Q9H8W4
Q10570
Q10571
Q9C0A0
Q9C0A6
P39678
Q8VE88
Q60695
Q3MIN7
P39676
P43119
Q61127
Q61124
Q61122
Q9H3F6
P17812
P05374
P05373
Q3M4J2
P05370
Q80WJ7
P68619
Q13177
P34225
Q9NRC1
Q9P287
Q9C9U8
Q4ADX2
Q9FD87
Q9P281
Q9P289
O13923
P42644
P42645
P42643
O94842
O94844
Q9SZR1
Q02884
Q02880
Q3TZ89
Q04739
Q04736
Q04735
P22914
P43593
Q2A4C8
Q02779
Q7T3E4
P16070
Q12224
Q02775
Q12221
P53420
Q3TVI8
Q9P244
P12945
O22151
Q14686
Q14687
Q14684
Q5ND34
P10894
Q14683
P10896
Q14681
P16382
P16383
P16381
P16386
P16387
P11760
P11766
P0CH56
P0CH50
P50213
P09581
Q9P6I9
P50219
A6H6A9
Q8WWK9
Q8BZR9
Q9M1Q9
Q15797
Q15796
P49615
Q06251
P12236
P12235
P17036
P13724
Q8K031
Q6UX65
Q8BIH0
Q6NZF1
Q9UL15
Q9UL16
Q9UL12
O00311
Q9NP64
Q9NP66
P56688
Q9NP61
P56680
P56687
Q9UKF6
Q8VCK3
P0C260
P10569
Q9FVE6
P29003
P29002
P29007
P29006
P29005
P29004
Q9Y266
Q08032
Q9Y263
Q9Y262
P0A7N9
P22336
P22330
P22331
P22332
Q9GZN2
Q9GZN6
P21580
P21581
Q9D1P2
Q8TDP1
O88587
O42425
Q9D1P4
Q8N3E9
Q8BQU6
O43776
Q8NEC7
P35579
P35573
P35570
Q8CHH9
O13535
Q9VLD6
P25644
Q09073
P61837
Q6XPR3
P61830
P86939
P86934
P23526
P23527
P23528
A0QA94
O43482
Q6PN84
Q6PN83
O43488
Q8N608
P40075
P40074
P40073
P40072
P40070
Q9BYE7
P40079
P47713
Q9HCJ0
Q9HCJ3
Q8CGZ0
O14548
P32944
O95625
Q8R4I7
P22691
P22690
P22696
P22695
P22694
P42574
P85773
P85772
P85770
P85777
P85776
P85775
P85774
P85779
P85778
Q8IQ56
P07148
P07149
O95626
P02310
Q96K21
Q9BVW5
P09470
O54748
Q9ES97
Q9NVE7
Q86UE8
P39476
Q3LHL9
P07490
P07492
P07493
P07494
P07495
P07496
Q61329
Q86UX6
Q86UX7
P35969
P35968
P84420
P84421
P84422
P84423
P84424
P84425
P84426
P84427
P84428
Q4FJU9
P29972
P63166
B1AT66
Q92574
Q9SVA5
P0C7P0
Q80ZF8
Q4G0F5
P87216
Q9P7P0
Q91VF2
P09788
P06367
P42082
Q10168
Q10161
Q70KY4
Q10164
Q960Z0
Q02574
P97708
Q62148
Q9D168
Q5SSI6
P76558
P82066
P82067
P82065
P82068
P82069
Q9H444
O22799
P61457
P07962
Q9DBT5
Q9DBT3
Q9DBT9
Q58027
O94737
P82686
P82687
P82684
P82685
Q3TLD5
P82688
O14827
Q9VH95
Q9VH90
O60315
O60313
Q6AW69
O60318
Q9Z1S8
P13521
Q42736
P80350
P80356
Q9UJM3
O00159
O00154
P50944
O00151
Q8WTW3
O59838
O00487
Q10987
P04840
Q8C0I1
Q3USH5
P11234
O55176
P0C061
P48813
O54887
O54885
O15014
Q06986
O15013
P94425
Q6PK04
Q9BU23
Q12857
Q12851
Q12852
P62797
P28220
Q01065
Q01063
Q08J23
O94290
P68138
P68139
O94294
P68134
P68135
P68133
P52095
P53323
Q9FE20
Q14181
Q14185
Q14186
Q14188
O08537
Q9CQI6
Q8TER0
Q8TER5
O08539
P79071
Q62371
P52630
Q9BQQ3
B5LUQ9
B5LUQ8
Q9NRN7
B5LUQ3
B5LUQ7
Q9VJQ4
P38833
Q5T1C6
Q9VGS2
P48383
Q99543
Q9WYR0
Q9SI37
Q58T86
Q58T87
Q58T83
P16220
P16223
P16225
Q12072
Q53H47
Q5SUF2
Q16763
A6NKF1
Q9S7Z8
O35892
P0C2J0
Q9EQU5
Q08919
Q9YJQ8
G5E870
Q9UU76
P55072
P83597
Q9P0V9
Q9S7P9
Q9P0V3
Q9UU79
Q9UU78
P56529
P56524
Q9XW92
Q5TH69
P17174
Q8L5Y9
Q96GP6
P49802
Q9Y4X4
Q5SW75
Q811L6
Q5SW79
Q99KJ8
Q08269
Q08268
P08237
P08238
P23291
P23292
P23293
Q09793
Q8BLK9
Q09794
Q9L5X8
Q8BLK3
Q09799
P57691
Q02FU1
Q8TF72
Q8TF71
Q8TF76
Q9GKK3
Q9QY81
Q8K4E0
Q9UIK4
O75807
Q9UTE0
Q9UTE3
O75808
Q09137
Q8CJ96
Q8IW35
Q93062
Q6Q547
P62908
Q925T6
P86013
D3UJ80
Q6P1D7
Q5T1B0
Q9ZU52
Q9UHC6
O43520
P41261
Q9UHC3
Q9UHC1
Q9UNS1
Q9UNS2
Q6URK4
Q03407
Q9BT22
Q6W2J9
P25439
O75113
Q6R891
P33122
P33121
P81245
Q9LRP1
Q9UBU6
Q9UBU7
P80111
Q9UBU8
Q9UBU9
Q9QXL2
Q9QXL1
Q91V04
O74442
O74443
Q91V09
O74446
O74447
P06509
P85090
B0F9L7
B0F9L4
Q9BQL6
O74992
O74995
Q7L4S7
Q9H0K1
Q0KHY3
Q24459
P00042
Q29290
P47955
Q9ZVM9
Q9HDW0
Q9HDW4
P38662
Q60793
Q60790
Q96I59
P85636
P85637
P85634
P85635
P85632
P85633
P85630
P85631
P31785
P85638
P31786
O35664
Q9BRZ2
P37173
Q9NSD9
P15822
P31431
Q9P035
Q04214
Q04216
Q04213
Q5DW47
P70232
Q9HBI1
P02509
A4D997
P02507
P02506
P02501
P53125
P53129
Q9BTL3
P09620
P09622
P09627
P39205
P46776
P46777
P46778
P46779
O94464
Q05166
Q9WVX8
Q8S9J8
Q96JC9
O94399
Q1AGS9
Q1AGS8
Q9Y4C4
P08575
P08570
Q9Y4C1
Q1AGS5
Q1AGS4
Q9Y4C8
P08579
P01364
P01360
P01361
P01362
Q3TY60
P00015
P00014
P00017
P00011
Q9WV60
P00012
P00019
P00018
Q6ZWR6
Q10399
Q99733
P05626
P05621
P05623
P05622
Q4V882
Q63918
P41920
P41921
Q9JMA1
Q7Z7K0
Q7Z7K6
P05997
P05990
Q9BZE0
Q02308
P86750
P86751
P86752
P86754
P86756
P86757
P86758
P86759
Q16566
P81762
A0JNC1
Q5TGY3
Q86SQ4
Q86SQ0
O14986
P15019
O14981
O14980
Q96KC8
Q99JN2
Q9CQ79
Q8T498
Q9CQ75
Q8BFQ4
Q8N8A6
P50579
Q9UNN5
P50570
Q8TBY9
Q8K0G5
Q06538
P84508
P06104
P84507
O80439
P14832
P11802
P20711
P20713
Q9UQX0
P48997
P57104
O82872
P17563
Q15131
Q00PI9
Q9Z0P4
Q9Z0P5
Q3UU96
O15205
Q9P775
Q56A27
Q9Y566
O74473
Q92802
Q92804
Q06266
Q06265
P12864
P12868
Q9W092
Q8G9Q0
P10034
O60285
P60510
P18852
O43051
Q9NKV0
O43059
O43058
O46028
Q8NG31
Q9H4M9
Q13263
Q24318
Q9VHR6
Q0DAS9
Q8NB78
Q944G9
Q944G5
P11075
P61265
P61264
A1KXE4
P06006
Q8NA82
P21240
P21243
P21242
P84121
P84120
P37370
Q27957
Q504Q3
Q9US05
Q9US06
P31234
P83479
D3YN49
P83473
Q60805
Q2V2G5
P16412
P16410
Q86WC4
Q7TNE3
P84698
Q01919
P84697
Q96NE9
P18523
Q03208
Q03201
P37999
P58425
P58427
P58426
O34334
O15169
Q8VDI1
P56778
P56777
Q9VYA0
P47941
Q9VYA7
O13665
Q9Y3E2
Q66T02
Q9Y3E7
Q9Y3E5
Q8IUC4
Q9VSJ8
O75636
P24623
Q8WUX9
Q9H019
O60184
P08004
O60182
P0CX36
Q93WC9
P0CX37
Q8C8N2
Q9LHD1
Q62511
Q5R557
P62995
Q8BSA9
P26998
Q8GP19
Q3UHX0
Q3UHX2
P81160
P22752
Q6NUJ5
Q8W4D8
P26662
P36108
Q9JJ19
P36102
P36103
P36107
P36105
O43314
O43315
O43312
O43310
Q8NCP5
O43318
P04802
P04801
P04806
P04807
Q9UUF3
Q9BW71
Q9BW72
Q3TTY5
Q9NWQ8
B1AZA5
Q9NWQ4
Q3TRM8
A1Z8N1
Q7L1V2
P07257
Q5T035
Q8NBR6
P39904
P30620
P30622
P30624
P22498
P23900
P69251
Q6U736
O95352
Q9C0I1
Q9ZBU1
Q9UI30
Q9UKE5
P05044
P40414
P40417
O35144
Q9H2H9
Q4W1I8
Q4W1I9
P08833
P02778
O95863
O95861
O95866
P43268
P38365
P39015
P39014
P39016
P39010
P39013
Q9PTP1
Q9CAV0
P70248
P39019
Q04409
Q9P209
Q9P206
Q9P202
Q9P203
Q9H3N1
Q92393
P04399
Q92398
Q9BZF3
Q9BZF1
Q9BZF9
Q9V7H4
Q9NIV1
P09012
P53718
P09011
P00734
P00735
P00736
Q9H977
Q6X936
P00733
Q14574
Q14573
Q9NRK6
O08908
P46926
Q92530
Q92538
Q92539
Q9C101
Q2K340
Q02805
Q02804
P82372
P82373
Q96RT1
Q76N32
Q96RT6
Q96RT7
Q9VVR6
Q9VVR2
Q05469
Q9VVR0
P11277
P11276
P11275
P11274
Q60FC6
Q10059
Q99MI1
Q10055
Q8H110
Q15717
P17302
Q68CP9
Q99504
P53134
Q99501
P54150
P18754
Q53TN4
P05813
P05814
Q76LS9
Q96IF1
P09958
P50431
O95081
Q9H3U1
Q6AVA8
Q9BX95
Q02110
Q7Z5R6
Q9XID3
P48563
P48562
P48565
P48567
P48566
A3KN83
Q03446
P10651
Q07563
O94685
P15222
P15223
P15226
P15228
Q8K2L8
P16554
P16550
Q9BR39
P21672
P21673
Q8BND4
O94358
P29083
P29082
Q12527
P0AB71
P0AB77
Q12523
Q12522
P0C195
Q9DB77
P16885
Q5T7W7
P35062
P35064
Q5T7W0
Q8TDX7
P08799
O75437
Q9SE35
A1ZAJ2
Q8NBI5
P17684
P17686
P17681
Q6NV83
Q8N9B5
Q8BGV8
Q9LYN7
Q6PDN3
P0A7F6
P04574
O75385
O75381
O75382
Q8IVG5
Q09813
P32599
P32598
P32591
P32590
P0A4X6
P32597
P53832
P53830
P53836
Q66K74
P53839
P01353
P01352
Q9BSE2
Q8CDN6
P01355
P32047
P32048
Q8CIB6
Q8CIB5
Q8N684
Q922U1
P62628
Q9QZE7
Q9QZE2
Q78PG9
Q9CPN8
Q9NPC7
Q9H3Q1
P60709
P60706
Q9BUW7
P22619
Q9Z266
Q9NII5
Q9NII6
Q9NII7
P22613
Q9NUU7
P49411
Q2TAK8
P49418
P56923
P56920
P56921
O06134
P56924
Q8IZM8
Q9QUM9
Q9QUM0
Q9W1F4
Q00963
Q9JM80
P85449
P85448
Q9NVM9
Q9NVM1
P84715
Q9CZX7
Q9NVM6
Q6MG48
Q69ZZ6
P25341
P25342
P25343
P25344
O35787
Q7Z092
Q7Z091
Q7Z096
Q9VCU5
Q69Z89
Q96T17
A6H8Y1
P34070
P34072
P18480
Q99LJ0
P18485
P34077
P34078
P31007
Q91XF0
Q9P7X5
Q803H4
Q91VN6
Q9ERE3
Q9ERE6
Q9ERE8
Q86BY9
A2VDJ0
P00533
P11172
Q969J3
Q969J2
Q53GA4
Q9Y6D6
Q9Y6D9
P08708
Q5NBX1
Q59118
Q80U57
Q09906
Q80U58
Q6AWC2
P42003
Q96NA2
Q86DS1
P23360
P23362
P23368
Q9SUI2
P27472
P27476
Q9LDF2
P86388
Q9UEE5
P82600
Q9H223
Q5TBB1
P81558
Q3UDE2
P85871
Q8NEP4
P85874
P85875
P81555
P85877
Q3U9G9
Q3UMF0
O74175
Q91YD3
Q8N3V7
Q5KSL6
Q59X67
Q9UJU2
Q9UJU6
Q8NDV3
Q8NDV7
P33097
P38970
P38972
P80601
P85124
P85123
Q9HC52
Q9H6S3
Q9H6S1
Q9H6S0
P69596
Q9D855
P69043
E9Q1P8
Q9HZN6
Q96N46
Q5T200
Q8R3C6
Q8R310
P30012
O60809
O14328
P39736
P39730
P39732
O74828
O74829
Q8BP27
Q61609
O76460
P14359
Q9NVV4
P17918
P17916
Q13033
Q9VNX8
Q6UB99
O13803
P46063
P46060
P46061
P0C201
Q5XIS9
P42766
P48305
P42763
P98066
Q94FV7
Q9NPH3
O94967
O94966
Q5SLL4
P15401
Q7TSV4
P15408
Q04673
Q04670
Q8WV28
Q91VU6
P62547
P62546
P62545
P62544
P62543
P62542
P62541
P62540
Q12345
Q12344
Q12341
Q12340
P62549
Q12342
P92966
P92964
P92965
P46682
P46683
P46680
P53501
Q9VGK7
Q62448
Q7T3L1
Q8VI56
Q96FJ2
Q96FJ0
Q8VI59
Q9NT99
Q9Y2J2
Q9Y2J4
Q96MS0
P86765
P50089
Q15699
P34032
Q15691
Q15696
Q15697
Q54G21
Q9VAQ1
Q9VAQ7
P37898
P20491
P20490
Q15527
Q13591
Q13596
Q13595
P13807
P13804
P13805
Q9BY15
Q9VR59
Q9BY12
O00213
Q6PD21
P48681
O75943
P21525
Q15714
Q9UJ83
Q08773
Q3UJB9
Q924Z4
Q00566
P29327
P29323
P29320
Q8N6L1
P28495
Q9UIC8
O35082
Q9R0L6
Q24488
Q9GZN1
P53974
Q8IV50
Q01389
P53971
P35639
Q6P1L5
P35637
Q9QY06
P32945
P27671
O08678
O08679
C0LGR3
Q9FNE8
P0AEH5
Q5JSH3
P06850
P26231
P26232
Q06ZW0
O75190
P32366
P32367
P32364
Q9ZUM0
Q9CQZ6
Q8N163
Q99P65
O31903
P06585
O49840
Q24106
Q8CFC7
P23771
Q9NYJ8
Q9UG01
O09106
Q960V3
Q9Y6X5
P40688
Q8IRJ8
P81829
P82050
P21957
P21951
P21953
O35379
Q9CWL8
Q0DI31
Q8BJ42
Q9QXD1
Q8C729
D3UJ81
P07171
Q8VYA5
Q9NZH5
Q96L03
O35599
P37287
P39531
P39538
Q60710
Q9BTT0
Q9BTT4
Q9Y2Q9
Q9Z1N4
P80886
Q9Y2Q3
Q9Y2Q0
P62327
Q9P0K8
P18858
P18859
Q9P0K1
P18851
Q9P0K7
Q8IY63
Q8IY67
P0A6F5
P06005
P01050
P06002
Q96S38
Q9W4S7
P06008
Q8WXE9
Q6AWJ9
Q9Y4K4
Q9Y4K1
A2ASS6
P0DJI6
P43568
Q8VUS8
P43564
P43565
P43567
P43560
D2Y2I3
P56240
Q07844
P82101
P82100
Q96JK2
P82104
Q96JK9
Q02388
P15720
Q8N6S5
Q9FGM0
P07846
Q6ZWJ1
Q53IZ1
Q6UUV7
O13759
Q6UUV9
Q2VIQ3
Q86YC2
P00096
P00091
P00090
O14907
Q5TIE3
P04572
P04573
P04571
Q9GZQ6
O64903
Q8K3W3
Q7Z7C8
Q66JV4
Q9Y7K2
O60216
P81459
O60218
P81455
Q812G9
Q68EF6
Q68EF0
Q9UNF1
Q9UNF0
P43601
B2RY56
Q6P4T0
P80412
O55035
O55033
P14741
Q9XUB2
Q8TBA6
Q90336
Q69ZA1
O15287
O95373
O95376
Q9BV40
Q9Y657
Q12959
Q68DH5
Q10339
Q12955
P62851
P62854
P62857
Q3U0S6
Q9UBI1
Q01147
Q92882
P51805
P51800
Q92887
Q1GD43
Q92888
Q92889
P51809
Q8TAA5
P14843
P0ABK2
Q8TAA9
Q9Z0X1
Q9Z0X4
Q9UBI9
Q3U1Z5
P0C876
O14157
O14150
Q8NFT6
P28305
P43605
P46237
P43603
P43602
Q14444
Q9V637
Q45582
Q9HAW4
Q7LBC6
Q14442
Q8R0F5
P63026
P0A434
P63024
P0A433
Q9H5Y7
D2Y171
P53629
Q80TP3
O43524
Q8NET8
Q7TQI3
Q9SK82
Q9NX40
P19372
O43526
Q12139
A0MZ66
Q12136
P10964
P10961
P10963
P10968
P10969
P11611
Q86WK6
Q03173
Q03177
O04036
P0CI22
P0CI23
P0CI24
Q9Z0W3
P62083
Q5SXY1
Q9UT30
Q9Z0W1
Q9VXE5
P51491
P51490
P0AE67
Q6ZPF3
Q96EN8
P51149
Q94517
P51141
Q99PL6
P55795
P17727
P17722
P17720
Q06675
Q03280
Q03281
Q86SB3
Q06673
Q03289
P13612
P13611
O88746
Q6IQ49
Q9Y3M2
Q32NC0
Q09853
Q09852
Q8VDQ8
Q8VDQ9
A7MCY6
Q9VSR3
Q9FKD0
Q9FKD6
P34758
Q03824
Q921Y0
Q3UYC0
Q8C142
P34756
Q86U42
Q08109
Q86U44
Q62598
P32755
Q8N4S9
Q01469
P22202
P22203
P22204
Q8N4S0
Q6PCE3
Q9H098
P30519
P16932
Q9H093
Q7RTS9
P27351
Q3THW5
Q7KT91
P33886
Q5VT97
Q5EG47
Q8WY91
Q8N7S2
Q9UFN0
O43395
O43390
P09874
P09871
O75011
Q0VTT9
Q2NCA3
Q0VTT8
P26006
Q0PW25
Q8I0L5
O66990
P23639
Q9WY32
Q9HAJ7
O55232
O74653
D2Y232
D2Y233
O03042
Q92692
P11182
Q8NHQ8
Q8NHQ9
Q64332
Q64337
P47859
Q9NWY4
P47856
P85575
P85574
P85577
P85576
P85571
P85570
P85573
P85572
P40495
P40494
P85579
P85578
Q60520
Q9BPG6
Q7Z309
Q9VB62
Q9NQS7
Q9NQS1
P02268
P02269
P02262
P02263
P02264
P70460
Q9EP82
Q9VRM7
Q9EP89
A8CL69
Q11011
P07560
P80920
P80923
Q9QYG0
P80929
P47147
P47144
O34676
Q7TNV0
Q7SZQ4
P46439
Q9DCB1
Q9DCB4
Q940Y5
Q9NRS6
Q56NI9
Q9P2H5
Q12849
Q05752
P86573
Q91ZP3
P86577
P70315
O76070
P01241
P06213
Q96QV6
P54227
Q9WU82
P85161
Q9WU84
Q9SGI8
Q8VZU2
P54229
Q9NVC6
Q8TB72
P14646
O15974
O15973
P05549
P05546
P05547
P47018
P41841
P41840
P0A182
O95551
Q5T8I3
O23680
Q8QZR1
O65154
P38873
P38879
Q93WP8
Q96RL1
Q96HH9
P86495
P86494
P86493
P86492
P86490
P81644
Q9Y5H2
Q16352
P12724
P15639
Q9P903
Q9FRL8
P86147
P86146
Q9HD40
Q9HD42
P01138
Q14847
Q01995
O14734
O14737
O14730
O14733
P62081
P0AG67
Q9H2G2
P40825
Q91783
Q66GS9
P53026
Q9ULA0
Q3E747
Q8K296
Q86UR5
P11961
P11960
O74511
P95468
Q9DBW0
O74518
Q9LIM6
P13186
P13185
Q04839
Q04835
Q04836
Q04837
P30881
O14093
Q9LYF6
O00571
Q6DN72
P17600
O95239
P49761
O95235
Q76E23
Q8NHL6
P45954
O15127
P32519
Q8N350
Q8N357
P37913
Q9Y446
Q9H2U1
Q92922
Q92925
Q3TEI4
A2AJ76
Q04162
Q9P126
A0QZ48
P32851
P68008
P68009
Q9LSK9
P68000
O36025
O36027
P68004
P68005
P68006
P68007
Q28084
Q28083
O43159
O43156
O43150
Q9QZM0
P46655
P46379
Q8K382
Q9BT49
Q7SIF9
Q91W67
Q13185
Q13188
Q9H9B4
Q9V407
Q9H9B1
A0QNF3
Q9ZPL5
Q8IWW6
P51148
Q13459
P63252
Q13451
P63258
P98198
Q6WY08
P85880
Q99JX3
P38200
Q99JX7
O60341
P48729
P85885
P48725
P48722
P85887
Q96BH1
P50171
O14363
Q9ESI7
Q9NV56
P16353
Q9NV58
Q8CE64
Q9VDE5
P70663
Q8VWF5
Q99LB7
Q03323
Q03322
Q96EG1
P58742
B9DFG5
Q0P678
Q969R5
P09258
Q3UUV5
P56638
P56639
Q83Q96
P56633
Q7Z4F1
P56636
P56634
Q8VYM2
Q06677
P83220
Q86TN4
Q8VIP2
Q59196
Q2V3L3
Q55DL0
Q9NP50
Q6NZI2
P14174
P0C1V8
Q7Z5L4
P0C1V7
B4XMC6
P08125
O42490
O60067
P08123
Q9UKS7
Q9UKS6
Q8N0X7
Q8BWT1
Q922K9
P32657
Q62418
Q62419
Q62417
Q96FF9
Q62415
Q8NB46
Q8BGC0
Q8T8R1
Q10101
Q52LW3
Q6Y685
B2CS62
P86306
P86305
P86304
Q8BQZ4
P86302
P86301
P86300
P86309
P86308
P36029
P36021
Q9JK11
P36024
P07342
P04921
P04920
P04925
Q78IK2
P41390
Q9UDY4
Q9UDY2
Q9UDY8
Q8N5P1
Q96A72
Q96A73
Q5U623
Q63450
P38792
Q9Z2C4
P06437
Q9H6K1
Q9H6K5
Q7BBW0
P84219
P84218
O60885
O60884
P84213
O60880
P40510
P40513
P40517
P40518
Q9BUB5
P08970
P02439
P02438
Q0C2E7
Q96H22
Q60487
Q5SVZ6
P38242
P38241
P38244
P38249
P38248
P39113
P70340
P31328
P31324
P31323
Q8MLV1
P31321
Q9D8E6
Q9ES28
Q61686
P43099
O59739
Q1MX22
P31229
P28880
P28881
P04104
P09758
Q03823
Q14232
Q86XS8
Q9BXK1
Q9BXK5
P53582
Q8R143
P40939
Q92673
P46604
Q8R149
Q9VGC3
Q99285
Q99288
Q05543
Q8WYP3
P19105
P19107
P87178
P87177
Q15619
Q9SBJ1
O95453
Q99424
Q99426
P11488
P11484
Q10268
P80360
B0R160
Q3ZU82
Q57312
Q02013
Q9JJV2
Q9JJV5
P12683
Q96PU5
Q96PU4
P12685
P12684
P12688
Q8BRN9
Q9SKT3
Q96EP0
P48606
P19814
P19812
Q16143
P15304
P15303
P69657
Q03653
Q03656
P13221
P13224
Q8VD75
P86675
Q07799
O94413
O94414
O94416
P04147
O00299
P69016
Q9DC37
P04142
Q8NAF0
Q6UVJ0
Q9UST7
Q9UST8
Q12078
Q9FMU5
P16930
Q5T1R4
P14944
P14945
P14942
P14943
Q01658
O44400
Q8BU03
Q01650
Q05931
Q05937
Q05934
P32494
P32497
P32490
P32492
P32499
A0SPI1
A0SPI0
Q8N257
Q9FNM7
P17412
O08586
O08585
O08582
O08583
O08580
O08581
Q6KCD5
P68213
P68212
Q7M4G1
Q69YQ0
Q7M4G7
P62745
P0CG63
P62746
Q8WX93
Q8WX92
Q96LW4
Q9JI55
O43293
O43290
Q9NYB9
O43296
O43295
O43294
O43298
Q9NYB0
Q9UPQ0
P60422
Q8IUR7
Q8IUR6
P49354
P49356
Q8CFK2
Q9H7P6
P36552
P36556
Q5SJI0
P37208
P84051
P31009
P34952
Q6PI79
Q9LN63
Q9BRJ6
O13905
P55081
P06730
P55084
P55085
Q9FS10
P25159
P25158
P06738
Q9HBY8
Q8NF99
O35516
Q8NF91
Q60974
Q60973
Q9LD43
P70580
Q5I1X5
P83586
P31120
P0C2A6
Q9EQJ9
P0C2A8
P39748
Q9Y2Y0
P61006
P83055
P83053
P83059
Q03516
P18239
P09199
Q9VUB4
Q80Y81
Q08438
O88271
O88275
Q939R9
Q9S9Q9
Q3UJU9
P00369
Q9JLM9
Q9JLM8
P00360
P00367
Q4KMM3
A4VPM8
Q9UTP9
P23249
O60749
P23246
P23242
Q9GZY8
Q8WRC7
Q9GZY6
Q9H307
Q9H300
Q9Y7S8
O60291
O60292
O60293
Q42679
P42839
P42838
A2RU30
P42837
Q62600
Q7M3V5
P80762
P80760
P86557
Q9UHV7
Q9M2J9
Q06820
P36613
P85043
Q06828
Q5XJV6
Q5XJV7
P0ADY7
O64885
Q19S50
Q9VKA4
Q9BQ70
P41567
Q15652
Q9XUJ7
P09944
P09945
Q9H0D6
Q7Z417
Q9VG55
Q982G0
Q9UBX1
Q14C86
Q6PFK1
Q6UXZ4
P0A5M4
P38166
P38167
P38164
P38165
P38163
Q9Y738
P51884
P51885
P51881
P38169
Q9NSK0
P30754
P30757
O74942
Q9C5S1
Q9C5S0
Q64LD2
Q5VYS8
Q9M651
Q10447
P52286
P52285
P14477
P02606
P02607
P02605
P02602
Q9NTK5
Q9WTR2
Q9WTR1
Q80UZ2
Q9WTR6
P02608
P46100
Q86B87
Q7TPM1
P46108
B3EWR1
Q15349
P45453
Q04533
Q8R5G7
P43686
Q9BTA9
P43683
Q5SYE7
Q9QWT9
Q5SWY7
P04732
P04733
P04737
P53622
P04739
P53621
Q96GD3
P16144
P16140
Q8RXN0
Q8VH51
Q9Y5Z9
Q94C59
Q1ED39
Q5SXA9
A6NNM8
Q91WB4
P58137
Q8MSX1
Q96DG6
P14772
P14778
Q86YP4
P20592
P20591
P20594
A2VDV2
Q9NQR1
P49768
P49769
P17235
P17234
P17237
P17236
P49760
Q8BVK9
P17233
Q9SWW6
O95644
P05923
Q8ND56
P05928
Q9LY66
Q9VYQ8
P12346
P12344
P0A6P9
P34231
P13693
Q86SJ6
Q6ZPG2
P59665
P59666
Q06587
A1BDG1
P48415
Q86V35
Q99PD6
Q00403
Q00402
P40498
Q04982
Q9X0Y2
P10275
P10276
Q921Q7
Q08188
O89038
Q8BSQ9
Q8BYM5
O89032
Q9UGL1
Q8VY91
P32861
P32863
P32862
P32864
P32867
P32866
P0C673
Q9SF29
Q5T3U5
P78563
P35486
Q5TDH0
P28625
Q15185
Q15181
P17599
P28629
Q8NFC6
Q9FLE8
Q9XYP7
P32288
Q9FLV9
P62737
Q64442
Q9H4F1
Q9WTI7
P0CE31
P0CE30
P85287
P85286
P85285
P40763
P85289
P85288
P21850
P21855
Q9BWG4
Q9BWG6
O88855
Q9NWA0
P86882
P21396
Q9BYP7
P22509
P22508
Q6XZB0
Q96M27
O35491
O35492
O94451
O34627
O04573
Q7LZI4
Q9BZV1
Q08AD1
P83935
P83934
P83933
P83932
P83931
P83930
P70175
O42893
Q53EU6
O76031
Q80WR5
P35813
Q9STM4
Q5SRE5
Q5SRE7
Q9XT62
P01710
P01712
Q96T76
P09547
P09542
P09543
Q9SZJ5
P08638
P08635
P03622
P08631
P06297
P06296
P06292
Q14123
Q99676
Q73PV9
Q9VSA4
Q91ZX7
Q86VV8
Q8K078
P00447
P00442
P00443
P00440
P00441
Q7ZTS4
Q96RD9
P86414
P86412
P02973
P02974
P02975
O97477
O77801
Q9VM60
Q9D071
P04632
P04637
O13563
P80921
Q9UGQ3
Q8WUW1
P80922
P30943
P30946
P30948
O60150
Q96F63
Q9U915
Q9Y5P4
Q9LHI7
Q9Y5P8
P0A9H3
P06906
P06900
Q9ULI4
P49327
Q5R372
Q8C4Q9
P40201
Q9LIE4
Q5VST9
P80512
Q8NCE2
Q8NCE0
Q3T1J9
Q9HB20
Q9HB21
Q6P3W7
Q6P3W6
P62958
P62955
Q9W420
P69139
P69138
P69137
P69136
P69135
Q9ZHG9
Q8CGP7
Q8CGP6
Q8CGP5
Q8CGP2
Q8CGP1
Q8CGP0
P02100
Q8CHP5
Q8CHP6
Q3TEA8
Q8IYU8
O14213
Q9C0D7
O14210
O14217
O14216
Q8IVW6
Q9C0D9
Q9ZWJ9
P29996
Q93034
P28025
P28028
Q92345
Q92341
Q9BZK7
Q9BZK8
Q99996
B6JUP5
P17861
Q15555
Q9H9J4
A1JJN6
A4QAD0
Q9NRD5
Q581W1
Q13103
Q9C9V6
P52746
P53297
P53296
P53295
P53294
O09061
O94811
Q0KK59
P54748
Q7JUY7
Q99332
P48234
P48236
P48231
Q805F7
Q3UL36
Q9NY61
Q13363
Q9NY65
P12995
Q8IXS8
Q42813
P11710
P11714
P11716
P11717
Q12767
P19527
P19525
P19524
Q16656
Q16655
P0CH08
Q16659
Q16658
Q9VVG4
Q99JP7
Q99JP6
Q9VMQ7
P50243
Q9NS85
Q9NS87
Q9BX63
Q9BX66
P51592
Q9BX69
Q9R1Z8
Q9R1Z0
Q8BZQ7
Q91062
Q9ESQ9
P17301
Q9NP31
Q15233
Q96IY1
Q9P7H1
Q9P7H0
Q06137
P13712
P13711
P13714
Q07666
Q5SP67
O00329
Q6NZA9
O44314
Q9LX99
Q96CB8
Q9UL46
P55903
Q9ERU9
P55904
P55907
Q9UL40
Q7Z4N2
P48591
P48592
P48594
P48595
Q969Z0
Q13976
O88551
O88554
Q9UKK9
Q03944
Q84TF0
Q03940
P08821
Q9UKK3
Q38868
Q38869
Q9Y253
P0C250
Q9Y259
P22365
P22363
P22361
Q8BHI7
Q3U3E2
P0A7S3
Q01543
Q3UNH4
P24783
P24788
P16871
Q5T7B8
O75971
O75970
P22091
Q8N3F8
P26783
P26785
Q7TT50
P26786
P26788
Q9UEU0
P35520
Q5VU97
A1L188
P0CD70
P41316
P32328
P0DJ31
Q39026
Q39024
O75354
O75352
O75351
Q8IVH2
Q8IVH8
P30281
Q7LZ52
Q9JK92
Q8NDF8
P23573
P23572
Q8C6M1
O74757
Q9H9Q2
P40048
P40046
P40040
Q8IWJ2
Q9HCE6
Q9HCE1
Q9HCE3
O70456
A6L8I7
B2DD29
Q96K17
P38711
P38713
P38712
P38715
P38717
Q9BUJ2
P11061
P46783
Q64521
P85748
P85749
P85742
P85743
P85740
P85741
P85746
P85747
P85744
P85745
P84292
Q93WP7
P07199
P38870
P43277
P07195
P07197
P07196
Q9SMZ4
P47068
P47061
Q9NVF7
Q99583
P39447
P39442
P04183
P04181
Q9BXS6
Q9BXS5
P00873
Q86UU0
Q9BXS9
P00870
P00877
P00876
P00875
P83741
Q8BZ47
P01699
Q8IX15
Q8IX12
Q6A039
Q505F1
Q505F5
Q9Y6K0
Q9Y6K1
Q91WS0
Q9Y6K9
P06315
Q7TSF4
Q9P7S7
Q9P7S5
P54504
P83550
Q10157
Q0T870
P14126
P14127
P14120
Q9ERH7
P05750
Q53HL2
P05755
P05756
P05759
Q8TD26
Q02543
P86598
A5LHG2
P86592
P82034
P86590
P86591
P86596
P86597
P86594
P86595
P85363
P97484
P97480
P97481
Q9XZT6
P86625
P86620
P86621
P86622
P86623
Q96PM5
Q9JK30
P0C1C9
P0C1C8
Q14929
O94763
O94762
O94760
O94768
P15387
P41057
Q08972
Q2NL82
P04409
P04406
P04404
Q5FWK3
P04403
O97159
Q9UPV0
Q9UPV7
O94497
Q96D31
Q99K28
Q06730
P81076
Q06738
Q52LD8
P80303
Q07065
Q68FL4
P50998
P50991
P50990
P50993
Q9LES3
P50995
Q53226
Q91VK4
O55103
Q15334
O55106
Q9U1H9
Q9U1H0
Q658Y4
Q8C0J2
Q95ZQ4
P0C010
P0C011
Q9I7F7
P32415
P32416
P57076
Q92995
P21798
O15372
O15371
Q92990
O15379
P78310
O55135
P78312
P29547
P78317
P78316
P78318
Q92993
Q8NI27
Q9X056
Q9X052
Q9UWU1
Q04003
Q04005
Q04004
Q04007
Q06505
P68169
P68168
P22469
P41233
P53312
P53313
Q39221
P53317
Q15326
Q9T0N8
Q8TEW8
O14026
O14027
O14029
O94607
Q8TEW0
P46527
P97819
B5LUR0
B5LUR1
P97813
P97814
Q5XFX0
A0KF03
P98095
Q13310
Q13315
Q94AI7
Q94AI4
P36887
P36885
O87236
P36888
P48008
Q8NC44
Q9LW57
P55008
A2A7S8
O42998
O42991
Q12044
P16254
Q12043
P21373
P21375
Q12048
P21376
P62241
P62242
P62244
P62249
Q9S7W1
Q15004
Q06070
Q06071
Q9UP95
Q06078
P82706
Q9JJC6
Q08926
Q08924
Q08925
P0C2I6
P0C2I4
P0C2I2
Q9Y2A9
P09113
P09110
P41588
P20421
P37821
Q9SND9
P56065
Q9SEX2
Q9QW30
Q99KW3
P06881
Q08211
Q08217
O75832
P08249
Q9UTK9
O34860
P08240
Q5TFE4
P08243
Q66L44
P17785
Q96AE4
Q96AE7
O75781
P43172
Q8CI59
Q8CI52
Q8CI51
Q9UTH3
Q3UFT3
Q5JFM9
P0CX42
P0CX40
P86026
P0CX46
P0CX45
P0CX44
P0CX49
P0CX48
Q70SY1
Q6I7B9
P07223
P07221
O43555
P07225
P07224
Q6QNY1
Q6QNY0
O48724
P07228
O48722
Q9UHN1
Q63083
Q9UHN6
P19018
P61073
Q96B33
Q96B36
Q7DDR9
Q3MHD2
P81274
Q9UBP9
Q9UBP5
Q9UBP6
Q9UBP0
P06778
P06576
B0VP98
O70551
Q9Z0H8
Q63ZY3
Q9NSC5
Q9NSC7
Q7L4P6
P13188
P39875
Q5VYK3
P38695
P38691
P38692
Q9H0L4
P52209
P05179
Q9W5D0
Q9NZU7
Q9NZU0
P70265
Q7TPE5
P18888
P18887
P70268
P43353
P43351
P43354
P07766
P07764
B2RRF6
P01089
P53159
P09652
P53150
Q56WH4
P53152
P53154
P04220
P00939
P00937
P00935
P00931
P02688
P02689
P02686
P02687
O22315
Q05192
Q05193
P24161
P46720
P00688
P00687
P42409
A0LRC6
Q63945
Q63943
Q63942
Q9SEE9
Q9JLZ8
P97386
Q9JLZ1
Q02979
Q02978
Q02970
Q6W3E1
O95232
P54313
P54311
Q99741
Q99747
Q6IN85
P02800
Q9VIL0
Q7Z7N9
Q15485
O15551
O15550
O82337
Q9VFC8
O15121
Q9NU19
Q02357
Q16594
Q5T619
P02802
Q712K3
Q8WXG6
Q0BMQ7
P48200
Q1MTR3
Q1MTR4
P02803
P19913
Q96KN1
P69996
Q03758
Q06506
P10768
P10769
Q03750
Q03751
O94516
O94512
O94513
O94519
Q8BKT3
Q8BKT7
Q07456
Q07454
Q9UNM6
Q9VYY9
Q8BFT9
P50544
Q6PGL7
P50548
P50549
P56263
P56264
Q6P7W5
Q6P7W0
Q12451
Q12453
Q12452
Q12455
Q12454
Q12458
P52948
P52945
P52946
P52943
Q98TT6
P14866
Q68DC2
P14869
P14868
P20749
P28512
P0C1M8
P13073
Q921I2
Q8IRW8
P85608
Q9Y530
Q9Z0U1
Q9Z0U0
P17516
Q7Z4T9
O15234
O15232
O15230
O15231
Q8ML70
P0CF03
Q9H2U2
P0CF05
Q9W596
Q9UK76
Q3THG9
Q9W590
Q92854
Q92851
Q9HAZ1
B3EWM5
B3EWM6
B3EWM7
P26378
B3EWM1
B3EWM3
P26374
B3EWM8
P26373
Q4W5N1
P68313
O43028
Q28175
Q3TTA7
O43024
O43026
O43027
Q5TAP6
Q8LPG9
Q9QWI6
Q9BYX2
B1P1E3
P18829
B1P1E1
B1P1E0
B1P1E7
B1P1E6
B1P1E5
P70206
P67786
P67787
P67785
Q3TC46
P67788
P67789
P63094
P30115
P84157
Q9D2U9
Q14669
P63323
P63324
P63325
P63328
Q7TNF8
Q96DT6
Q96DT7
P25054
P61254
Q49AR2
Q9BPW8
Q9NX95
O35412
O35413
D1JBK4
P06169
P06168
P68001
P55211
Q9VIW3
P55212
P31244
Q9V7P1
O36021
Q07688
Q96QF0
P83317
P83316
Q12532
P83319
P83318
Q03254
Q03251
Q03250
Q03252
Q96ER3
P70712
P0C0X9
P0C0X8
P0C0X0
A8K4Y7
Q8VDD5
Q8VDD9
P56746
P56747
P24091
P24090
Q800F1
P56749
Q6ZMI0
O43852
O13657
Q8WVN8
O13658
P35235
P35236
P35232
O96555
Q8K4R9
O60664
Q9Y3F4
P53210
O15570
Q8GP20
Q6PCN7
P23470
O75665
O75663
P27546
P27540
P75061
P27548
Q810L3
Q9Y5X4
Q9Y5X2
Q9Y5X3
Q9Y5X1
Q62523
Q62520
Q9UGY1
Q57764
P06986
P06983
Q57763
P22700
P82993
P82990
P26639
P36155
P33302
P33301
P33300
P33307
P33306
P36152
P40283
Q5VSL9
P36158
Q9JJ28
Q8ZPC3
P41486
P80594
Q7M6U3
P41489
P41488
Q9UUK1
P04859
Q9UUK4
Q9BW27
P69209
P69208
P69207
P69206
Q6P5G6
Q9NWT6
Q9NWT1
P41736
Q7L1Q6
P38085
P38084
P38086
P38080
P38088
P51965
O14523
O14525
O14524
P30656
O14526
O14529
Q9V3P0
Q9LYV6
P39938
P39939
P39936
P39935
P39933
P39931
P38336
P38335
P38333
Q9CXK9
Q6RHR9
O14293
A0ZWU1
O14295
P39688
P39685
P39687
Q8CGA3
Q6I9Y2
P02727
P02726
P02720
P02722
Q9BZC7
Q5DTY9
P52434
P52435
Q3UZ39
Q5EBL8
P43252
P38132
Q9NRL2
Q9NRL3
Q8RWZ6
Q61194
Q61193
Q02831
Q14527
Q14526
Q14524
P04076
P04075
P04070
Q4V8D9
Q80WG5
P54874
Q12271
Q12275
Q12276
Q02780
Q02785
O96033
Q05785
Q05783
Q05788
O94898
Q17RY0
O94892
Q96RY7
Q96RY5
Q9JIY0
Q9VWD4
P11242
Q6GYQ0
Q16384
A6NHL2
Q8BZI0
P61019
P11137
P49643
P49642
P61012
Q15723
P49645
Q06203
O15455
Q06205
O82277
P11798
P11799
P11792
A0JME2
P12268
Q14CW9
P12262
P13796
P13797
Q13601
Q9VWW0
P13798
P13799
P51512
P51513
P51511
Q65YW7
A0FGR8
Q9R1R2
Q55BN9
Q6NZY4
Q96CJ1
Q9XIC7
P32589
Q03497
Q5THJ4
P48510
P10683
Q7Z4V5
Q09948
A9CP13
Q07555
Q07551
P21624
P56182
Q6ZU11
P10538
O94305
O88622
P16568
P16562
P94690
P54253
Q8TDW0
P53801
P53804
E9Q401
Q2VIS4
O75467
O75460
P27707
P27705
P27708
P0A7K2
P28700
P28707
Q6PDI6
Q9BRP4
P28708
P48589
Q5XG69
P25635
P25631
P00044
Q9H8M7
Q9H8M2
P20284
Q6T271
Q9FZ45
Q8K330
O31691
P32074
Q3U2I3
Q64279
Q8IZN3
Q8IWB9
Q9HCM9
Q9HCM4
Q8IWB1
Q9HCM7
P24941
Q9HCM1
Q9HCM2
Q9HCM3
O43189
O43182
O43181
Q6LA53
Q6LA54
Q9BUR4
P22626
Q08887
Q08886
Q08881
Q13VL5
Q9Z239
P56975
P56974
P56973
P82158
P07119
P13234
Q9W1K5
Q9NVN3
Q2HXU8
Q9NVN8
Q2YD98
P20911
P25976
Q9P6S3
P83876
Q9P6S6
Q9P6S5
Q91YM2
P25398
Q9VCP1
Q9VCP0
P70032
P25403
Q9Y248
P09429
Q9BVP2
P09424
Q9Y6C9
Q21930
P08775
P83299
P70691
P70694
P22314
P70696
Q91VM5
P70698
P06396
P35914
P35916
P35918
P35919
Q99134
Q16531
F1M386
Q969E4
Q96LC7
P00569
P00568
Q8IX90
P86512
P86513
P86510
P86511
P86514
Q5HYK7
Q9H3R5
Q6ZUJ8
Q8VIM5
Q9VNH6
P08487
Q80U62
Q9XZL8
Q96PE2
P07936
Q96PE7
P86721
Q9DBQ7
Q5T9A4
O95363
O14879
Q8BMS1
O14874
Q96G03
P40989
P81564
P81565
P40986
O23095
P83489
P01170
O88569
Q5WSM2
P50914
O00124
Q64735
Q7M1B9
P40368
P40366
P40361
P03138
P38985
P38986
P38983
Q6P8Z1
P38989
Q8NDQ6
Q8C0R0
Q96N16
O15040
O15042
P33535
O15047
O15049
Q8NAV1
Q9R049
Q9R044
Q68FD5
Q68FD7
Q68FD9
P80386
Q7TQD2
P69070
Q6BDS2
Q12824
P58842
Q9H7N4
Q86BA1
O81270
O81277
Q6Y7W8
Q6Y7W6
O14317
O14310
Q14493
Q8VD57
P39769
P91664
Q8VD58
P83704
Q9V3I5
Q8R4H2
P49023
O13830
O13836
P49025
P49024
Q9NVS9
Q9ZUU9
P02395
Q04087
P28273
P56635
Q9I958
O98949
Q13067
Q13066
Q13065
Q14289
Q13061
A1EC31
P53396
O94910
Q13393
O94913
Q13395
O94915
Q9VGN9
O94919
Q99271
P0CJ48
Q9NZ09
Q9NZ01
P53534
P53538
Q9VJZ7
Q58T55
Q58T52
P19205
Q96FW1
P85456
Q17RB0
Q9Y2I1
Q9Y2I7
Q9BY49
Q9BY44
Q9BY41
Q9JJK2
Q96PZ0
Q502M5
Q9D6Z1
Q5HZI1
Q96MV1
Q9SLA1
Q5MIZ7
Q9NQ75
P17121
Q03048
Q9EQZ6
Q03043
Q00539
Q00535
Q00534
Q00537
Q00536
A2ZBG5
Q13835
Q7Z3T8
Q13838
Q9VUR7
Q7L266
Q9UJ70
P59281
P21182
Q08747
P0C512
Q9JKK0
Q3ZK22
Q3IWB0
P32917
P32916
P32911
P32913
P0A8G6
Q6PNC0
Q8BUM6
Q9LKW9
P56395
Q8C078
P21453
P56399
Q08299
Q9R0Q4
Q9R0Q7
O88453
Q80W65
Q9C977
Q09161
P22195
P22192
Q8C5N3
Q7Z5L9
Q9H115
Q9UHF7
P41214
P41216
Q6PIC6
P41212
P0C1V1
Q8CJF7
P0CB26
Q0WW26
O75164
O75165
O75167
Q8TEH3
Q9CQW9
Q99P91
O74418
Q9VP05
O74417
Q00246
P23743
P23747
P23748
P40161
P40160
Q24154
Q24151
Q9BQG0
Q6PL24
Q7KQM6
Q9NYU1
Q9NYU2
A4D1P6
B2C3H7
Q9SV21
P81818
P81819
P81814
P81812
P81813
P81811
Q6XQN6
P38615
O35303
Q9HDX7
P61165
Q9QXG4
P80147
P30426
P30424
Q56VR3
Q96KM6
P85669
P85668
P85661
P85660
P85663
P61163
P85665
P85664
P85667
P85666
P07091
O73860
Q9NZM5
Q9NZM4
Q9NZM1
Q25683
Q3E7B7
B3FIA5
P02574
P02576
P30283
P02572
P06485
Q61097
A3DDV5
Q9Y2T7
O60547
Q9Y2T1
P80856
P83623
P31483
Q9P0L2
P83620
P77444
Q92738
A2T3Q9
Q8IY17
D2Y2D1
Q5DTK1
D2Y2D3
D2Y2D2
Q92734
D2Y2D7
Q9SXJ6
Q23212
P01009
P01008
P01001
Q80TH2
Q9JLB9
Q9Y4F9
Q2KIE6
Q9Y4F1
Q9Y4F3
P14000
Q9Y4F5
Q9Y4F4
Q8BG89
P43535
P54397
Q62018
Q27441
P05654
Q8TC07
Q8TC05
P41970
P18110
Q9Y7L8
Q6NXE6
P81486
P19447
P82282
P82286
P82284
Q91WR5
Q16514
P86709
P82289
Q16512
Q16513
P00064
P00065
P00066
P00067
P00060
P00061
P00062
P00063
P00068
P00069
Q9VL96
P19993
P19990
Q8T112
P19999
Q71F56
O14936
A0RM41
Q9JMD3
Q7Z7F0
O94598
O94591
Q9UHY1
Q6NVF9
Q9M2A0
O14681
O14682
O14686
Q6PIX5
P89105
P89102
Q99J45
Q9UNE7
Q6NXN1
P81733
P81737
P81736
P81735
P81739
P81738
Q86SZ2
P64897
P80467
P80468
Q9BUI4
P50895
O74352
O74354
P01828
Q8K0X8
P01826
P01825
O34968
P69910
P86307
P11858
Q68DK7
Q68DK2
P86303
P0C352
P0C351
Q21LV5
Q69ZN7
Q78HU3
O95347
Q9UK10
Q52KI8
Q9UK17
Q12983
Q12982
P29465
Q9Y608
P29468
Q9Y606
Q9Y600
Q93100
Q3U0V1
P24135
P62829
P62820
P62826
P62827
P51859
P51858
Q8TAB3
O77210
Q86B79
P0C829
P0C828
O14108
Q3UVU3
Q9Y6E7
Q9HAR2
Q9X266
Q9HUF7
A0ZSK3
Q58EX7
A4K2W5
Q58EX2
Q8R0A2
Q9BWW4
P63017
P63010
P63011
Q3YEE9
Q3YEE8
P11088
P11084
Q0WR59
Q9UT68
P60520
Q6ZQ03
P21238
Q12165
Q12161
Q12163
Q16891
Q16890
P09457
O97939
Q8ND83
Q8ND82
P12579
Q9VXB3
Q06628
Q06625
Q06624
P78970
P21796
Q9LE22
P83427
Q9P2P5
Q32PK0
Q9P2P1
P51136
Q9VYD1
P17710
P13620
Q96EZ8
Q91Y97
P29144
P71447
P29149
Q09822
Q90Y12
Q09826
P59325
P59328
P08051
P08050
P08053
P08052
P08055
P08057
P08059
P32892
P32893
P32895
P32896
P32898
Q6ZV89
Q9USK8
P32769
Q5LBG4
Q9LQF0
P27321
P27323
Q8W4I7
Q8W4I9
Q9VW09
O59746
Q63610
P09829
P25786
P25787
P25788
P25789
Q9NR20
Q9CYC6
Q3TIR3
P15923
Q5TB30
Q8BH65
Q8BH64
Q8BH66
Q76KJ5
O74627
Q7Z591
Q7K4N3
Q9BWJ5
B9TQX1
P05034
Q6DRL5
Q23972
Q23973
P40467
P40460
P40463
Q23979
P01900
Q9H2M9
Q504E7
P38009
Q9BYK8
Q7Z333
Q6A009
Q05024
P07687
P0C7R7
Q9NXV6
Q9NXV2
Q9P253
Q8VYS8
Q9P258
Q04477
Q04471
Q05021
Q13239
P70452
P70451
P47115
P47114
P47117
P47116
P47110
P47112
O60645
Q06321
P53741
P53743
P53742
P53746
P53749
P01275
P09040
O22218
P42567
P42566
P42565
P42564
Q940Z2
P42562
O76080
P42560
Q9JHU4
P42568
Q5SRX1
P46993
P46990
Q91ZW3
P46996
P46997
P46995
Q92569
Q92560
Q05707
Q92567
P42695
P42694
P42696
Q96HE9
P0A6T1
P82321
Q9VMA7
Q9VMA0
Q9VMA3
O15980
O15981
Q9A4Z9
P14635
Q5SQF8
Q5SHN3
Q659A1
O95562
O95561
O95568
Q8WUB8
Q96BP3
Q9SYM1
Q99558
P38827
Q99550
P38825
P38822
P06302
P40879
P40875
P40874
Q9Y5E3
Q9Y5E7
Q9FH18
P86131
P86132
P86133
Q9VJ62
P86135
P86136
Q8NI77
P69891
P69892
Q14814
P10606
Q3UHB8
Q03414
Q9HD15
P15274
Q93YS4
Q93YS6
Q96II8
Q10142
P69768
P69766
P69765
Q8CAQ8
O94388
Q8NCN4
P52822
P52825
Q6PEM8
Q9ULD9
Q9ULD5
Q9ULD4
Q96C23
Q9ULD2
Q6NZQ6
Q6PEM6
Q9WU42
P11956
P11957
P11954
P11953
Q04867
Q04864
Q04863
Q04869
Q9Y478
P20171
Q1CXC6
Q15029
Q47505
Q15024
Q15027
O00541
Q15021
Q15020
Q1CLW2
Q15022
O15173
Q9SB75
Q8TCG2
Q8TCG1
Q9ZWA9
P32568
P32569
P32560
P32561
P32562
P52172
P32565
P32566
P32567
P53882
P53883
P53886
P53885
P62987
P62986
P62984
P62983
Q92952
Q92954
Q92956
Q99961
Q99962
Q99963
Q6ZQ29
O52552
Q9UI46
Q9UI47
A8DYE2
P26433
P26432
P26431
Q8IYH5
Q9H8E8
Q8N584
P53226
P53224
P53222
P53221
P53228
P49193
Q9NUP9
Q9NUP7
P05764
P32828
Q9H9A6
P49448
Q9H9A5
P49441
P49443
P49446
Q8IWZ3
Q99497
Q0VAQ4
Q5DTZ0
P0CX43
P37040
P37041
P37042
P37044
P26325
Q13404
Q49MG5
Q13409
P67910
P11169
Q8AXF4
P11166
Q7M400
Q91YE5
Q91YE7
Q9D4J7
O66188
Q05D32
Q9NY93
Q08CM4
P55319
P50148
Q9ESJ0
Q9ESJ1
Q61687
P17635
P86582
Q6ZS17
P33559
P84745
P84747
Q9NV66
P18432
P18433
P18431
P24870
Q6PF93
P83211
Q9H6R4
P70615
Q9VDZ3
O88704
P35998
Q12494
P35991
P09205
P09204
P29135
P09208
P0C7M7
A0JLT2
Q9SCT4
Q969M7
Q969M3
O88342
O88343
Q08581
Q9UKT8
Q9UKT9
Q9UKT5
Q6A4J8
Q8WYH8
Q86TI0
Q86TI2
Q61937
P38699
Q5JTW2
P23337
P30822
P30821
O60059
P27424
P27429
Q96SB8
P79876
Q96SB4
Q96SB3
Q922D4
Q9H270
Q7WU28
P23534
Q922D8
P85823
P85822
Q6P686
P85827
P85826
P85825
P85824
Q8N9T8
Q5UE93
Q62771
Q9H582
P22061
P22069
Q8N3K9
Q9RVU2
P82651
P26771
P26772
P26776
C0H3V2
P36051
P36053
P36054
P36059
P38904
P0AF36
P38903
P31888
P31889
P31886
P07316
P07315
P07313
P07311
P04950
P04957
P69560
P85170
Q9H6H4
P84880
P84887
P84888
Q9Z2J0
Q9UJX5
Q9UJX4
Q9UJX6
Q9USL4
Q9UJX2
Q5BJH7
Q9Z2L0
P49795
Q8C6B2
O74789
O74788
O74787
O74786
Q8ZLC6
O74782
P84227
Q3U0J8
P84220
P84221
P38272
P29815
O60879
P84228
P84229
P30048
P30041
P30040
P30042
P30044
O74879
Q92674
O74871
O74875
Q9UMZ2
O77788
P08928
P02440
P02444
P02445
P02446
P02447
Q6AY25
P0DKP9
P0DKP8
P0DKP5
Q9H7F0
P0DKP7
P0DKP6
P31314
Q9NFZ3
A1RUA9
Q5BKZ1
Q6XEC0
O75586
P15456
P15455
P15454
Q838I6
Q14202
Q14203
Q14207
Q14204
Q5VTU8
Q6TS35
P04134
Q12339
P19174
Q9W0P8
Q12333
Q9D0L7
Q5XUX1
Q5XUX0
P42716
P42717
O94991
O94992
P42718
Q9VQK0
Q9VZI3
Q4KL35
Q10185
P87147
Q10187
P87142
P87140
P87141
P11362
Q9D1F4
P61353
P0C1H4
P0C1H5
Q15649
P0C1H3
Q15645
Q15643
Q15642
Q8WYP5
Q9VAT2
P54003
O95484
Q84JU6
P54000
Q53HC5
Q9CY27
Q10235
Q10234
P14465
P14467
P14466
D2Y1X6
D2Y1X7
Q2M3X9
Q2M3X8
D2Y1X8
D2Y1X9
Q13522
Q13523
Q13526
P13856
Q9JJS8
Q9NT68
Q7Z628
Q9NT62
P34221
Q99KG3
Q99KG5
Q7L591
P34227
P34226
P34228
P48651
P19827
Q14999
P19823
Q14997
Q14994
Q14995
P15336
P15337
P12107
Q9VET0
P12108
Q552E2
Q03629
P21107
O60602
P21108
D0AB41
Q12692
Q12691
P29372
P29374
O94466
P29376
P80338
P87179
A6NFI3
Q9DC69
P35178
P35176
P35177
P35172
P53920
P53923
Q925G1
P53925
P53924
P29597
P29590
Q09472
Q01664
Q01668
Q8R3Y5
Q05962
Q8R3Y8
P27198
Q9UJK0
P80700
P68266
Q17R89
O95456
O59868
Q01085
Q8N137
Q01080
Q01081
P32330
P32336
Q765P7
P26570
Q9TRC7
P59998
P59999
P59997
A2AJT4
Q9NYM9
A2AJT9
O88923
Q45VV3
Q5VTJ3
Q8NC96
Q9BRG2
P07018
P07017
P07012
Q8U3S5
P06151
Q8IXK0
P30204
Q60867
P34962
P34963
P34966
P34964
P34965
O70378
Q9BX84
Q3E7Z5
B0LPN4
Q9HBV2
O59521
O42923
P0C8W0
O42924
Q9SXB8
Q9SXB6
Q96S66
Q60949
Q9EQG3
Q9EQG6
P21696
Q61012
Q9BTY7
Q99KX1
P83005
Q9V3Z6
Q8IY92
Q9H845
Q08460
O49595
P00352
P0C5F3
Q6KB66
P00357
P00358
Q9SEU4
Q811B3
Q8BUR4
O49621
Q99MN1
P02844
Q99MN9
P02843
Q9VL18
Q9WV92
P23279
Q62093
Q9GZT3
Q9GZT6
Q9GZT4
Q9GZT9
Q9GZT8
Q9H334
Q9H330
P81401
O60242
Q9Y7T4
O60245
O60244
Q9UHQ1
O24165
P42845
P42846
P42849
P03070
Q9JL35
Q9WMX2
A6ND36
Q8N1X5
P31928
Q9UQE7
P29559
Q06850
A6YR20
A6YR21
P84929
P84928
P84921
P84922
P84925
P84924
P84927
Q7Z422
Q5VYV7
Q12906
Q12905
Q12904
Q9QXZ9
Q9QXZ0
Q9LRB0
Q9UBG3
P03920
Q6P9Q6
P03928
P03929
Q7L7L0
Q9KWY4
Q8IRG6
Q14D04
A2RTX5
O14455
C3VVN6
C3VVN5
Q69ZF7
Q1QED7
Q6EMB2
P13228
O14187
Q07812
Q07817
P14208
P05187
P14200
Q10414
Q10412
P14206
Q9WTQ1
Q9WTQ5
Q9T2K9
P52503
Q3TWF6
P05453
P05451
P05455
P01562
Q13291
O80925
Q04545
P97377
P97379
Q8S3U9
Q9QWY8
P53675
P53674
P53671
P53673
P16116
P16113
Q9NQW6
P62326
P62329
P62328
Q96JQ2
P46824
P46821
E7EZF3
P20897
P58107
Q91WG5
Q9S3R8
Q9S3R9
Q86MA7
Q9NR31
Q9NR30
Q9NR33
P10156
Q9NR34
P49736
P49735
P49731
Q9D3A8
Q9D3A9
O95677
O95674
Q99NB9
O95671
Q15431
Q15436
Q15437
O95678
Q15435
Q8ND07
Q8ND04
Q06339
Q06338
P60879
Q06337
Q06336
Q03125
Q03124
P12314
Q6NVY1
P12313
P12312
P12318
Q94546
Q6ZPJ3
Q6ZPJ0
O82653
Q96EB1
Q96EB6
Q76PC4
P84665
Q55EQ3
P63279
O34909
Q9BZR8
P57740
O44081
Q03780
Q9X0Z6
P47821
Q8QGV2
Q921T2
P24540
P39321
Q86U90
Q07176
Q5T2N8
Q9Y365
Q01433
Q01432
P22259
P28679
P28678
P22256
Q9UGI8
Q40234
P16949
P58924
P58925
P58920
P58922
P58923
O02056
Q9Y2W2
Q6NUW5
Q59E36
Q7SA19
Q6P9N1
Q709C8
Q6YHU6
O75592
P20042
Q9URV8
P20048
P0A2K1
P0C0L2
P0A9P0
O75044
P25700
P25705
Q7K2D2
P0C0L4
O43613
O43610
P26051
Q9VQ26
Q6P6L0
Q64478
P23668
Q64475
Q9WTL8
Q54M70
Q8YC53
P40752
P40751
P40754
O35260
P85505
Q9CRB9
P42212
P20483
Q9NQV5
Q9NQV6
Q13586
P84671
P84670
P84672
Q5ZPR3
Q9M339
Q60575
Q8IXW5
Q9DCM0
Q9DCM2
Q8IZ52
Q9P7M1
P01768
P01769
Q9BWH6
P01760
P01761
P01762
P01763
Q9P2M7
O81283
Q86WV6
Q94AH8
P00491
P00490
P00492
Q10713
Q9YHT1
Q99627
Q99623
Q99622
P08397
P08393
Q9PRS8
Q5SHV8
P41839
P41837
P41832
Q02256
Q02257
Q9VM95
O13686
P86428
Q9JII6
Q9JII1
Q9SGN6
P19652
P19657
P19659
Q8T018
Q9UGR2
P15144
P15146
Q5R8M1
O13539
Q6N4T2
P04640
P04642
O60167
O60162
O60163
P86704
Q8WUJ3
O94659
O94653
O94651
P41162
Q9H2K2
Q810A7
Q4VGL6
P80547
Q9ULL5
Q6PEE2
Q9ULL1
Q9CQB2
Q9MB58
Q3UHJ0
O74547
O00506
Q8K2Q9
Q9LIH5
Q8NCF5
O95260
O95263
O95267
P0C169
Q8NHG8
Q9BW91
P0C164
P0C165
P0C166
P0C162
Q07376
P62906
P62903
P28070
P28072
P69106
P69107
P69105
P69102
P69101
P69108
P69109
Q8CGS4
Q9BT23
Q9BT25
Q8R502
Q5VUA4
P15967
P15968
P60228
P60229
P10300
P68051
P68050
O08749
Q8IVP5
O14224
O08747
P49117
P49116
O13944
A1ZBE8
Q9BSH5
Q8CIQ7
Q9QYY9
Q9QYY0
Q14592
Q91W39
P59890
Q8IWR0
Q9QZH4
Q12055
P10870
P67999
P63284
Q13485
Q13480
P63289
P36972
Q8N6M0
Q8GMG0
Q12280
P16099
E9PZQ0
Q9NY15
Q16994
P62482
P62484
P62154
P62157
P62151
P62152
P62153
Q12753
P62158
Q12754
Q96HR3
Q96HR8
Q16666
Q16665
Q06108
Q06103
Q06106
P78831
Q8N1G0
P51674
Q9P7K3
Q96IT1
P17050
P49949
Q8C817
P13744
Q8BTY2
P29067
P29066
P27931
Q09904
P02743
Q9M0S4
Q9BZE9
Q969U6
Q13905
Q13907
P07511
P07510
Q5KZU5
O88522
P08159
P08151
P08153
Q719H9
D6VTK4
Q9BZE1
Q9UKL0
Q9UKL3
P0C205
Q62440
Q8BHD1
Q62442
Q8BHD4
Q8NEM0
Q8NEM2
Q9W6S8
Q8NEM7
P32608
Q8BGD9
P32600
Q8BGD6
P32602
P32604
P32607
O75940
P21524
O75947
Q9H147
P21529
Q08369
Q7Z5K2
Q09014
B2RUZ4
Q8IV53
Q6PB60
Q09019
P27202
Q8N3C7
Q8N3C0
Q9UPN3
Q9UPN4
Q9UPN7
Q9UPN6
Q9UPN9
Q0AMS2
O31645
O43426
O43427
Q39016
O75366
O75367
O75364
O75362
O75369
P46460
Q6P2I3
Q9UDT6
Q68FT9
P23585
P23586
P23588
Q8NDA8
Q8CIL4
A6NC98
Q9Z2D6
Q5SX79
P40091
O70468
O70469
P40094
P40096
Q8IWI9
Q86119
P40541
P40547
Q24573
Q24572
Q9BUE0
Q24574
P81926
O35019
P38769
Q8BK03
P38764
P38766
Q3U182
Q96H79
P85715
P85714
P85717
P85716
P85711
P85710
P85713
P85712
P85719
P85718
Q9UP83
Q04338
P83719
Q04336
P09493
P70313
P09496
P09495
P47013
Q9CZV8
P07478
P07472
P07477
P01130
Q7TSE6
Q86UR1
O05544
P00847
P00845
P85982
Q9BXP5
Q62871
Q92600
P46654
Q92608
Q92609
Q05066
Q9P7V5
Q91XT4
Q9P7V9
Q9H426
Q9H427
P00264
Q9H425
Q9H422
Q00587
P00268
P08456
P14173
P03409
Q10109
Q9W3C1
Q7RTZ1
Q10107
Q99186
Q9C0C9
O95400
Q92736
O95402
Q8K1J5
P30250
Q9DBN4
Q8TD16
Q62120
Q99459
Q8TD19
Q63836
P40938
Q6ZNG9
Q6ZNG1
Q3UDW8
Q02040
P97450
P97452
P97457
Q2VPK5
P12637
Q1HFZ0
P86679
P86678
P86677
P86676
Q96MF7
P86674
P86673
P86672
P86671
P86670
O94759
O94754
O94751
Q5FWF5
Q9D219
Q9UPQ3
Q9UPQ4
O97125
Q8VHD8
Q9UPQ9
Q5TCZ1
Q05497
P06843
Q3UMT1
P13587
Q5U317
P13589
Q96D05
Q9R0A0
Q9R0A5
Q9R0Z9
O70343
Q8N5J2
Q6BCL1
Q9USQ2
Q99683
Q99N69
Q0BCS7
P78368
P78369
P78362
P78364
Q9Z2Y8
O00469
Q3USB7
O95180
O95182
O95183
O00461
Q15345
O54824
O54825
O54827
P45880
Q4EFN5
O54829
P32447
C0LGG8
P32449
P32448
Q8N201
P06733
Q9D6J3
O15347
O15344
P06737
Q99848
Q9CQG2
P62736
Q9UH62
Q9UH64
P62739
Q9H7Y2
Q8R3Q2
O74555
Q15836
O66740
Q15835
Q15831
P53344
Q9VAL0
P53349
O42916
Q8K070
Q14126
P49090
O42914
P10111
Q8TEX9
Q13158
P49321
Q5VTB9
A2SLT3
P97863
P97864
P97868
Q86X95
Q9SS37
Q3TXS7
Q9LW00
Q13362
Q13367
Q8IXS6
Q9VGU5
Q9CWY8
Q0ZGT2
Q93Y06
Q96FX7
P48059
Q5HZV9
Q9UU99
Q9SL48
P21304
P21306
Q9NW08
P22969
P84022
Q9LD18
P31150
P31151
P31153
Q9DAZ9
Q8C996
Q9Y2D5
Q08979
Q08977
Q9Y2D9
Q9Y2D8
P83587
Q01831
Q92331
P0C2A7
Q9VUM0
P18266
P18265
P56587
P56588
O67040
Q9EPW9
O13018
Q80T85
Q9JKF6
Q9JKF1
Q9P1F3
P83084
P83083
P83082
P83081
P83080
Q5SW96
P12998
Q9UTK7
Q9UTK4
Q9UTK5
O60711
Q00013
O60716
Q09731
Q09733
O49519
O75752
Q8K3Z9
Q8VE11
Q8RR70
Q9UIU6
Q04759
A2CG49
Q5JSZ5
Q8IW50
P22149
P22148
P22147
A6NI28
O61443
P22141
O69635
P0CX76
P0CX74
P0CX75
Q5CSF3
P10664
P04049
Q06412
P26651
Q8R2Q0
Q9UHI6
P07213
P07216
P07217
Q9LFH9
O70589
P13484
Q6DFV5
Q9NYX4
Q6DFV3
P09913
P41538
P09910
P09917
P41535
P41534
P41536
Q96B49
Q96B45
Q9LRZ0
Q5SII2
P69447
P85037
P69441
P37111
P84349
Q9NZV1
Q9H0A0
Q24432
Q9H0A8
Q10491
Q10490
Q07897
Q07896
P05109
Q9W5A5
Q8I6R7
Q8I6R5
P05106
P05107
A1VKS5
P15258
Q5XKK7
O35601
Q9BRP8
O35609
Q9TXJ0
P02653
P02652
P15884
P15880
P15882
Q04279
Q04272
Q9H1E3
P43364
Q9H1E5
P53184
Q14324
P01304
P01302
P01303
Q8N954
P0A799
P43587
P43585
P43583
P0A790
P43588
P43589
Q14498
Q8R010
Q14494
P00363
P41989
P00366
Q96JY6
Q05639
Q80TG1
P87061
Q02948
Q6AWX0
Q9XGM1
P20810
P20817
P03230
Q961D9
P11558
P14709
Q42344
Q8BVF2
O24646
P61160
Q16236
O82302
Q02366
Q02367
Q02365
Q9BZ67
O59721
Q02369
O23144
Q8WXH0
P50518
P50516
P0A6K6
Q13772
Q920R0
P19945
Q03707
Q03701
P48461
P48462
Q07460
P29233
A0K1U2
P13049
Q9V853
P21799
P56211
P56212
P21797
P56216
P56217
P52917
P52910
Q12420
O88792
P23248
Q12424
P52919
Q12427
Q9CJ83
P35724
P35722
P35729
P35728
Q07283
P29496
Q15078
Q9UQR0
Q9UQR1
Q01705
Q9FKS0
Q9Y508
Q8T6B9
P78537
P78536
Q9C8K2
Q5LBW6
O95394
O95391
A3E7Z7
Q28851
Q28852
Q8NFF5
Q9UK85
O31856
P61991
Q9SF53
Q5L1E2
Q1WIQ6
P32182
P12807
P12801
P26321
P12802
P10092
B3EWH7
B3EWH1
B3EWH0
P21802
Q6RFH5
P21807
P21808
O46043
O88809
Q8C419
Q28147
Q6X4W1
Q8NG27
A8YPR9
Q29437
Q8NB91
A8YPR6
B1P1F3
B1P1F0
B1P1F4
P36405
P36404
Q80YA9
O60934
Q9NXF7
Q80YA7
Q9NXF1
P85588
P85589
P85584
P85585
P85586
P85587
P85580
P85581
P85582
P85583
Q7TNC4
Q8BI55
P25007
P21252
Q58A65
Q9P2E2
Q8VBU2
P55265
P55267
Q9P2E9
Q60864
P31299
Q6ZT07
Q9DDT2
Q9DDT5
Q5M7W5
Q6DV79
Q5M7W6
Q96EU6
P34118
P83322
P83320
P83321
P34111
P34110
P25916
P25911
P25918
Q8VDG3
Q86VM9
P38682
O42254
O43822
O43823
Q9FK68
P02920
Q8WVS4
Q9Y3C5
Q9Y3C4
Q9Y3C7
Q9Y3C1
Q9JIA7
Q9Y3C8
Q5SQ64
P42346
P42345
Q6UWD8
Q8WUR7
Q9H078
O97394
Q24256
P27515
P27514
Q5JPI9
P27512
Q9SFX6
Q9U969
Q9Y5U2
Q9ULT8
Q9UUH6
Q9ULT0
Q92973
P33338
P50287
P33332
P33330
P33336
P33334
O48549
P09892
Q02446
P06727
Q9HB71
Q9HB75
Q9BW19
Q6NS60
Q3U6B2
P51956
P51957
P51954
P51955
Q84F84
A1ZAU8
P47708
Q8IYA6
Q8NBT2
Q8CHU3
Q9LYU7
Q6PDQ2
P38306
P38304
P38302
P43287
P43286
Q9C0C4
Q9C0C7
Q9C0C2
Q07915
Q07912
P29966
P39659
Q9BZL4
Q9BZL6
Q9Y3A4
Q61140
Q61144
Q61146
O76324
P05319
P05318
P05317
P05316
Q2IBC5
O95807
O95801
Q9NRA0
P54829
P85044
Q13153
Q13151
Q9NRA8
Q0VAA5
P52799
Q9UI26
P52795
P33221
O09032
P43132
P43136
P0C5X6
P98168
P98164
P42669
P98161
P98163
P04046
P04042
P04040
Q04751
Q04757
Q9H910
Q14517
Q8K400
Q14511
Q02753
Q02750
P16014
P0C280
Q12208
Q12206
P46944
P46946
P46940
P46949
O94864
Q9GU58
P54791
Q746K1
P19595
Q6DE87
P50238
Q9VVX5
Q9P6K0
Q9P6K5
Q9P6K4
Q6GPH6
Q9R1U5
P49674
P49675
Q9CZW5
P11747
P11746
P11745
P14519
A7WNV7
P61585
Q9SFC6
Q15262
O13743
Q14CZ0
Q15269
Q06187
Q06185
Q13636
Q13637
Q13630
Q6NPP4
P52891
Q6ICY4
P52895
P04234
Q7Z4S6
Q06177
Q9NP87
Q9NP81
Q8BWA5
Q0WQK2
Q8K2F0
Q8K2F8
Q9UKD1
Q9UKD2
Q08050
P21619
Q86T90
P10507
Q2KHR3
P28738
Q556G3
P35080
O96838
Q8TDR0
P58803
P58802
P53857
P58807
P58806
P58805
P58804
P58809
P58808
Q7TT28
P53858
O75494
P35550
P35551
P35558
A1L170
Q8BHL8
Q8BHL3
Q8BHL5
P53855
P0DJ41
Q9GZR2
Q9H8N7
P53850
Q8IVM0
Q58EL7
P53852
Q8LFP7
O43715
O43719
B2RUR4
P25591
Q9UER7
P53859
Q8K368
P23508
P49686
P23503
P32020
O75496
P40010
P40013
P40017
P40016
P40019
P98205
P98204
Q8IWA0
Q9HCH3
P98200
P98203
Q9WVC3
Q9WVC0
Q8IZC7
Q8IZC6
Q8IRB5
P03951
P26151
P03950
P03954
Q08874
Q08877
O35099
A2ARZ3
P22674
P22671
P22670
A5HII2
Q2TAM9
P85798
P85795
P85794
P85797
P85796
P85791
P85790
P85793
O70201
Q80X90
Q96K49
Q8AYC9
O54766
P47098
Q9NVK5
P47096
Q3U108
Q9P6P8
Q8LEQ0
P31649
Q9P6P3
Q7L0J3
P83823
Q9BXX0
P84442
P84440
P84441
P09411
P09417
P70396
P70399
P70398
Q9Y6N7
Q9Y6N5
Q9Y6N8
P87234
Q1KMD3
Q9VPC0
P06349
P06348
Q3V6T2
P0CAP0
Q92133
Q61301
Q9VDW6
Q91VH6
Q9VDW3
Q91VH2
Q99104
P24298
P88911
Q27601
P24147
P24146
P00590
P00592
P00593
Q92685
Q92686
P63220
Q02516
Q8TD94
Q8TD91
Q8VCR2
Q8BWZ3
Q9BUT9
Q9VNE2
Q9VNE7
P82044
P82041
P82042
P82043
Q80U35
P19753
P15624
P15625
P07900
P07901
Q96PB7
P0C1X7
P0C1X2
P0C1X1
Q9VK07
O60086
Q8VED9
O62798
Q6NSJ0
O62796
O62795
O62794
O62793
O62792
O62791
Q8VED5
Q9UPY3
Q96G74
Q9UPY5
Q9UPY6
Q8NEZ2
P81539
Q8NEZ5
O60337
A1L1R0
O60333
O60331
Q9Z1Q5
Q0WUQ1
Q6NZM9
O74191
P50875
P13500
P13504
Q52LA3
O00170
B5U2V4
Q8N5B7
P40357
Q923E4
P40352
Q9LZJ5
Q9USY4
P69687
Q9U1M2
Q96N21
Q6DCA0
Q3USJ8
O95104
Q9HC35
Q9H6U6
P48837
Q9HC38
O15037
P84858
Q6PJP8
Q8VD04
P69021
P69020
P69023
P69022
Q12874
Q12873
Q12872
Q6P1Y8
Q12879
Q9Z2Q6
Q9Z2Q1
P39750
Q9LVL5
P49012
O13863
O13868
Q5XIU9
Q12697
O08550
O08553
Q8TEP8
O14076
O08557
O14079
P28241
P79015
Q3TQF0
Q8WV44
Q8WV41
Q13057
Q86T24
Q6UB35
Q14703
P46109
P54619
Q9NPB6
Q00872
P28867
Q76I76
Q0WP12
Q9HCH0
O76082
Q9NZ56
Q6DI35
Q9NZ53
Q9H9T3
Q9LW85
Q9W0G1
Q9Y821
Q9Y824
Q3HWZ5
Q5H8C4
P19253
Q12019
Q58T68
Q12010
Q58T62
Q12017
Q58T61
Q9BY77
Q9P7E1
O35874
Q9DAR7
Q9Y2L9
Q9Y2L8
Q9Y2L5
Q9Y2L6
Q9Y2L1
Q99LC3
Q96MY1
P86774
P55058
Q9P0T7
P56508
P86771
Q9NQ29
Q5SXH7
Q15544
Q15545
P17157
P20473
P20472
Q03016
Q9EQW7
Q03012
Q8WWH5
Q03010
Q96GR2
Q9LD90
P15565
Q9LD95
Q5T0N5
Q4KMP7
P09052
A4IQ59
Q9VUU5
Q99KH8
Q6R327
O75935
Q4KWH8
Q13868
Q13867
Q9VBW6
Q96AX9
Q96AX2
Q9JKN6
P24386
P24385
P24384
Q86W56
Q86W50
Q8CI04
Q8CI08
Q08873
Q8N6F7
Q8K4C0
Q8C008
Q9UIM3
O75864
Q08245
Q5SH22
P27124
Q01329
Q01320
P41247
P07293
P41241
P41240
D1BQI7
P62847
Q5QP82
P62849
Q9NQA3
P25417
P25418
O75131
Q9HGM2
Q8TEM1
O74423
Q9UBW8
O74424
Q9UBW5
O74429
P06525
Q91V27
P40199
O70507
Q9NYP7
Q9NYP3
Q9ET01
Q9NYP9
P85792
P38646
Q9H0I9
Q80Z38
Q9CWF2
Q5VWN6
P80171
P80174
P30415
P80178
P80179
Q60774
Q60771
Q60770
P85610
P85611
P85612
P85613
P85614
P85615
P85616
P85617
P85618
P85619
Q90688
Q9NZN4
Q9NZN5
Q8IR79
Q9NZN3
Q9BRX2
Q9NZN8
P83619
A1YB07
P18839
Q9P013
P83613
P83611
Q9P016
P02524
P02523
P02522
P02521
P07735
P07737
P07736
P04272
P38288
P53104
Q9SRT3
P00967
P00966
Q9BTN0
O60518
P41351
B8GZM2
Q80UG5
Q93454
O34153
Q05140
Q6PHU5
Q9NK54
Q92499
P0C5S4
P00389
P08551
P08552
P08553
Q9Y4A5
Q24940
Q80SY5
P08559
E5KIB6
Q10666
P01380
P01381
O54943
P00031
Q99717
Q99714
Q99719
Q62048
Q9JMG7
P19493
P19491
P19490
D0G7Q4
Q16543
P86739
Q6P4R8
Q1MTM9
P81700
P81701
P81706
Q9D312
P12060
O14653
O14654
Q9MZY2
Q6ZPZ3
P31645
P01816
Q42521
P01814
P01815
P01818
Q91YR1
Q06554
Q06559
Q8K0E1
P11862
Q8BJU0
Q00259
Q07205
Q04958
A0RBZ4
Q1CVC3
Q921D9
Q9Z0R4
Q9Z0R6
Q15154
Q69ZK9
Q69ZK6
P17544
O95319
A3F9D6
O15265
O15264
P51866
P51863
P80020
P30501
Q9Y580
Q8BT14
A8Y984
Q39196
P12883
Q7KRR5
Q8WZ73
Q8K135
Q8WZ74
O14134
O14132
O14131
O14139
O43079
O88888
O02675
O43070
P49207
P17231
A2AFR3
Q8IIJ9
P17232
Q9HAQ2
A4K2T0
Q8GXZ3
P13084
A2A8Z1
Q13247
Q13243
Q13242
P21883
Q9D2R0
B0R8D4
P10909
P85809
Q8NB16
Q9ZTS2
P35817
Q922F4
Q08AI8
P61289
Q9UT91
Q9UT92
P55159
P61281
P61280
O42844
O42848
P21269
P21268
P21263
P17505
P37359
P84103
P62399
P83455
P60881
Q86WA6
Q8Y4Z4
Q03193
Q6ZT83
Q03195
P16435
Q01970
Q01976
Q01974
Q06616
Q06611
P0C0S8
P0C0S9
P0C0S5
P58404
P49789
P09373
P0CAP2
P56711
P56710
P56712
P56715
P35244
P35240
P35241
Q61884
Q61885
Q9H788
P35248
P35249
Q00756
O60610
Q9VSL7
Q64143
P25992
Q71DI3
Q8WUZ0
P30999
P30993
P08021
P08023
Q90Z72
Q9FKN7
Q8WVK2
Q8WVK7
D5KR58
Q2PZL6
P82419
P82410
P26645
P26640
P26641
Q8WY36
Q8VDY9
P09814
P04821
Q63624
Q7KML2
Q9NWS9
P25205
P25206
P36124
P36126
P36120
P36121
P36122
P36123
Q92688
Q9LI83
P30605
P39960
P39962
P39965
P39966
P39969
P39968
Q8NHW3
Q78WZ7
P05064
P05063
P05060
P02283
P02281
P02286
Q9C0K1
Q7L2Z9
P03887
P40433
Q0RB93
Q9H2J4
Q9H2J7
Q2PAY4
Q58VP7
P01481
P01483
P01482
P01485
P01484
P01489
P01488
P80677
P07332
P18124
Q9CXF4
Q80YR5
Q9BPI0
Q80YR9
Q9QZX7
Q9QZX8
P70404
P18669
P18666
Q9P225
Q9P227
Q9H3L0
Q9EP66
P07503
P02752
Q9BZD4
P53739
P09032
P26368
Q04322
P09038
P53731
Q9VLJ8
P53735
Q9H992
Q9H993
P42559
Q86VX9
Q8NFJ5
A0AVT1
A1UMH9
Q02864
Q02866
Q9VMD6
Q96HB5
P82358
Q6F5E8
Q99JG2
P11217
P11216
P11218
P03575
Q99698
Q15771
Q15773
Q15772
Q15776
Q8WUA2
Q8WUA7
Q8WUA4
P38814
Q99523
Q02280
P38810
P38811
P14595
O15400
O15403
P14596
O23629
Q5F1R6
Q96RR4
Q4VC05
P40847
Q8BTI8
Q8BTI9
P40849
Q9Y5B0
Q9Y5B6
Q9Y5B9
P53049
Q9R1M5
Q9NS73
Q9CYT6
Q8RY60
Q8WZA9
Q03427
Q7MVW1
Q9HD26
P48549
Q9HD20
P10673
P48547
P10676
O14757
P0AG84
P15621
P15241
P15247
P12297
P10587
P10588
Q1JLP2
Q9Y281
Q12504
Q9Y285
Q12502
O94378
Q9ULG6
Q9ULG1
Q96C19
Q06648
Q9DB16
Q8TDZ2
P11983
Q86UQ8
P51489
Q8BW94
Q8BW93
Q9S709
Q9Y426
Q9Y421
O75419
O75417
O75410
O70157
Q8CGF1
Q569Z5
Q569Z6
O00515
Q6PDL0
P95199
Q8BGT6
Q8BGT0
P17661
O95292
O95295
O95297
O95298
Q05819
Q8TCD5
Q05812
P78780
Q499D0
Q6AI12
Q2VF17
B1AVY7
Q9UI15
Q9UI10
Q9UI12
Q8IWY8
Q8IWY9
P04456
Q8IWY4
Q9HCP0
O43137
P58261
P41004
Q3L8U1
Q14019
P60763
Q14012
Q96TA1
O02826
Q6DVA0
Q96TA2
P49435
Q9D8M7
Q0VAV2
Q2I2Q5
P11157
P11154
P11155
Q00944
P85463
P85462
P85461
P85460
P85467
P85466
P11159
Q93Z13
P22891
P22893
P22897
P25323
P81536
Q80XA6
P06616
P55344
Q91XD4
Q99LH9
Q9UQ35
Q9C500
Q86XN7
Q9C508
P25810
Q960T2
Q969H6
Q969H4
Q969H0
P09234
P09232
Q96CT7
P00519
Q08554
P00514
Q9SCY0
P00516
P00511
P08729
P08723
P08727
Q9Y6F6
O43900
Q9UKY1
Q9UKY7
Q8VCZ6
O49420
Q8VCZ2
O13168
Q9MAH0
Q9MAH1
Q501J7
P71590
O75995
Q9NVU0
Q9NVU7
Q6IS14
P30814
P23301
P09322
Q9UPA5
Q42029
Q00729
P85812
P85813
P85810
P85811
P85816
P85817
P85815
P85818
Q9H246
P07982
Q9C0D5
P07981
P05204
Q9LPZ9
P0CY08
Q9LSD8
Q923M0
P38954
P38953
Q8NDT2
O00178
P38959
P07326
P07327
P80666
Q9FJA6
P25049
P04985
Q9Z1Y4
Q78IQ7
P85100
P85106
P19620
P33568
Q9R012
P38484
P38486
Q8N5Z0
P55196
P61244
Q9UJW0
P25045
Q9LZR8
Q9NUN5
P80080
P80081
Q9Z2I9
Q99M15
P38224
P38227
P29843
Q96242
Q96243
Q61595
O14340
P30034
O60828
P30038
O60826
O60825
Q9I7K0
O74803
Q9I7K6
Q9CZA6
Q5BKY9
Q9NVT9
A2ADY9
Q9CY52
Q9P2Y5
Q9P2Y4
Q9BXM7
Q9BXM0
P52697
Q04383
Q9P381
Q9P380
Q61624
A1AXA6
Q61627
Q9TWL9
Q99222
P42742
Q9NPJ6
Q04652
Q04659
Q91VW5
P15468
P04160
P15467
Q14258
Q14254
Q5VTR2
P00899
Q12366
Q12365
Q12363
Q12361
Q12369
P92942
P92948
Q14789
Q3EDL4
Q7ZU92
Q12092
Q12094
P16283
Q12098
Q7ZU99
P16285
P16284
O93627
Q05521
P97449
P11393
Q9NW07
Q9D1E6
Q9VAW5
Q53QV2
P20366
Q10208
Q10209
P93025
Q8NEZ4
Q13574
Q13576
O95707
Q13573
Q8NE71
O59033
Q9JJL3
Q6PD03
O00231
O00232
P59121
Q846U5
P34250
P34252
P48668
Q4V8C7
Q5I012
Q96AP4
Q96AP0
Q0KK55
Q96MG7
P24309
P24303
P10420
P24305
P53081
Q8N6N3
Q8N6N7
Q6ZW76
O88485
Q9R0N5
Q9R0N9
P16703
P57678
Q99TM3
P53950
P53952
P53953
P53955
P53958
Q9GZL7
P35613
P35612
P35611
Q26350
Q6P1N0
P32969
P32961
Q9QY23
P19854
O75204
Q8R3Z5
C0LGP4
P20357
Q12314
Q7X9H9
Q6PJG2
Q9M8T0
P28167
P28166
P0A1A5
P0A1A4
Q6PJG9
Q09196
Q9UMD9
P06837
P06836
P25490
P25491
Q09367
Q9CQX8
P32342
P32343
Q53T94
P32349
Q9CQX2
O59855
Q8N108
O43583
Q9UH99
O43581
Q8K558
P53552
P40112
Q8CFE3
Q8CFE5
Q8CFE4
Q8CFE6
O09127
Q9UG63
P81840
Q9ZAA7
P81846
Q8IXH6
Q8IXH7
Q3UH60
Q8IUH3
Q8IUH5
Q9QXB9
Q8BJ64
A6MHQ4
Q8C708
P85698
P85699
P85690
P85691
P85692
P85693
Q6P995
P85695
P85696
Q6P996
P07041
Q7L4E1
O04251
P30232
P30233
P30230
P30231
P39518
P39517
Q837K0
P31727
Q9WYE2
P31725
P34932
Q9Y2S7
Q9Y2S0
Q8CG76
Q9P7U2
P84569
P84568
Q9CXT7
P84567
P84566
P06795
P83690
P83696
O42975
O42976
P70296
P70290
Q96S59
P01078
P01075
P01076
Q60994
Q60997
Q60996
Q9BTV4
Q9BTV5
Q9BTV7
Q61026
P09683
A0PXQ5
P09685
O13865
Q9Y4I1
O48946
Q9Y4I5
P83036
P0DJO0
P0DJO3
Q92769
Q92766
Q9QZ47
Q99798
Q99797
Q02413
P18163
P18168
Q9EPJ9
P82121
Q96JI7
Q9EPJ0
Q8J0M4
Q7Z6E9
P00304
P02817
P19419
P02814
P02812
P02810
P02819
P02818
P15702
P15705
Q9VL63
O13735
O13734
O13736
O14965
O14964
O14967
Q9XTF3
Q66JT0
P04550
P04551
Q7Z7A1
Q7Z7A3
Q53SF7
O60271
Q6PIU9
Q6Q2Z6
Q8WXX7
Q99J36
A0JNU3
Q6ZPR1
Q920B0
Q6ZPR6
O74304
O74309
Q251P1
P01896
P01897
P01892
Q9DBD5
Q99L90
Q9UQB3
Q5U431
Q9UQB8
O50061
P33240
P33241
Q54VI4
P33248
Q9R194
O54988
P84950
P84951
P84952
P84953
P84954
P84955
P84956
P84957
P84959
Q9SLG0
Q12933
Q12931
Q9Y679
Q9Y676
Q68DN1
Q9UBB6
Q9UBB5
Q9UBB9
P62879
P62873
P62871
P62870
P62877
Q6P9V9
Q8H0U8
P02042
Q9CSN1
Q8T626
Q69ZC8
P29505
Q9H1H9
Q5T1V6
O76039
Q8NFV4
Q8R1B4
Q8R1B5
Q10425
Q10422
Q07820
Q10428
Q07825
P49282
P43621
P43620
Q80UP5
Q80UP8
P01539
P63044
Q80TR1
Q9SH14
Q98980
P11586
P11588
Q12114
Q12117
Q12110
P19358
P16127
P16125
Q12118
P16120
Q9NX63
Q7LZR3
P62318
P62316
P62312
P62310
P10989
P10987
P10981
Q2V2M9
O95716
Q9VXG1
Q9VXG8
A6NEQ2
Q9UT18
Q9UT19
Q96DY7
Q9V4F9
Q9UT17
Q9NR45
Q9NR48
Q5PPI1
Q15464
A4D256
Q96KP4
Q96KP1
Q15468
Q03112
Q03111
P13987
P13984
Q9DDD7
Q94535
O00220
Q6PJI9
P17742
Q06698
P13671
P32457
P13676
P55845
Q09872
P55848
P59355
P59356
Q9M7X7
Q9UM00
Q71RC2
Q5M9Q1
Q3U1J4
Q9H902
Q5D233
Q5D230
Q8C166
Q8WVC0
Q5T5Y3
F4I8B9
P85568
Q9Y333
P24534
Q9H706
Q8VZ87
P22265
P22269
Q8T0Y7
Q01403
Q9UGJ0
Q8UVK2
Q709F0
Q63155
Q9PS30
Q9FFW5
P36217
O75071
O75077
Q8CWP9
P25289
P23610
P23615
Q5TB80
Q96M86
Q76EQ0
Q96M89
Q6P542
Q64314
Q7K4Q5
O35254
O35253
A2APB8
P80235
Q494U1
Q8BM47
Q7TTE5
Q9U6Z6
P85559
P85558
Q6ZN18
P85556
P85555
P85554
P85553
P85552
P85551
P85550
Q6XNP7
Q9BYV1
P38079
Q2I0M5
Q9HFF4
P38071
P05944
P30681
Q8BH95
Q9BPA9
A1YPR0
Q9C035
P00445
P02206
P02205
Q9NXK6
Q9NW82
Q8RWW0
Q8RLA6
P09525
P47165
P47166
A1X159
P47160
P29319
P47163
Q86WR0
P47169
A0PJK1
P07589
P07583
Q3U214
Q32KD2
Q92040
P46414
Q80WT5
A8K4G0
Q9P2J3
Q9P2J5
Q92598
Q05778
Q05779
Q05775
Q86VP6
Q86VP3
Q92597
Q58T60
P08699
Q10740
P08697
Q12016
P06239
Q96QT6
Q96QT4
Q9Y3T6
Q9SJU4
P00172
P00173
P00170
Q9JIL4
P00176
Q9Y3T9
P14668
Q99616
Q99614
Q99615
P14667
Q99613
Q99611
P41867
P41866
P41865
P41864
P41863
P41862
P41861
P41860
P41869
P41868
Q61879
Q02208
Q02205
Q02206
Q02201
P38890
P38891
P02992
P02993
P02994
Q96HJ9
Q9Y5J9
Q9Y5J1
Q9Y5J3
O60447
P81626
P19629
Q9ET80
Q9R1E0
P19623
P04693
Q6GM86
P86164
O43031
Q8WUI4
D2Y3T1
Q1H3S3
O94667
O94664
P41134
P80572
Q9UFW8
Q8BIZ1
Q8BIZ6
Q42404
Q96C92
Q96C90
Q3UHI0
Q3UHI4
Q06455
Q06451
Q8TDB6
P46420
Q3MJ16
O74536
Q3MJ13
O74539
A7MRY4
P04096
Q9I8D1
Q6DN12
Q6JPI3
Q15058
Q15059
Q15054
Q63HQ0
Q15056
Q15057
Q15050
Q15051
Q15052
O95218
O95219
O95210
Q3UGY8
P38532
P45931
Q8NHJ6
Q93052
P91926
P28088
P62937
P62934
P62933
Q9H2W2
Q92900
Q8R550
Q92905
Q92908
Q9SE97
Q8CGN5
Q8CGN4
Q95VF7
Q04149
P60274
Q05890
P68066
Q6P2Q9
O08796
O14273
O14279
Q9W2F2
Q15942
Q9FD71
P53278
P46354
P53273
P53275
P53274
P53277
Q99935
Q91W40
Q8IWQ3
Q9HCX4
Q1EJP5
Q1EJP4
Q91Z96
P10823
Q9EYU1
P54727
Q13470
Q13472
Q91604
Q45069
P86572
B2J528
Q99JZ7
Q80XI6
P48743
Q80XI3
Q9QUG9
P37012
P50111
P50115
Q96BF3
P50116
P22813
Q12701
Q12702
P16371
Q16637
Q16630
P62103
Q06156
Q06151
Q03306
Q03305
Q06152
Q9VDG2
P70645
Q9NQE9
P20340
O35987
O35984
Q9C585
Q0P651
Q9F1X5
P84646
O88398
P83242
P34096
P49918
P49917
P49916
P49915
P49914
Q96IW7
Q5GH67
Q00651
Q00653
Q00655
Q00657
Q845W8
Q09933
Q8N806
P08107
P23381
P08103
P08101
P08100
O75915
O75914
P23389
Q8K1R7
O75912
Q99JB8
Q9PW80
Q8BWJ3
Q9H2F5
Q9ULI0
Q96SI1
Q8SY41
Q8NEJ9
Q8N9Q2
Q62431
Q8BHG1
Q2TL60
Q8C3Q5
Q556J0
Q8IV63
P22035
Q684P5
P26729
Q7NLD6
Q9Z1A6
Q9UQ16
Q2PFD7
Q9FJI5
P04909
P04908
Q7L5Y1
Q6P2L7
P32354
P07205
Q8CCP0
Q63470
Q5PZ43
Q96A58
Q923U0
P25567
P25569
Q96A57
Q9USI6
P36003
P33072
P36007
P36006
P36004
P36008
Q9Z2A7
Q9Z2A6
Q9Z2A0
P30520
O74736
Q8C6G8
Q8IWL1
Q8IWL2
O70435
B0M2U6
B0M2U7
B0M2U4
B0M2U5
B0M2U2
B0M2U3
O74889
Q3TAA7
O74884
O74887
P40578
P08950
P08951
P08952
Q64127
Q5BJE1
Q24546
Q24547
Q23794
Q924T3
Q38970
P97629
Q9P305
Q04305
P70362
Q9ES00
P70365
P31347
Q03855
Q9BVN2
Q9TWD6
Q32LG3
Q15434
Q6DEB4
Q9VPH7
P01142
P01143
P01144
P53072
P01146
P01148
P53079
P00819
P00818
P00815
P00817
P00813
P00812
O08808
Q9SCN8
Q6A098
Q9NPR2
Q94A40
P83547
Q60930
P82099
P82098
P82097
Q9V9K7
P82094
P82092
P82091
P82090
Q86TW2
O00519
Q8WYR1
P14147
P14142
P14141
O27179
Q9W0W6
P87112
Q9DBC3
Q9DBC0
Q9DBC7
P82543
Q15637
Q15631
Q15633
P0C1M9
P97797
Q8IUW5
P97792
O95470
Q8K1I3
P0C1M4
O95477
Q9CY73
Q10289
Q10287
Q10284
Q10283
Q10280
Q10281
O95782
Q6ZNB7
Q6ZNB6
O95786
P40963
P40962
O95789
P40969
Q15572
P97427
P33753
Q02078
P38555
Q7Q7R8
P19784
Q9R210
P86646
P86647
P86644
P86645
P86643
P86648
P86649
P81016
Q08960
P0C2E5
O14893
P19873
P19872
Q8VHG2
P50752
P50750
Q99385
P0AA16
O94435
O94438
P35123
P35127
P37455
Q2M1K9
P86158
Q6PKG0
Q99N50
Q99N57
Q3V0C5
Q9Z2Z6
P20606
Q00325
Q15393
O00411
Q15390
O00418
Q15398
Q9LKZ3
Q9DC11
Q14558
P68181
P17433
Q9LVA0
P17431
P32479
P57016
P32471
Q9NRM7
Q925J9
O15318
Q99877
Q99873
Q99871
P10627
Q99878
Q99879
O05542
P28290
Q9QVP9
Q8C1B1
P0CG48
P0CG49
P0CG45
P0CG47
Q05911
Q05913
Q6JQN2
B0AZV7
O43504
Q3T8J9
Q14118
Q14119
Q9Z329
A4D1E1
P36578
P63173
P63172
Q9VGX3
O13329
Q5PRF9
P25171
P84077
Q9NW75
O07051
Q5BL07
Q8IVW1
P31103
P31101
Q9UP79
Q96GY3
Q96GY0
Q08985
P0C2C2
P0C2C5
P0C2C6
O14214
O32583
Q01804
P18252
Q03532
Q03533
Q8TCJ2
Q9H813
Q9H816
Q9H814
Q9EPR4
Q96AC1
Q8K4L0
Q8K4L3
Q8K4L4
Q9UTN2
O75891
O75896
O75899
P85686
O60762
O60763
P23226
Q09766
O22892
Q9SJA6
O42667
Q9Y7Q7
Q9H361
Q9Y7Q9
O42668
Q24368
P23201
Q96Q89
Q9UNX4
Q5XI07
P42819
P42818
Q9XTN2
Q62668
Q02796
A4F6T1
P0CX25
P0CX24
P0CX27
P0CX26
P0CX23
O62618
P0CX29
P0CX28
Q8H136
Q8K0U4
B7UM99
P07245
P07244
P07247
P07246
P31950
O48788
P07248
Q43127
P36631
A6H619
A1SSG7
P85066
P85065
P85064
Q9BQ52
Q9R117
Q8INB9
P41540
P41542
P41544
Q63531
Q63538
Q9UMF0
P09929
Q96B97
Q8U2I8
P09923
Q157S1
P09927
Q7Z478
Q9UBW7
Q9H0B3
Q9H0B6
P83683
P06786
Q9QXU8
P0A5S4
Q9UBZ9
P38143
P38144
P38145
P38146
P38147
P38148
P38149
P30776
P30775
P30771
O74969
O74964
O74962
O74960
O42943
P02595
O95478
O95479
Q8K2K6
P54136
P02620
P02621
P02622
P02623
P02624
P02625
P02628
P02629
P05485
P05484
P05487
P05486
P05480
P05483
P05482
Q4V328
Q61703
A2ALU4
P93114
Q04511
P28908
Q8BX17
P04280
P15508
Q9VN25
P04284
P15502
P15505
Q15005
P15507
P15506
P00991
P00993
P00994
Q15003
Q8R5A3
Q14353
Q9BTC0
P17636
P53604
Q7TQG1
P53602
P46784
P46782
P46781
P00669
Q9V3D5
Q9V3D6
Q12199
Q12196
Q12191
Q12192
Q12193
P0CJ38
P0CJ39
Q8RXL8
P0CJ32
Q7Z6Z7
P33552
Q80TZ9
Q9JLT0
P97328
P20821
Q3SX64
Q96S44
Q6ZWY9
P54741
P54375
Q86YR5
Q6ZQM0
Q96DA6
Q10323
P11507
P14753
P59598
P38647
O94819
P13906
O95628
O59773
O15530
O15533
O59770
Q06344
Q06340
O82352
P0A6N4
Q8N8J7
Q8N8J6
Q9UN79
Q13748
P51470
P51475
P51476
P30411
Q9UM82
Q3E875
P48437
Q03735
Q03730
O94577
P30419
P29269
P12367
Q07436
P12368
P12369
Q3UYI5
P13010
Q01770
Q2PPJ7
P16621
P16622
P52926
P52927
P57737
P35718
P35719
P35716
P35712
P35710
P32849
Q8BYH8
Q6P9K8
Q96318
O75569
P78543
O75563
Q8TAP8
Q8TAP9
P27046
Q8TAP6
Q01484
P68372
P68373
P68371
Q9H869
Q8CBH5
P61964
Q9FLP0
P61967
Q9XYR5
Q9WTK5
Q9WTK7
Q9WTK2
Q8K212
Q24009
Q24008
B3EWK4
P15205
B3EWK2
B3EWK3
B3EWK0
B3EWK1
B3EWK8
B3EWK9
P33400
P33401
P21838
Q9UHJ6
Q8AZK7
Q9UHJ3
Q9NDA6
P07264
Q9JL99
Q8N1G1
P07260
A4K2Y1
B1P1C4
B1P1C6
Q7TMF3
P15804
Q8R0W0
Q8MMC4
Q9NXC5
Q8NA75
Q54R74
Q8NA72
O60942
Q27J49
Q7L2J0
Q3MIT2
Q9H5N1
O60493
P84600
P84601
O60499
B1AL46
P84609
P27867
P27864
P83951
P25039
P25037
Q9BQ39
Q9NRY2
Q9NRY5
Q9NRY4
Q658N2
Q60898
P06105
Q9P2B2
P06106
Q9P2B4
P06103
Q9P2B7
Q86WZ0
O04379
Q06523
P83370
Q15911
Q12769
O43164
Q12768
Q9C9Y8
P35831
Q9JHJ0
Q5JTC6
Q9I756
P0CH09
Q6KC79
P08615
P08614
P08613
P08612
P08611
P08610
P24071
P24076
P04271
P09601
Q9VM46
P86475
P86476
O93743
Q9WU62
Q9SGS5
Q9SGS4
Q9JID9
Q8N6T7
Q9URU2
P04618
Q9D051
P04610
Q6PCT2
Q3UBG2
Q8WUQ7
O60139
P27521
O60130
O60132
P30925
P82934
P86297
P86290
P82933
Q14CB8
P86299
P86298
Q9RQQ9
Q96F45
P42996
P42997
Q9Y5R2
P42995
P42992
P42993
P42990
P42991
P42998
P42999
Q9ULW3
Q9ULW0
Q9UUM2
P06922
P03345
P03347
E2IH76
Q56257
Q9KPQ8
Q9LNQ4
P40261
Q9STC1
Q8N7B9
Q8TDJ6
Q9UYV8
Q9BT73
A1ZAX1
P69151
P69150
Q9BT78
Q92985
Q5E9F8
P02129
Q9GZV4
P39993
P39996
P39998
Q9NXX6
Q8GXA4
Q9H8V3
Q6WRI0
O08715
Q60664
Q3MII6
Q60668
P28000
P28003
O13919
Q61136
Q61137
P72003
O13910
P72001
Q9V719
O13914
P38129
Q9BZI7
P05362
P17809
Q13163
Q9H9L4
Q9H9L7
Q9CAI7
P52760
O80837
Q940H6
Q9QZW0
Q8N554
Q8N556
Q5DTX6
P0CC13
O09044
P0CC15
P0CC14
Q6JBY9
O94832
P98139
P45628
Q8L953
O75952
Q99312
Q1IYG7
Q04721
Q04724
Q04725
Q04726
Q04727
Q80XQ2
P16048
P19097
P19096
Q14671
Q14677
Q14676
Q14674
Q5ND29
Q14679
Q14678
P00387
P62184
Q12789
Q12788
P19541
P58058
Q96HW7
Q9VCG4
Q9R1X5
Q15785
Q15788
P49626
Q13427
Q91049
Q13426
Q13425
Q9NP59
Q53GS9
Q13423
Q5T6F2
Q9Y6V0
Q53GS7
Q9NP56
Q91X43
P17028
P17029
Q80UZ0
P13736
P13737
Q15256
Q15257
Q03388
Q7ZVC9
Q5JTD0
P11101
O00303
O00308
Q13951
Q13950
P59017
Q969X1
Q9UL25
Q9UL26
Q5F2E8
P56695
Q5F2E7
P56693
Q9UKI2
A0K9L6
Q9UKI8
P24276
P10552
Q10484
P24279
Q9Y272
Q9Y276
Q9Y277
Q8BIE6
Q08001
P22307
Q6IMN6
P0A7M9
P21576
P21575
P21579
Q8N3D4
O43747
O43741
Q9UL42
Q7KZI7
Q95V55
Q8NEB9
P20193
P41338
Q63744
P41333
P41336
P41335
P41334
P25657
P25655
Q70IV5
P48736
Q95UN8
O75330
Q9HEQ9
P39808
Q9VR91
Q9VR99
Q8NDD1
P36080
P36085
P36084
Q8N612
P97084
P06493
P06492
P40069
Q8IZD2
Q8IZD4
P40060
P40061
P40063
P40064
Q64213
P40066
Q9HCK8
Q8IWD4
Q9HCK5
Q9HCK1
Q8BL65
P39723
Q96K37
Q9BUH6
Q9SW27
P33611
Q9BUH8
P22681
P22682
Q08826
P38737
P38736
P85764
P85760
P85761
P85762
P85763
Q9F166
P0A821
P09440
P47042
P47041
Q9NVD7
P47047
P47044
P47049
P47048
P02498
P02493
P39462
Q86UW6
Q61337
Q86UW9
P84415
P84414
P84417
P84416
P84411
P84410
P84413
P84412
P84419
P84418
Q62829
A6NGG8
A4IWW4
P0C7S8
P0C7S5
P0C7S4
P0C7S7
P0C7S6
P0C7S0
P0C7S2
Q9Y6M9
P11310
Q9Y6M1
Q9Y6M7
Q9Y6M4
Q9Y6M5
Q9P7Q4
P0C912
Q7TSH8
Q7TSH2
Q9H479
P08427
Q0WV90
Q10175
Q7ZVX0
Q10177
Q10172
Q10173
P15522
O13282
O13286
Q99487
P97717
P97710
Q62179
Q62178
Q5SSH7
P05771
Q62172
Q8BX70
Q8TD47
Q9V9S7
P82015
P82014
P82013
Q9VZZ9
P82018
Q4QRL3
P19706
P19708
Q9X2A5
P07954
P18412
P07953
O13426
O57473
Q8K1A6
Q71LX4
Q5Y5T5
Q5Y5T2
P41073
O14818
Q8VEA8
Q63228
P04428
O97172
Q9UPT6
Q9UPT5
Q9VH89
Q9UPT9
Q9UPT8
P04424
O60306
O60307
O60303
Q6ZNJ1
Q65EX3
P16879
Q9Z1T6
Q9BTE3
Q9Z1T1
Q99K01
P13538
Q3UMQ8
O75976
O76922
Q8BLQ7
P80322
Q9USZ4
O00141
P13284
P13280
Q9BS91
A3ZCM2
P51003
Q10998
Q9Z2R9
Q9Z2R6
O00499
O95155
Q15311
Q9H6Z4
P48809
Q6GQT9
P26784
Q8VD37
Q9I7D3
Q9LVI6
O15397
Q4K977
O15392
Q6PL18
Q12846
P78332
P78330
P78337
Q12840
P79063
P79065
P79066
P60335
Q8J136
Q9H7T9
P68100
O94286
P68105
P68104
O94283
O94288
Q8K1I7
P53335
Q9FE38
P53337
Q39203
P53331
P53333
Q6JHY2
Q14191
Q14197
P46099
Q14195
P60484
P46096
P10166
P10160
P46092
Q8TEU7
O08528
O14048
O14044
P61966
Q8GWJ6
Q13085
A9JX07
Q9D0R8
Q9D0R2
Q14738
Q14739
P54645
Q13330
P48025
O34760
A6BLY7
P48029
Q9D6J1
Q9NZ63
P21357
P21359
Q12060
Q7T3E8
Q12063
Q12066
Q12068
Q12069
P16234
Q16773
Q16775
Q16777
Q16778
Q06053
Q9JJA9
Q9JJA7
Q08906
O05871
P55060
O88291
P37802
Q5H9F3
P20404
Q96GQ7
P49810
P49817
P49814
P49815
P60513
Q9Y4Y9
Q9D7Z3
P29602
P08228
O75815
P57682
P13605
Q9UJ14
O49545
Q9FMF5
P59222
P59226
Q62376
Q6B8L7
Q8TF01
Q3E880
Q8TF09
Q96Q05
Q42523
Q8CI71
Q8CI75
Q5U5Q3
Q9UIJ7
P25369
P25366
Q5EB94
Q9UTF7
P0AEC3
Q6IBW4
P42892
Q8C5H8
Q7Z5M5
P61247
P41279
Q6PIE5
P41277
Q9UHL9
Q6PGQ7
Q71UI9
Q96X16
Q9T074
P25446
P25445
P25444
P25443
P25441
P25440
P81251
P81252
Q9QXM1
Q91V17
O74478
O74475
O70570
Q8JIU7
Q9HTQ2
Q69ZS8
Q7TPH6
Q64008
Q9H0J9
P01502
P47942
P47943
Q9CPQ8
Q9HDV9
Q9CPQ1
Q9HDV4
Q60787
Q96SD1
P31799
O35678
Q8K3F6
Q9NSE4
P22492
Q9NZS9
Q8IZF2
P84339
P83644
Q04225
Q8IZF0
Q04226
A5A3E0
P70245
Q9HBH9
Q948T9
P07741
Q9C103
Q9C104
P02518
Q9C108
P02517
P02515
P02512
P02510
P02511
P53133
P53131
P18757
P53137
A3KGS3
Q8BX90
P18759
P18758
Q9W4X7
Q9BTK6
O97756
P04205
P00918
P00919
O60524
P00915
P00916
P01359
P01351
P01350
P53686
P0A763
P53680
P01354
P01357
P01356
Q4V898
Q92466
Q92462
Q96JB2
Q96JB1
Q96JB6
P82197
P05963
P14065
Q36736
P00007
P00004
P00002
Q9WV70
Q9WV71
P00008
P42285
P42282
P42283
P03269
Q86YZ3
Q99728
Q99729
Q9U1S7
Q9JMB7
Q96EK9
Q9JMB0
Q7Z7L8
P0A6L0
P97501
P05982
P05986
P0C0V8
P86764
P86767
P86766
P86761
P86760
P86763
P86762
Q16576
P86769
P86768
Q920Q4
P81755
Q6ZPY7
P19938
P10747
Q06525
Q9CQ62
P0A6F9
Q8WXE1
Q8WXE0
P50564
Q6URW6
P0A6F3
P56248
P56243
P56242
P56241
O54931
P56247
P56244
Q8TBZ3
Q12472
Q12471
Q12476
Q9GSL0
Q9UBI6
Q68DA7
P20728
P11837
P11836
P11831
P11830
P11832
Q04964
O00757
O00750
Q921G7
P13090
P18314
P17573
P20095
Q69ZH9
Q15121
O89090
Q9H0W5
O15211
O15212
O15213
Q9H0W8
P86310
Q9UK55
P51862
Q9UK59
Q9UK58
P86313
Q92879
Q92878
Q92870
Q7JW27
Q8WZ42
Q8C351
P10721
O46037
Q9NWK9
Q3YEC7
Q8RY73
Q32N92
Q8K298
P02340
Q12100
Q9H4L4
Q9H4L5
Q9H4L7
Q2G2F3
A4K2Q5
Q9V333
Q9H5V8
Q8NB49
Q9VNI3
P11060
P11064
P0CS90
O35476
P0C6L3
P21251
O42832
P21259
P37304
P37303
P37300
P83487
P83485
P31228
Q60817
Q96JS3
Q86WB0
Q5T5C0
Q96QD9
Q96QD8
Q96EP5
Q9LF79
Q96QD5
Q9DCP2
P56227
B3GNI6
Q9C690
Q8BPB0
Q8VDJ3
P56761
Q9VYB0
Q12416
O13679
O13672
Q8VZG8
Q9Y3D5
Q9Y3D6
O43078
O60641
Q9Y3D3
Q9Y3D9
P35210
Q9PU41
P25964
P25963
Q8WUY3
Q9H000
Q9H009
P23497
O75602
P23493
O75607
Q93ZN9
Q93ZN2
Q9LHG9
Q62504
Q5T3F8
Q9Y5Z4
Q9Y5Z7
P40381
Q8T0D4
B0YJ81
P82422
P82421
P82428
Q6PCL9
P54646
Q9UT00
P26618
Q54MA6
Q9JJ06
Q86UU1
Q99LM3
Q9UUE4
P97468
Q6PER3
Q9UUE2
Q8NHZ8
Q9NWV8
Q8C9E8
Q7L1W4
P47757
P47756
P47755
P47754
Q2RIF5
P39912
A2AKB4
P23935
Q6P597
Q9FKP8
P38351
P38352
P38355
P38356
P05059
Q9P2V4
Q4V7A0
Q9H2G4
Q7BNC2
Q9H2G9
P02707
P02700
Q60596
Q60591
Q60592
Q60598
Q3UZ18
O95873
Q61425
P43274
Q61423
P43276
P07071
P39004
P39001
Q9PTS1
P39008
P39009
P18656
P18654
P18653
Q04410
O97655
O13995
P85856
Q9Y6K5
Q02818
Q02819
Q8N884
P00075
Q02817
Q14542
Q8R366
Q8R361
P54858
P78524
O96017
O96013
O96011
Q5SHH5
Q12252
Q12250
Q12256
O96019
O96018
P46934
P46935
P46937
P46933
P46938
P46939
Q99395
P42634
Q76N23
Q9P7S9
Q8H100
Q8H102
Q8H103
P12798
Q8WUD4
Q8WUD6
Q65CL1
Q15700
Q96BV0
O15479
Q06226
P54144
Q06224
Q5T8P6
Q96IG2
Q9NS23
Q02100
P51534
P51531
P51532
Q9R1P1
Q9XIE2
O35071
P48570
Q3UHD6
Q3UHD1
Q06489
Q06488
Q6ZRH3
Q06486
Q06485
Q9H410
Q3UHD9
Q06481
P12240
Q9UKA9
Q9UKA8
Q8K2C9
Q9UKA4
P51397
P51398
O06976
Q46PQ5
P16549
O88643
Q07687
Q07684
O94326
O94325
P16546
P16547
Q99569
Q9Y6Y8
Q9DB60
P16892
P35056
Q8TDY4
Q8TDY2
Q9U3Z3
Q96SY0
O75446
P35585
P35583
P35582
Q922Y1
P35580
O75449
O75448
Q9UT97
Q8NBN3
P63568
Q8BGQ1
Q8CHC4
Q15084
O89110
Q15080
Q05860
Q8IVF2
Q9C0U7
Q8IVF6
Q8IVF7
P78753
Q9C0U9
P32588
P61840
P32582
P32583
P61849
D0VWU3
Q9U2H9
Q66K64
Q8CDA1
P40310
O75445
P0A853
P26450
Q8IZL8
Q9HCS7
Q9HCS5
P58252
P60710
P60712
Q8K310
Q9H3R0
Q9JM90
Q9JM93
Q7K3L1
Q9JM96
Q9NUV9
P22607
Q9W1I2
Q91Z49
P85452
P85453
P85450
P85451
Q7Z736
P85457
P85454
P85455
P85458
P85459
P20930
P20933
P20934
P20936
P25375
P25377
P25376
P25371
O70251
O70250
Q9WUD9
Q9VCR6
Q9WUD1
Q9H1Y3
Q9C551
Q2KN98
P82035
Q3LRZ1
Q867W1
P82033
P82032
P24863
P18494
Q9P7Y8
Q9P7Y9
Q9D5R2
Q8BTW9
Q86XA9
A1RAZ4
Q7RTW8
Q96CS3
Q9ERB0
P00546
P00545
P0C7K1
P0C7K0
P0C7K3
P0C7K2
Q969K3
P00549
Q9Y6E2
Q9Y6E0
O43933
Q08562
Q08561
Q6VN19
Q56582
Q9FVQ1
Q9UKZ4
Q80U44
Q5BU09
Q80U40
Q8WYB5
Q80U49
P28659
Q9DBS2
Q9DBS5
Q9DBS9
Q9DBS8
Q8K1Y2
P53155
P27440
P27448
Q8VHW2
P86396
P09741
Q922B6
Q96G28
Q9H211
Q96G23
Q9H4I2
Q96G25
Q922B9
P85849
P85848
P85847
P85846
Q5TBA9
P81541
P81542
P81543
Q6P1Q9
Q9ZR72
Q3UMY5
Q57622
Q7M1T4
Q6VMQ6
P68122
P40309
P40308
Q8NDW4
P40303
P40302
P40305
P38968
P38966
P38960
P38961
O15068
O15063
O15062
O15061
Q9H6R7
O15067
Q8NAP3
Q9HC62
Q9R064
Q8N5G2
Q68FF6
P69056
P69051
P69052
P69058
Q9ZSA2
Q9ZSA4
Q96290
Q8R3B7
Q9H7L9
Q96299
O60814
O60812
O14338
P53599
C0LGH3
P39702
P39705
Q9CZD3
Q5BKT4
Q96LR2
Q9BXB4
Q9BXB5
Q13003
Q13002
Q13009
O53706
A2AJA9
Q9NFP5
P46013
P46019
Q9NPG3
O94979
P42771
O94972
O94973
P98078
Q9NPG8
O60927
P28838
P15436
Q04603
Q04602
Q8WV15
Q91VR2
Q12359
Q12354
Q02606
Q54S90
P19221
P11433
Q9W352
Q9W358
Q3SY17
Q9Y2K5
Q9Y2K6
Q9Y2K7
Q9Y2K1
Q9Y2K2
Q9Y2K3
Q96MT7
P58649
P58648
P50094
P50090
P50091
Q9VKJ1
P49893
P17106
P20480
P20481
P20484
P20485
O95755
O95757
O95758
Q6YP21
P11346
O13824
O13827
O00267
O00264
Q6PD31
Q9VBP9
P59114
Q7Z3Z0
Q9NQ55
Q5RJI5
Q5RJI4
P56552
Q6NTJ3
P10451
P60174
P60177
P60178
P60179
Q00511
Q08760
P28482
Q99MS8
Q9UIB8
Q8C052
Q80W00
Q80W04
P24482
Q9C958
Q5GM68
P35622
P35623
P27685
Q8TFH1
Q9UHD9
Q9UHD8
Q63028
Q9UHD2
Q9UHD1
P25991
O08648
P17480
Q9FND9
Q8WU58
Q8C2B3
O75185
P06844
Q9CQU3
O59804
Q9CQU1
Q8N157
Q99P72
P40147
P40142
Q9VP22
Q91V92
P40148
Q24174
P23760
Q8INR6
Q9BQE9
Q9NYK5
Q9BQE3
Q9BQE4
Q9BQE5
Q9BQE6
Q9CWK3
Q9SV09
P33713
P81835
Q9CWK8
Q7M2N1
Q8BJ51
Q9ZVD0
Q9QXE0
P85643
P85642
P85641
P85640
P85647
P85646
P85645
P85644
P85649
P85648
P06127
Q63ZW7
Q96L73
Q9P2D6
P39542
D2Y1Z7
P39548
Q15599
Q56ZI2
P0C2V0
Q55382
Q61070
O76290
Q9Y2V2
Q3E7D0
P18869
Q9P0J1
Q9P0J7
Q9VGI8
G3N131
P01027
P01024
P01022
P01021
P01029
Q9S7I0
Q9SHY8
Q9Y4D8
Q80TJ7
Q9H6X2
P18281
P18289
P0DJH8
P43550
Q92750
Q92754
P43556
Q02447
Q62035
Q62036
Q8TC27
P42208
P42207
Q96JJ3
Q96JJ7
P18139
P18138
P82119
Q9EPE9
O64393
O64392
Q7Z6J0
P0C5X7
Q7Z6J2
Q7Z6J9
P19426
P19427
P19429
P15731
P07854
P07855
P02828
P02829
P02822
P02823
P02820
P02821
P69475
O13741
Q8VTT5
Q85601
Q96NB3
Q04439
B3RFR8
Q9GZR7
Q9GZR1
Q63342
P15083
Q9Y7J6
O60220
Q8K3H0
O60229
P97588
P82805
P82807
Q6ZPQ6
Q6P4U0
Q8HYY9
Q8TBB5
P80404
P80405
O74338
Q42578
P69930
Q53120
P78314
Q9VM71
O55000
O55003
Q4ZJN1
Q6PUV4
O95365
O95361
Q32Q06
Q9Y624
Q9Y623
Q9CW03
Q9BV73
Q9Y620
Q5VWX1
O15297
Q12968
Q12965
Q12967
Q12962
P62841
Q9NJG9
Q8U9Q9
Q3TGW2
P62845
P28313
P28314
P28317
Q8GZ43
P51830
P0ABD8
P02019
P02018
P02016
Q9C5J9
P02011
Q9AR88
Q9W0K4
P10041
Q07878
Q8NFU5
O14161
O14164
P43616
P46225
P43612
P43611
P52566
P52564
P52565
Q9HAT8
P52569
Q8R0G9
P63038
P10958
D2Y168
Q9VHY5
Q71F23
Q80TQ2
Q80TQ5
Q12675
Q12674
Q7TMV1
Q9NX36
Q9NX38
Q12149
Q12142
P61764
Q8RXG3
P61769
Q86WJ1
Q03145
P16467
P62071
P62070
Q7SI99
Q9UT43
P55107
Q91WM3
Q9D666
Q06649
Q9DCX2
P78958
P78953
P78955
P53316
P83409
P83403
Q9P2R3
Q9P2R6
Q9P2R7
P51153
P51150
P51151
Q99PM9
Q6NXW6
P17735
P0A6Y8
Q61831
Q13796
Q96NL6
Q96NL0
Q9Y2H1
Q07113
Q6IQ55
Q9Y3L3
Q09842
Q09847
Q09845
Q9UM54
Q6PJ69
Q8VDR9
Q99816
Q6PJ61
Q9BY32
Q86V81
Q86V88
Q6IFZ6
Q93WJ8
Q9CQJ7
Q5JWR5
P34746
P34747
Q86U38
Q2KJY2
P32747
O13701
Q01454
P22234
Q6PCD5
O75683
Q9H089
O75689
P27348
Q9ZV07
P27344
P26697
P26696
P26693
Q6P0D5
Q810V0
Q6Q0C0
O43361
Q8N7R7
Q0VZ41
Q0VZ40
P09848
O75027
O75022
Q6P6C2
P37599
Q8ZNF3
P25274
P25270
P25271
P23437
Q9LI74
Q9JJ89
Q9LTX2
Q8MR62
P47863
O35280
Q9BWL3
O35284
Q96J01
Q96J02
P85566
P85567
P85564
P85565
P85562
P85563
P85560
P85561
P40487
P40484
P40485
P40482
P40483
P40480
P85569
P33908
O35130
O35136
Q8ISF8
Q9BYI3
Q9VB98
Q9NXH3
P49189
Q9NXH8
Q9NXH9
P02255
P02254
P02251
P02253
P02252
Q9P278
Q9P270
P70478
Q9P275
P04368
P01744
Q9EP97
P02787
P02786
P02785
P47139
P47136
P47135
P47134
O60449
P02788
Q9QYF9
P07550
P07553
P04090
P53769
P09064
Q9DCC8
Q92097
Q9NRR6
Q9NRR4
Q9NRR5
P39089
P39083
Q92541
Q92540
Q92547
Q92545
Q92544
P0A646
P01257
P01252
P01258
P01259
P05067
P00129
Q99JB6
P14652
P08335
Q9Y3Q8
Q659C4
P41858
P41859
P41856
P41857
P41854
P41855
P54787
P41853
O95544
Q9C0K0
Q99572
Q99570
Q99576
Q99575
P51601
P38841
P38840
P38845
P86482
P86483
P86484
P86486
P86487
P86488
P86489
P40818
P12711
Q55BP0
O97374
Q9URX7
Q9URX9
Q5TAQ9
P10622
Q3UHL1
O94639
Q93YQ1
P0AG55
Q5T6V5
Q66GR3
P50443
P50440
O87237
P0AB80
Q8LCE1
Q8CAS9
P0AB89
P0A0E3
Q9M0F9
Q42438
Q06407
Q6ZRP7
Q06402
P13448
P13444
Q06409
P29762
P11978
P11979
Q9SJT1
P11972
Q8I948
Q04800
P08855
P69746
P69747
P13191
Q9LIR6
Q8CGI1
Q15007
Q15006
O00566
O00567
O00560
O00562
Q6PDG5
Q6PDG8
Q8TB45
Q497V5
Q9LYG9
P32318
Q66H54
A2AAY5
Q9SB58
A1KPT6
Q8NHM5
O15156
O15155
O15151
P32503
P32500
P32501
P32504
P91910
Q8NBF2
Q92932
Q92930
Q92934
P15907
Q04119
Q04118
Q04116
P60245
P10363
P68036
Q9LIA8
Q9QZB0
Q9QZB7
Q15910
O43166
O43169
Q9C9Y6
P53203
P53204
P53207
P53209
Q61412
Q8K394
Q9H3Z4
Q95YM8
Q86Z02
Q8CDI2
Q91W92
Q7SIE9
Q91W98
Q9H9C1
Q8IZT6
Q8IWT6
Q8IWT0
Q8IWT3
P22936
Q13428
Q13424
P63261
P63260
Q9D4H4
Q9D4H1
Q9D4H8
Q9D4H9
Q99JY9
Q99JY0
Q12049
P48730
P38886
P48735
O35737
P48739
P37020
P16341
P62136
P62137
Q7M427
Q7M424
P83238
P70670
P70671
P70677
Q9UQ88
Q9UQ84
Q9UQ80
Q03338
Q03331
Q03337
Q8WWM7
Q86XI2
Q8BUN5
P58774
P58776
P58771
P58772
Q969S2
Q969S3
Q9ERZ4
P56649
P56641
P56640
Q08923
O32723
Q08921
P49921
Q8WYJ6
P35318
P07507
P27999
Q6NZJ6
P25846
P02751
P0C1U0
O64769
Q7CKD7
O60079
P08136
P08134
P08132
P08133
Q5SS80
Q8BWW4
Q8BWW9
Q8N0Y7
Q8N0Y2
Q10296
Q922J3
Q75N03
Q8N9V3
Q8BGB2
Q8IV35
O61305
P22006
P22007
P86311
P86312
P0CY52
P86314
P86315
P82675
P36036
P36037
P36035
O43447
Q7CS13
Q9ZT16
O43448
P41389
P53734
Q3U9N9
Q9Z1D1
Q86PC9
Q9USJ3
Q96A05
Q9USJ1
Q9UJZ1
Q96A00
Q6BCY4
Q96A08
Q91821
P40380
Q91822
P40387
Q91826
P38788
P38789
Q9NUI1
P38782
P38781
Q9Z2B9
Q9Z2B5
P85153
P23874
P69507
P85154
Q6P499
P69508
P84203
P84205
Q78ZA7
O74853
O74856
P39789
P40527
P40523
P40522
P40529
P40528
Q8R4E6
P08907
P08906
O70194
P08903
P08900
O30245
Q8CHT0
Q9UBH6
Q75QN2
Q96H12
Q3TQI7
Q9H7D7
Q9H7D0
P38254
P38255
P38257
P38250
Q61548
Q61542
A2AJI0
P39120
Q5SF07
Q62897
Q59U10
Q04359
P18998
O54786
O13898
Q9ES52
O13892
Q9BVC5
Q9BVC4
Q5SLE6
Q04688
P04114
P04112
P04113
P53046
P53044
P53041
P36542
Q9BXJ9
A9JX06
Q9BXJ3
A9JX05
P53598
Q92667
Q92664
Q32MZ4
Q96LR5
Q9D0B0
P53597
Q4G0Z9
Q05080
Q05086
Q05085
Q99296
Q9PVX8
Q63850
Q4FZC9
Q9VQI9
Q8WYQ5
Q8WYQ9
Q86RB2
P11345
P97290
P14199
P19113
Q02862
Q02685
Q9VKB9
Q8K1L5
Q99436
P14448
Q99439
Q10258
Q10251
Q96GA3
D2Y1Z4
Q96GA7
Q15596
D2Y1Z8
P17182
P17181
Q13509
Q13506
Q13501
Q9JJQ0
P12694
P12695
Q7Z3B3
Q7L576
Q84VQ1
P48634
P48637
P19801
P19802
P19806
P15311
Q03640
P13259
Q924A2
P13255
P13254
A3FQN0
P21127
P29353
P29352
P29351
P29350
P0AA25
Q9DC48
Q9DC40
Q8CCN5
Q9R0K7
O59810
P03578
Q9USW5
Q9UJA5
P0A2D5
Q9FMV3
P03571
Q6P1K2
P78381
Q9HDW6
Q14BN4
P20657
P27600
P33731
Q8N142
A4XEL3
Q05949
Q05946
Q05942
Q05940
Q4FK66
P53903
P53901
Q58L94
O87496
P32316
P62754
P62753
P62750
P62751
Q8C1A5
Q9M9E1
Q14145
Q14141
O46106
Q13148
Q5VTL8
Q8K585
Q9NSU2
Q9NZC4
Q9NZC7
Q8TDD1
P14598
P36543
Q8IXM2
Q00899
P30261
P30260
P84040
Q9VZ08
P34949
Q62351
P34947
P84599
P84591
P84592
P84593
P84594
P84595
P84596
P06746
P06744
P06748
P0C8U4
O42906
O42900
P0C8U2
Q29RF7
Q7TPW1
Q9HBX8
Q7KN62
Q60960
Q60961
Q96S82
P43121
Q8BG67
O18734
Q3E6R5
P18206
Q9VUC6
G8YYA5
P98153
Q7Z6B7
P00372
P08587
Q9Y4L5
Q3V1L4
Q8K4Q8
Q9UTQ8
Q9UTQ6
Q8K4Q0
P0A8T7
P23254
P23255
P23256
Q09757
Q09750
Q9GZZ9
Q9GZZ1
Q8K3P5
P81428
Q24338
Q9Y7R5
P82888
P82889
Q9LFB2
P82880
P82881
P82882
P82883
P82884
P0CX41
P82887
P0CX47
P0AET2
P42820
P33897
Q4ACU6
Q7L7X3
P33894
P81287
P81280
Q8T4F7
P33891
Q9ZU96
O77150
Q68EM7
Q9UHW9
P80774
Q06833
Q06830
Q06831
Q06836
P0ACJ8
P84902
P84901
P84900
P84907
P84904
P09971
P09972
Q9H0G5
Q7Z401
Q7Z403
Q7Z406
P47998
Q9QXX4
Q9QXX8
Q1BUH0
Q6P9S0
P03944
P30740
O14470
P84385
P30748
Q69ZX6
Q9Z0G9
Q69ZX8
P84388
Q61730
Q8R1G6
P52292
Q9NZJ5
P52298
Q10470
Q10475
Q9P789
Q9P783
Q9NTJ4
Q9NTJ5
P46957
Q80UU9
Q45515
Q8LGD5
P46958
Q8R5F7
P43694
Q8WW12
P97318
P42128
P42126
P97310
P42124
P97315
P68072
O46341
Q6GQQ9
A8MQ03
Q9V3C0
P00637
P00636
Q9V3C5
Q17128
P00377
Q12500
Q16836
Q16832
Q9VHA0
Q80TY0
Q9JLQ0
Q9JLQ2
A2A3V1
Q5R3I4
P08581
Q96DF8
Q9V4C8
P14765
Q86YW9
P12081
P37967
P49750
P49753
Q15417
P49757
P49756
P49759
P17225
Q15418
Q06315
Q9VFG8
Q8ND61
Q5BJ92
P11686
O59740
Q99PE8
P12333
Q96NT5
P13688
P13681
P13684
Q9NR12
Q9NR19
P51406
Q8N2F6
Q8VDZ4
Q08642
Q08641
P10795
Q08649
P10790
Q03856
Q921R7
Q9Y342
Q9Y343
Q84HQ2
P10243
P10242
P10244
P24565
Q3ULF4
P57764
P84521
P57768
Q8N4T0
Q8BSP2
Q9LMT0
P32873
Q5VT06
P35479
P35478
Q6P9H4
P20029
P20023
P20020
Q9C8M9
Q93V47
P61939
O43678
P11057
Q64458
P23641
Q9H4A4
P23647
Q64455
P23645
P32121
P0CE27
O31782
P0CE29
P85290
P33450
P85298
P85299
Q9BWD1
P21860
B1AZP2
Q9NWF9
P33981
Q29495
Q9Z101
Q7TMI3
P22515
P22517
Q7Z398
Q8NA47
Q7Z392
Q9NQT6
Q9NQT5
Q9NQT4
Q9NQT8
P30188
P30189
Q86Y07
Q96J84
Q8CGF6
Q9BZQ2
Q9BZQ8
P84659
P84658
P84657
P84656
P84655
P84654
P84653
O00512
Q0WMN5
P83928
P83929
P70166
P83921
P83922
P83923
P83924
Q6DN90
P83926
P83927
P35808
Q53ET0
Q9Y0I1
Q80WQ6
P35803
Q9NRZ9
P35807
O76021
O76027
P01702
P01703
P01700
P01701
P01706
P01707
P01704
P01705
P01708
P01709
Q7JJ13
Q56P03
O48814
P08621
P06020
O33618
Q61245
Q8TB03
Q99640
P42321
Q8JZM4
P18077
P24000
Q8IUE6
P02945
P02941
Q96RG2
P86408
P82389
Q8CJ53
P86401
P86402
P86403
P82387
P82386
Q9YBL2
Q9Y3Y2
Q9WU34
Q0KL01
Q0KL02
Q9D061
Q9UGP4
Q9UGP5
P04625
Q9UGP8
P15161
P04629
P15167
O60143
P30973
O14782
O14787
O14786
Q9XVX1
Q96F10
P40897
Q9SIV5
Q3UKU4
Q8C8R3
Q7WLU9
Q810C0
Q6PBM7
Q9D684
Q9LXG1
Q9ULJ3
A8MPH9
Q9ULJ7
Q9ULJ8
O74562
O74561
Q91VL8
P40234
P40233
P40238
P49956
Q8BN58
Q8NCD3
O95248
Q9HB15
Q9Y103
P65732
Q9HB19
Q9CV28
Q9XWV7
Q07350
Q07351
Q8TDI0
Q93009
Q93008
Q8VE42
P62968
Q01217
P69128
P69129
Q9NP78
Q5JX69
O14205
O14206
Q9C0E2
Q9C0E8
P43155
P53289
Q92351
P53280
P53281
P53283
P53286
Q9BZJ0
Q96JM3
Q99983
Q9BSJ8
Q99986
P52480
P52483
Q9BSJ2
Q8CIS0
Q9BSJ6
Q9BSJ5
Q04195
P17858
Q9VLT5
Q9NRG1
Q9NRG0
P54887
Q76L83
Q13131
Q9CAJ9
P52735
P52732
Q9C9Q8
Q9UD71
O94806
O94804
Q14643
O94808
P11181
P11180
P11183
P45653
P11185
Q99323
P45656
Q99321
P54775
Q7JRJ1
Q2TAZ0
Q6N021
A1KUB3
P36915
P36916
Q9NY74
Q80XL6
P10854
P61604
P10853
P11725
P60953
Q12774
P19532
Q12770
Q12772
Q12778
Q16644
P0CH13
P0CH16
Q16643
P0CH18
Q16649
Q9VVF7
Q9P6M1
Q9NS91
A0KEJ7
O35954
Q01501
Q9NS98
Q869N2
Q80WC3
O13775
Q9Y6U7
O13774
P51610
P51612
P51617
O13771
Q8BTG7
Q6GSS7
Q96IZ5
P17076
Q96IZ6
Q96IZ0
Q9P7I2
Q06124
Q07655
Q07657
Q70KF4
Q07651
Q07653
P23025
Q1C3V6
Q9UL54
Q9ERR1
P00072
Q7Z4I7
Q557E4
Q5T9S5
Q5VVJ2
Q96SL8
Q03957
Q03954
Q9FYG2
Q9UKJ3
Q38858
P0C229
P0C227
P0C226
P0C225
Q38854
Q8BGZ7
Q8BGZ4
Q8BHJ9
Q8N9N8
P32628
P0A7R9
Q96P70
P0A7R1
P21549
O75969
O75964
Q9H165
P22082
P22087
Q8N3A8
Q9UET6
Q40409
Q922R8
Q9FJR0
Q39030
Q39033
P58811
P25688
Q6P2K6
O75347
O75348
P0A749
P25685
Q9UDR5
Q7LZ48
Q99ZN4
Q7YX32
Q05196
P23561
A1BQQ5
Q8CIN4
Q9BSQ5
O74760
O74763
O74762
O74767
O74766
Q8IWK6
Q8BL97
Q9Y7M3
Q8BL99
Q1ECZ4
P08985
P85481
P85480
P08989
Q08816
P38703
P38701
P38707
P38704
Q9BUK6
P38708
Q24592
P80053
P80052
Q9NUA8
P80054
P31629
P83887
Q91YT0
P85739
P85738
P85737
P85736
P85735
P85734
P85733
P85732
Q9WUI1
P85730
Q80X32
P02358
Q9W1R5
P70333
P18910
P07457
P07450
P47072
Q9CZT4
Q9NVA2
P47074
P47075
P04198
P04197
P04193
O74958
P00860
P00861
P00862
Q62812
Q99LG1
Q6PIY7
P34084
Q8IX07
P46679
P46678
Q8IX03
Q8IX01
P46672
P46677
P46676
P46675
P46674
Q9Y6H5
Q96IV0
P49960
P83277
P01112
P01111
P01117
P01116
Q7TSG2
P01119
Q9P7T4
Q9H400
P54578
P08475
Q3TX08
P85469
Q9ERI6
P85468
Q9ERI2
O95425
Q8TD30
Q8TD31
P05740
P05744
P05745
Q62108
P05748
P05749
P52295
P82026
P82022
P82021
P97479
P10636
Q96MD7
Q16401
P15646
P20248
P12612
P86619
P86618
Q66HG9
P86611
P86610
P86613
P86612
P86615
P86614
P86617
P86616
B2RX12
Q14938
P25886
Q14934
P81040
P81044
P81046
Q8N3Z6
P19889
B7ZR30
P19880
P19881
P19882
O94776
P15398
P25322
Q91YJ5
Q8BXN9
P15391
Q5FWH6
Q6ZNE5
P40917
Q9UPW0
Q9UPW6
Q9UPW5
O94488
O94489
Q9Z1W6
O96433
Q9Z1W9
P20942
P13569
Q9LJY7
Q7Z3J2
Q5Y4U8
Q5Y4U6
Q5Y4U7
Q68FM6
P50982
P50983
O00193
O00192
O00194
P50984
P50985
Q21156
Q8NDZ4
Q8NDZ2
Q5TCX8
Q12893
O00443
O55131
O00444
O88502
Q8C0E2
Q9NTJ3
O95163
Q96KV7
P0C028
P0C023
P0C022
C0LGE4
C0LGE0
Q08345
A8FNH9
Q10344
P53987
P53986
P53985
Q6P1S2
P29539
Q99829
Q64HC7
Q1B2L9
Q9UBN4
Q15811
Q15813
Q15814
Q8N488
Q15819
P53367
P53366
A5HEI4
Q39232
Q9T0I8
O14019
P0A534
P46531
P56857
Q5VTD9
P97808
P97801
P97807
Q9ATB4
P63104
Q13309
P63102
Q00816
Q13303
Q8IXU6
P97526
O15554
A6NKB5
P36894
P36896
P36897
P53298
Q800K6
Q6PV61
Q6PB44
P55036
O42980
P21368
P22943
P62277
P62271
P62273
P37275
P70531
Q7NL79
Q8WWN9
Q8WWN8
P0C2F2
Q08954
Q08952
Q08951
Q8BL48
Q9Y2F5
O30409
Q01853
Q01855
P09104
Q08481
Q08485
Q08484
P83574
P49841
P49840
P83570
Q8BXQ8
P58546
P56079
Q5T0D9
Q9D7E4
Q08227
Q08220
Q052G3
Q08229
P24452
O60739
Q9EPU0
Q939U1
P0A2W5
Q9Y7Z8
Q8K3X6
Q8K3X4
Q9BUN8
Q8TF30
Q99MX7
Q96Q35
Q8K4I3
Q9UTI8
Q70JA7
P97311
Q54BD4
C6EFE9
Q62696
P0CX54
P0CX55
P0CX56
P0CX57
P0CX50
P0CX51
P0CX52
P0CX53
P0CX58
P0CX59
O61466
Q8C5W0
Q8C5W3
Q54HS9
Q6PIJ6
O43566
O43561
P07231
Q8N1B3
Q9M2S4
Q25460
Q25461
P28327
Q9BQ04
P41517
P41518
Q96B23
Q96B21
Q5SYD0
P47914
O74485
P10761
Q9UBQ5
O74489
Q9UBQ0
Q99L43
Q9ERG0
Q99L45
Q9ERG2
P33297
P33296
P33299
P33298
Q9C5Z1
P84369
P84368
P84367
P84365
P84364
P84363
P84362
P84361
P84360
Q5QJE6
Q9WUB0
Q881J7
P40645
P00515
P00517
P05164
P05165
Q96I15
P38113
P38112
Q8CA72
Q9USK0
P38115
P38114
O35625
O17058
Q58DX5
P70271
P18899
P15864
P15865
Q53RE8
B2RRE7
P01094
P01095
P01098
P01099
P09661
P53168
P53165
P18760
P02671
P02670
P02677
P02676
P02675
P02679
P02678
Q92785
Q92783
P46736
P46734
P04786
Q6EJB7
Q96JG6
Q96JG9
Q7YZH1
Q05611
P46881
P46883
P14094
P14099
Q5SWP3
Q02969
P87048
Q02962
P82278
Q80TY5
Q6ZQF0
Q9CX60
P16649
P03255
P19388
P19387
O24629
O15547
O15541
Q7XAD0
Q9NU22
Q6NWW9
Q8WXF7
Q8WXF0
Q8WXF1
Q1MTS0
Q68FR9
P19966
P12004
P12003
Q03761
Q03764
P10711
Q03769
B9EKI3
O94522
O14639
Q07442
P50537
P50530
Q8BFU2
Q70PP2
O54967
Q921J2
O54968
Q12443
Q12440
Q12441
Q12446
A2RSQ0
Q12445
Q12449
Q8K1Z0
P17948
Q9Y696
Q9Y692
P35744
P35749
Q923T9
P14873
Q98TW1
O00767
O00764
P28563
Q6PFW1
O50089
Q9V877
Q04934
P13068
Q9Y520
O75533
O75531
O75530
O75534
P28698
Q8NFH8
Q8NFH5
Q8NFH3
P80018
P62895
P62894
P62897
P62899
P62898
Q9UK61
Q92844
Q92843
Q92841
P26343
P26349
Q9VIE6
P12821
Q8R1T1
B3EWN1
B3EWN0
B3EWN3
Q9H1Z4
P24858
Q9NWN3
Q28165
O43019
O43017
O43011
O43010
O43013
P60660
P60662
Q96KW2
Q9Z188
B1P1D9
Q8R0J1
P85219
P06685
Q9H5U6
P34826
P11035
P63314
P63317
P63316
P11031
P11030
P63313
P63318
Q6VV64
P61224
P61221
O70405
Q02763
Q5SRN2
Q60841
P55209
O74893
Q9P2G1
P55201
Q9P2G4
B0M2T4
P83307
Q96QG7
P83303
P83308
O74899
P70704
P70705
Q9JHG7
Q9DCS2
Q5SLX0
Q9VSF2
P09310
P00433
P00432
P00431
P00434
B4YSU8
O43847
Q8WVM7
Q8SX83
Q6VZZ7
Q8WVM8
P35226
P35227
P35222
P35220
P35221
O60678
P23198
O60674
O60675
Q9Y3A3
O60673
Q09894
Q09897
Q09892
Q09899
P08949
Q6UWZ7
P40562
Q05CL8
P82475
P82470
O75674
O75676
Q24276
P23443
Q6IR34
Q6P026
Q9X0M7
Q8BYR2
Q8BYR5
P27573
P27574
P27577
Q9VW97
Q9Y5W8
Q8N4G2
Q9ULR0
Q9ULR3
Q9ULR5
Q9XVP0
Q5JQC9
Q5JQC4
Q6NUF4
P33314
P33316
P33317
Q9LIB3
Q7TQK1
P36148
P0CF02
P41490
P41491
P41498
Q9UUJ6
Q9UUJ7
P0A9C5
Q9UUJ3
P04844
Q9VT28
P04843
Q9D600
Q7Z569
Q6P5F6
Q6P5F7
P47895
Q9NWU1
Q9HB96
Q9HB90
A6L4C4
Q6NS82
Q8C4X7
P51974
Q9H2D6
P30665
O14530
O14531
Q7X2H8
Q9BYD3
Q9BYD2
P38321
P38325
P38326
Q9H8S9
P38329
O14289
Q9NQG6
Q9NQG7
Q07936
O14283
Q93084
Q93086
P05085
P05084
Q6U841
Q23985
P02730
P02393
P02739
P07322
O95822
P84249
A0S864
A0S865
Q04HB7
A6GVV2
Q9QZR6
Q9QZR5
P31373
Q61166
Q61165
O13796
Q61168
Q5VVW2
Q04773
Q04771
Q04779
P86558
P86559
Q12263
Q12260
Q12267
Q12265
P19022
P19021
O96028
P62424
O96020
Q8JZX9
P46969
Q8JZX4
P46963
O94888
O94886
O94887
O94885
O94880
Q80U23
P90986
Q05421
Q9VMJ7
P14681
P14680
P14682
Q9JIZ0
Q9R016
P17347
P61026
P17342
P54115
Q06210
Q06211
Q9ESX5
P07412
Q8NG08
P14539
Q9CZ13
P14533
P14530
P12273
P12270
P12276
P12277
Q15287
Q15286
Q15283
Q13618
Q13619
Q13610
B3VNK3
Q13613
Q13614
Q13615
P51569
Q13617
Q9R1S7
Q9NS18
Q6ZRK6
P51691
P51692
P01159
P48524
Q96ST8
P53009
Q9UKB5
Q8BWG8
Q96ST3
Q96ST2
P10521
P10522
P16591
Q9Y227
P16596
Q9Y224
Q9UJW8
O94319
Q00688
Q00684
O75083
A6PVC2
Q6RI45
P53879
P53877
O75477
O75475
P27775
Q8BHR2
Q8NEG2
P28715
Q6PDJ6
P0A7J3
Q4VAA2
Q5XG73
P25605
Q8IYA8
Q7YU29
P20274
P68517
P68515
P68510
C9QXS7
P68518
P68519
Q8CIF6
Q8CDB0
O94724
P32004
P0A805
Q3TYA6
Q9WVA4
Q9WVA2
P40032
P40037
P40036
Q5DTM8
Q9HCN4
Q8IWC1
Q6LA42
Q9LP77
Q8R4U0
Q8R4U7
Q9NUY8
Q9NBK5
P56965
P56962
P83413
Q9UPZ6
Q6A068
P29845
P07107
P07108
Q6A065
Q2FV23
Q4AC94
Q9NVI7
Q9NVI1
Q9BVS4
Q71U36
P25384
P25386
Q9P6R7
Q91YL3
P25382
P83800
Q7L0L9
Q9P6R9
Q9WUA3
Q805R9
P35921
P35920
P35922
A8JUV0
Q8R8S5
P09438
P09435
Q5NCR9
Q9ESE1
Q91VJ2
P01192
P01191
P01190
P01197
P01196
Q9V8P9
Q61361
Q8LW54
P83111
Q7RTP6
Q96LB8
Q9ERA6
Q969F9
Q4G0J3
P00570
P00571
Q62188
Q02539
Q62187
P86567
Q9FL69
P86565
P86564
P86563
P86562
P86561
P86560
Q8N0T1
P86568
Q8WYA6
Q6NXT2
Q86TB3
Q86TB9
Q6NXT4
Q80U16
Q96PD2
Q96PD5
Q27883
Q9XZK5
O93523
P0C1Z6
Q53FA7
Q9PW68
P41020
Q8N3R9
O14867
Q63279
Q8VHJ5
P40995
P40991
P40993
O60353
Q3UTJ2
Q9USG6
Q9LZT0
O00116
Q9USG8
P40370
Q64727
P40372
Q64725
P40374
P40375
P40376
P03122
O95466
Q15629
Q9H6W3
O15055
Q8C0M0
Q06943
Q1XHL7
P38427
P38426
P40489
Q8N5D0
Q68FE6
P84871
Q07014
Q2TBE6
Q2TBE0
Q9UMQ3
Q9P546
Q8VD65
Q12815
Q26377
Q9BU64
Q9Y794
Q9Z2W1
Q9Z2W9
Q8TE57
O94255
P23642
Q9VC45
Q9VC44
O94259
Q95NH6
Q9WTN3
P39770
P39773
P39779
Q9LVN2
Q61644
O13845
P46020
Q9NVR7
Q9NVR5
Q9NVR2
Q7M4T5
O08579
Q7M4T6
O14098
P14317
P14316
P93655
Q9HGP4
Q04093
P28269
Q05329
Q9BH73
O94925
O94921
O94923
Q14761
Q9P2K3
O94929
Q14764
Q14766
Q9NPD8
Q9NPD3
P45592
P45591
Q04636
Q04637
Q04632
Q8MP00
Q9Y803
Q9Y805
P55210
Q9NZ38
Q9Y808
Q12389
P62582
P62581
Q12381
Q12383
Q12386
P11440
A3NSK7
P11442
Q12030
Q12034
Q12038
Q53H80
Q53H82
Q58T49
Q58T41
Q58T42
Q58T44
Q58T45
P84258
Q9V6K1
Q96FV9
Q9Y2N7
O04130
Q96PY5
Q96PY6
Q9D6Y7
P49590
Q07020
Q96MW1
P0C8E0
P0C8E1
P0C8E2
Q3ECH5
O43097
P20459
P20458
Q15569
Q06001
Q06000
Q811P8
Q00526
O00257
O00255
Q8EJW4
P18572
Q99KN9
P86654
P32774
P56562
P56563
P56560
P56561
P56564
P04167
O88466
Q03694
Q03690
Q38953
Q9UJ41
P24366
Q5KWF3
P32908
P32909
P32907
P32905
P32900
P32901
Q987B2
Q99MP8
Q8BUL6
Q8N6H7
Q9YHY6
P56387
P56381
Q9UTA6
Q9R0P4
Q9R0P5
P29678
O75844
Q9M8R4
Q9M8R7
Q09179
Q09170
O81108
P35679
P41223
P41227
P41229
Q8IZ83
Q14974
P20336
P27105
Q70J99
O08638
P20338
P20339
P41597
Q3SYR2
P06899
P38266
O75151
O75150
O75153
O75152
O75155
O75154
O75157
Q9CQV8
Q8TEK3
Q7KNA0
Q2JE00
O74407
O74400
Q5XJE5
P0ADN2
A4TPV3
O70521
Q24142
Q9NYV4
Q9NYV6
Q29122
P25940
P36594
P36592
A4D1S0
Q0VG99
P36598
Q24498
P38623
P38625
P38624
P38628
Q24492
Q96I99
P31749
P31745
P85678
P85679
P85672
P85673
P85670
P85671
P85676
P85677
P85674
P85675
P38199
P38198
Q9NZL4
Q9NZL6
P38193
P38197
P38196
Q9VA00
Q9HBM1
Q9HBM6
P07712
P02542
P02545
P02544
P02548
Q8S8L9
Q9W3W8
Q60750
P30181
Q61084
Q32NY4
P04259
P04258
Q61083
P04253
P04251
O04567
P04256
Q9NTZ6
Q9Y2U5
P68125
P00942
P0C2U6
P0C2U7
Q9Y2U8
O60573
P83636
P83637
P83638
Q8IY26
Q8IY22
P01019
P01012
Q80TI0
Q9Y4G8
P08539
P08536
Q5SNT6
Q9P1W9
P00059
P00058
P00051
P00053
P00052
P00054
P00057
Q5UAK0
Q8TC76
Q8TC71
P41966
P41967
P82140
P81490
P19474
A4IFH6
P86710
P86711
Q16526
P30414
Q8K4Z3
Q9M3D2
Q9V4S8
Q8K4Z5
Q6FI13
Q96KG9
Q9JME5
Q8K3K7
Q7Z7G8
Q7YT39
Q8K3K8
Q99PU5
Q8N1W1
P0A6A8
Q96E09
Q6PGG2
P81727
Q5REM7
Q8TBE0
Q8TBE7
P79005
O74365
O74360
O74362
P01830
P01831
Q9GSA4
Q42547
Q43492
P69908
P69909
P03087
P03086
P69905
P03081
P39377
Q6NLQ6
Q9T053
P11845
Q9UBL0
Q6UXN9
Q9USS8
P0C349
Q7YZA2
Q9ZQC5
O95336
Q15172
Q15170
Q52KF3
O15240
Q7Z2W4
P83925
P29473
Q12996
P29477
P29474
Q9Y616
Q9Y617
P29478
Q9Y613
Q01105
P62814
P62812
Q9STJ8
P02021
P10073
Q86B47
P10071
Q8NFP7
Q7XJR9
P93755
A4FU49
Q8TD55
Q8LPL8
Q9HAS0
Q96T60
Q8GXX7
Q5SY16
Q5EHP3
Q9BWT3
Q15369
P10923
Q9VEZ5
Q0VEE6
Q15361
Q9VRD9
Q3KRA9
Q7TMY8
Q9UT76
O15091
O42869
O42861
Q12176
Q12172
Q9NX09
Q9NX01
Q16881
Q8BVW3
Q01954
P16455
Q91WN4
P62046
Q06631
Q06636
Q06639
Q9Y0Y6
Q9Y0Y0
P56480
P78968
P58468
P55288
P55289
Q71RI9
Q5SV77
Q91Y80
Q91Y81
Q91Y86
P83382
Q00772
Q8LCA1
P55824
Q09819
Q9P3W5
Q09815
P55828
Q8VDM4
Q8VDM6
P08047
Q6NLL1
Q8TE77
Q8TE76
Q62261
Q8TE73
O15320
P13382
Q86U06
Q8WVE0
P42945
P42944
Q5T3I0
P24665
P24666
P24662
P24663
P24668
Q9IA09
O43681
O43683
Q3ZCG2
P22797
P22790
Q9VW15
P86264
P86261
P86262
Q8C8B0
Q8NCT1
Q9HA64
Q63604
O43353
Q9ULZ2
Q5XF89
P81122
P47818
P80292
P80291
P80290
P80297
P80294
P47810
P47817
P26637
P33399
Q63HN8
Q64374
Q8NHU6
P36154
P62717
P36151
P36150
P08871
P08877
P40450
P08879
P08878
P40454
P40457
P40456
Q33DR2
P38013
P38011
P36159
P31539
P43220
Q2NB77
Q80YP0
Q9P246
Q04447
Q04446
P39053
P39052
P39054
P39056
P18608
P70429
P09588
P04355
P04352
P04353
P04350
P47104
Q9BZZ5
P47100
P07521
Q96QR8
P01209
P53755
P01205
P41487
P01201
Q12009
Q61290
P43487
Q9DCF9
P09055
Q9NRW1
A2AWP8
Q9STQ3
A2AM05
O18330
P42570
Q62925
P42575
Q62920
Q91ZT5
Q8MJV4
P41887
Q9FK05
O22193
Q86VZ6
Q92576
Q92575
P42682
P42680
P42681
P42684
P42685
Q7L775
P02942
Q04461
Q9VVV9
Q9Y3R5
Q9Y3R0
P11233
Q9PUN1
P14602
P82381
Q15759
Q15758
Q15751
Q15750
P04370
O15427
P54198
Q99549
A5JUY8
P38835
P38837
P38839
Q9CZ96
Q99547
Q96RP9
Q03001
O35889
Q6P5G0
Q9BZX2
Q8IH00
Q9R1K9
Q02156
Q8BZN6
P12760
P12764
Q3UHC7
Q3UHC0
P10614
Q6ZRS2
P13496
Q5M8N4
Q93VR3
Q14807
O14772
Q07528
P15261
O14776
O14777
Q93YR3
P50479
P56134
P69718
O25323
P25799
P02791
O94396
Q9BR76
Q9NRG9
Q6ICG6
Q96C34
P04626
Q9M0A4
Q6NZR2
Q8BSM7
Q00175
Q93LD7
P15160
Q84MA2
Q8K2H1
Q29W39
P78417
P78410
P01267
Q8BHZ4
P17649
Q8BR65
Q15036
P28795
P28796
Q15032
Q15031
O15164
O15162
O15160
P0C0J0
Q8TCF1
O42241
Q8IYI6
P32558
Q9Z6M7
Q8R311
P32552
P62993
P62996
P62997
Q9U8W8
Q92966
Q9BSA9
O60146
Q99952
Q99959
Q99958
Q9BSA4
Q9UI36
P01817
Q3Y5Z3
Q04121
Q7L5D6
Q7TQ95
Q9Y3B4
P49180
P49181
P49185
Q59MQ0
P68593
Q9NUQ8
A1RDH3
Q9NUQ6
O13718
Q9NUQ3
P39079
Q9V447
P49458
P49450
P49454
Q86Y82
Q5DTU0
Q9W1B0
Q9LV11
P46983
Q91Z31
Q8VZI2
Q13416
Q13415
P11171
P63212
P63213
P63216
P63218
P11179
Q66K14
P20963
P20962
P20967
Q8IXQ4
P25308
Q91YD9
P61507
P25302
A1A7H7
Q80XC3
P55327
P06634
Q9SMM5
P84756
Q9VC57
P84759
Q91XB0
P31040
P31044
P34039
Q9VDY1
Q803L0
Q6ZVM7
Q03361
Q9UQ52
Q86XL3
Q96CV9
P09211
P09212
P09215
P56678
P09217
O32712
Q9Y6X4
Q9Y6X0
Q80Z24
Q9Y6X9
Q9Y6X8
O88379
Q9FVJ3
Q9UKW4
Q8VCX2
Q9I7T7
Q80U93
P35340
Q09191
Q5JTV8
C6EGI0
Q9DBX2
Q8C3W1
Q5T7N3
P0C1R0
P0C1R1
Q8K1T1
P0C1R7
P30838
Q8WU68
P27439
Q09668
Q63584
Q09666
Q9H267
Q8VHR5
Q8NET4
Q143J3
P85830
P08306
Q3UMB5
P22057
P22059
P22058
P32340
P36060
P36062
P29623
P36068
Q9R0U0
P38931
P38932
P38935
P38934
P38936
P38938
Q7K0L4
Q9Z1G4
P07305
P80643
P04968
P04963
P85168
P85169
Q49A26
P85162
P85163
P85160
O70494
P85167
P85165
Q9HC98
Q9UJY5
Q9UJY1
Q52WX2
Q9NUL3
O74798
P29827
P38205
Q8HY69
O14369
O60841
O14362
P30050
O14360
P06701
Q9UMY1
Q9UMY4
O74863
Q9I7I0
P08939
P14397
Q8CB77
P14395
P14393
P02470
P14399
P14398
Q8BL06
Q8C1Y8
Q7L0Y3
P0DKQ9
P0DKQ2
P0DKQ3
P0DKQ7
P0DKQ4
P0DKQ5
Q9NFU0
Q9SS80
P59944
Q8TF68
P42723
Q96RN5
P15442
P53091
P53090
Q91VY5
P53094
Q8QZT1
Q94KE2
Q9V5C6
Q12301
Q12306
P19146
P53540
Q9XI29
P53549
P89521
Q9VJE5
P93031
Q0VGT2
Q5SSZ5
P96716
Q9V9A8
Q05506
Q10192
Q10193
Q10191
P11370
Q10199
Q15654
Q0VSR5
Q9DBE9
Q15653
Q15650
Q15651
Q7K486
P0C8M9
Q7K480
Q96GX5
Q3UH68
P0C8M0
P17289
Q9V2W5
P14478
P14479
Q6DD87
Q3UH66
P14472
Q6DD88
P14476
P14474
P14475
Q8BXA1
Q13557
Q13555
Q13554
Q96GD4
Q964D8
Q06089
Q9JJR8
Q3SY69
P34232
P34233
Q6PD62
P34237
P34239
Q13882
Q13885
Q13884
Q9NQ84
P51798
Q9NQ88
Q8BMG7
Q96AV8
Q9M9T4
Q03619
Q6ZTN6
Q03612
Q9JKP8
Q5TEC6
P29361
P29366
Q08733
Q08732
Q07352
P62961
P62960
Q9UIG0
P35180
Q9R0H0
P62969
P53939
Q9URY0
Q9URY1
P53935
Q5VV41
Q5VV42
P27636
P27637
P27635
Q5SM19
Q81MK7
Q5JSL3
Q2NKX8
O84120
P28189
Q8N292
Q9GZ28
P10637
P68251
P68252
P85694
P85697
Q8N122
P32322
Q7M3M8
P32321
Q8N128
P32327
P32324
P32325
P26583
Q8C1D8
Q9JI91
Q64524
Q64525
Q64520
Q9JI99
Q64523
Q86X29
Q86X27
P10180
Q3TLH4
P60468
P60469
Q9HDC5
P33749
P33748
P33743
P33741
Q8IXJ6
Q3UH06
P15289
Q9Z340
Q9NZD8
P41250
P22466
P22460
P41252
Q8NF50
Q9HBU6
P84098
P07799
P84090
P84094
P34913
P34910
O70305
O70303
Q80UM3
P06779
P06777
P06774
P25113
P0C8P9
P0C8P8
P0C8P7
P0C8P6
O42954
Q9SXC4
Q8WWY3
Q8CG50
Q61006
Q9BTX1
Q8BG39
Q8BG30
Q8BG32
Q6TEN6
P0DJM0
Q08471
Q08473
Q9H875
Q9H871
O18495
O18496
O18493
O18492
P00327
P00326
P00325
P0C5E2
P00328
O48963
P07802
P07805
P02876
P07808
Q5CYL9
P86798
Q8K4R4
O13714
P86797
P86790
P86791
O60784
Q9GZU8
O60256
Q6P158
P25421
Q4LE39
P82850
Q9UHR5
Q9UHR4
P82859
Q9UHR6
Q8CG79
Q9HGN5
A0JNW5
Q53688
P03001
Q6PIW4
P31930
P31939
Q6UXV1
O43684
P52488
P33260
O74454
P84938
P84939
P84930
P84931
P84936
Q9FHD7
P84935
Q9H0X9
Q9H0X6
Q86TU7
Q76ZQ3
Q9UBD5
Q9LRA7
Q9VD26
P03910
Q15726
P61011
Q8TAE8
Q03BX7
P95078
O42973
Q9H1J1
Q07807
Q07800
P14213
P14210
P14216
P14214
P14215
P28340
P28347
Q9WTV7
Q8LPT1
Q9V677
Q9P6L9
Q8N720
Q13136
P05426
P05423
P05422
P05421
P01519
P01518
P01517
P01516
P01515
P01514
P01510
P67778
P67775
P67774
P14540
P84509
Q68G84
P97347
Q9VEB5
Q00610
P53667
P17629
Q7TMQ7
O00559
P21283
P19338
P19332
Q09XV5
P16104
Q96JP5
P62333
Q07824
Q97PV8
O95071
O59791
Q9BZ95
P11654
O59797
P20880
Q96S55
Q6ZQK5
Q53EL9
Q9NR22
Q53EL6
Q96KR7
Q14644
Q96KR1
Q99326
Q9P2W9
Q61029
P49720
P49721
P49722
P49723
P45652
Q6S5L8
P60866
P60867
Q06328
Q03135
Q06324
Q03137
P11184
P29289
P12305
Q99020
Q9CPS8
P29287
P12309
P50582
P50583
P50580
Q6NMN6
P13651
P56400
P56408
P57750
Q8VDU5
Q8VDU0
Q8N2E6
Q03790
Q03795
P0C424
P32829
Q2M2Z5
P21705
Q03868
Q86U86
Q3E792
P21708
P21709
Q12495
O88705
Q12496
Q12491
Q12490
Q12493
O88703
Q9Y316
Q9Y315
Q9Y314
Q12499
Q9Y312
P28661
P28667
P28668
P22243
P26955
Q9UGH3
Q4QR85
O43609
Q25589
Q25588
O43602
O43603
P58919
P58918
P58913
P58915
P58914
P58917
P58916
P00946
O75582
O75581
P32797
P32793
P20073
P32790
Q8HXG6
P32798
P0CE77
O62305
Q0VZ38
Q0VZ39
O75054
O75056
O75052
P27398
P48512
P26049
P26043
P26041
P26045
Q9H4B6
Q9H4B4
Q9HAN9
P07270
Q96M69
P07271
Q02410
P36499
Q4G163
Q9CYZ2
P07276
O35274
Q9P107
Q8N1F8
P80210
Q8BM65
P34896
P34897
P85539
P85538
Q9CRC6
O65934
O35185
P85531
P85533
P85532
P85535
P85534
P85537
P85536
Q9BYT8
Q9BYT3
Q9Z131
P83665
Q7Z340
Q04207
Q8JZP2
Q22054
Q9NQW7
O97686
Q8RWU6
P84666
P84667
P84664
O60437
P84662
P84663
P84660
P84661
P84668
P84669
P27801
P80961
Q9QYC0
P25098
Q9H1C4
Q8IZ41
Q9JHL4
Q9JHL0
Q9JHL1
P85016
Q61210
Q12D75
Q9DCN2
P85014
P18684
P18688
Q15906
P00488
P00489
Q66PJ3
Q15907
P00480
Q10723
P87367
Q10728
P87368
P01287
P01286
P01284
P01283
P01282
P01280
P01289
P43405
P43403
P03591
P03590
Q8WVT3
Q80VP1
Q9Y3Z3
Q9R1K5
Q99638
P19414
Q8TB36
Q10096
P18027
P41805
Q9M815
P41807
Q9M817
Q86VR2
Q02224
Q70Z53
Q9R1C0
Q9R1C7
Q39R98
P15153
P15158
P15159
Q8BZF8
O13527
Q8T390
P0AG27
O94640
Q56232
Q14CH0
Q07617
Q96F24
Q9Y5L2
P81601
P81600
P81605
Q8N7H5
Q9ULM3
Q3UHK8
P11929
O80739
Q9H6E5
P11926
P11925
P11924
O74558
Q8BW75
O74552
Q8C4U2
P69797
Q8K2P1
Q8K2P7
Q3KR37
O95271
P53853
O95278
O95279
D3ZUQ0
Q8NHH9
Q6P3S6
Q60605
Q60604
Q93074
Q93075
Q93077
P28066
Q93079
P28065
P62913
P62914
P62917
Q9Y487
Q9Y485
Q9Y483
Q5VUB5
Q9H2Y7
Q8R574
Q9LH85
P15976
P60212
P68048
P68049
Q8IYQ7
P68040
O14259
O14253
Q8TCN5
P58281
P53252
P53251
P53250
P53255
P53254
P53258
Q8MPY9
Q8RWN7
P49107
Q9BSI4
Q9Y7I8
Q9QYX7
Q7SIB6
Q8IZQ1
Q9WVQ1
Q8IZQ5
F8UVJ4
P52701
Q8IWS0
Q9QZI8
Q9QZI9
P10809
P10807
Q13496
P67983
P63298
P63290
P63291
P63292
P63293
P63294
P63295
P63296
P63297
Q11NE7
Q9WUQ2
Q6LEM5
Q9VCA8
P36969
P48760
P48764
Q8WXX5
Q9NY27
Q80XK6
Q96BD8
Q9P7I7
Q96BD0
Q9ESU6
Q96BD5
Q96BD6
Q15208
Q9NV96
Q9NV92
P60981
P60983
P60984
P25639
Q9NZD2
P61586
Q96HQ2
P62161
P62160
Q86UL3
Q06179
Q06178
Q803T2
Q2KHR2
P78804
P0AD49
Q920B9
P58705
P58706
P58707
Q9Y4B4
P50136
Q04TD7
P49688
P49687
P49682
P51660
P51665
P51667
Q969V6
Q9Y6P5
Q96IU4
Q9P7L2
Q96IU2
P83268
P83265
P83264
Q9MAB9
P23016
P29071
Q8BIA4
P27925
Q8BNW9
P55945
Q09919
P55947
P55946
P55943
P55942
P11116
Q2MJT0
Q09915
Q09916
Q09917
Q6ZRF8
P08168
Q08357
Q8BWH0
Q9FYB7
Q96SK2
Q38821
Q62452
Q8NEL0
P32618
Q96P47
P0A7W1
Q96P48
P32614
O75937
Q7Z5H3
O75934
Q9H156
Q8IV48
Q9UEY8
Q8VHZ5
Q6PAJ1
P07384
Q6NW34
Q3UTZ3
Q9VU84
Q99700
Q8N5T2
Q9SJ44
Q923W1
P25508
P25500
Q8CIM7
Q8CIM5
Q9BST9
Q0VB26
Q9NBD7
Q9Z2G9
Q3TZZ7
P80024
P80025
P80026
P80027
O74718
Q5SX40
Q95TN4
P40088
P23820
P23826
P40081
P40087
P40085
P40554
Q0PBP6
P40553
P40558
P50150
A3Q6Y4
Q24560
Q0VD86
Q9NUD5
P38759
P38758
P38754
P38756
Q9BUF5
P38750
P38753
Q69YN4
P85706
P85707
P85704
P85705
P85702
P85703
P85700
P85701
P85708
P85709
P38287
P38286
P38284
P38283
P38282
Q93XX4
P84252
P84251
P84257
P84256
P84259
P01582
Q3TKY6
P83705
P83706
P31369
Q8BZ03
Q04323
P70302
P70303
O95983
P47025
P47027
Q1JS91
Q6WCQ1
Q5BKC9
P17183
P47029
O34777
Q61414
P53011
P53010
P01129
Q91XU0
P01123
P01120
Q86UQ0
P00830
O95684
Q9BXW9
Q9BXW7
Q9BXW6
Q0JF21
Q08DQ2
Q5PQP2
Q92630
Q05050
Q62463
Q9P7W3
O75962
Q9P7W8
Q05584
Q05580
P03416
P87132
P87137
Q10119
P87139
P14164
P70606
Q9DBM2
Q9CY58
Q99460
Q9CY50
Q9P7B0
Q3UQ44
Q02054
O97725
Q02053
Q9JJZ4
P97441
Q9JJZ2
P97445
Q6UN15
P12646
Q6NEZ3
P86660
P86661
P86662
P86663
P86664
P86665
P86666
P86667
P86668
P86669
P15692
Q14966
P81032
P19852
P19851
P19850
Q9ZW02
Q16186
Q6P4S8
Q16181
P15348
Q8VHE0
Q9UPR0
Q8VHE6
Q9BS34
Q9JKX4
Q9JKX6
Q8L778
P13595
Q3UMW7
P13591
P00980
Q96D71
Q68FH0
Q8N5I3
Q94901
Q8N5I9
Q9USP6
Q9USP7
Q9USP9
A6QJK4
A6QJK3
Q9UJD0
Q00341
P29508
P29509
P78356
P29503
P78352
P14909
P14906
P14907
P14904
O00479
O00472
O00471
Q15370
O15085
O15084
O15083
P32458
Q9LVC9
P32453
P32454
P32455
Q9LVC0
Q9UMN6
Q5DQR4
Q3UIL6
Q9Z4N4
Q99856
Q9CQF4
Q04047
Q8IRH5
P62701
Q8LE52
P62707
Q3T1K5
Q8R3P7
Q9H7Z7
Q9H7Z6
O43257
Q9NYF0
Q9NYF3
Q9NYF8
P48643
P53355
Q8WWA1
P53350
P53351
Q14134
Q14135
Q14137
P10107
Q14139
Q68D10
P49312
P97855
Q9JI10
Q9JI11
Q3UMU9
Q5VY43
Q13356
Q13351
Q13352
Q9VGZ8
P67863
P67861
P21996
P63153
P63151
P48047
Q9BRN9
P48048
P50077
Q9UU82
Q9UU83
O35551
P21333
P21339
Q9NW13
P83549
P83546
P31168
Q60931
P83545
Q8GRH0
Q03081
Q03088
Q5FBB7
Q8WWQ0
Q9Y2E6
Q08967
Q08965
Q9Y2E8
Q08961
Q01826
Q01827
Q9XZ58
P83093
P83094
Q03558
Q03559
Q80Y44
P37869
O34206
O13024
Q4KMI8
Q5W0Z9
Q9Y4W2
Q9Y4W6
Q5PT54
O13799
O13791
Q9UTL2
P08284
P23202
P08286
O60701
Q9H694
Q09702
P79943
O75747
O42648
Q5T1M5
Q8CI94
Q8CI95
Q0JRZ9
Q8C5R2
P36381
P33151
P07269
P80723
Q6NV74
Q8N1G4
Q8N1G2
P07261
Q9UNZ2
Q9VV28
P85009
O70593
Q6DFW4
P41520
Q9XF67
Q3ZXG1
Q9BV86
Q9QXS1
Q9QXS6
P80188
P80182
P80181
P80180
Q9UQL6
P23786
P84356
P84357
P84354
P84355
P84352
P84353
P38121
P84358
P84359
P30714
P39838
O74901
O74904
O74906
O70622
Q5VWG9
Q07889
Q10489
Q10482
P05131
P05132
O35615
P03999
O35613
Q9BRS2
P03995
P03991
Q9BRS8
P02649
P02643
P02641
P02646
P02647
P01591
Q9H1B7
O95999
Q6LCW8
O95997
Q17ZL6
Q9HBB8
P15523
P53195
P53197
P53191
Q8R5C5
Q9EQ32
P68411
P68410
Q9BTE7
Q5SWU9
O53240
P04778
A4PES0
Q9JLV5
Q9JLV6
Q9JLV1
Q9DGD4
P87074
Q02931
P42196
P54357
P54352
P54350
P55769
P05694
P14733
Q10304
P14735
P14734
P14737
P17275
Q16222
P61158
Q41932
O95602
A2AR02
O59714
Q9BZ11
O15516
O15514
P81900
Q96EK4
Q9UN19
P50502
Q96NY9
Q13769
A0AUZ9
Q13765
Q13761
Q3UFK8
P0C0L5
P13383
Q08817
P13389
Q8K0L9
Q03718
P10727
P10724
Q03714
Q86V71
Q03717
P29203
P29205
P29204
P29207
P29206
O88038
Q07418
Q24595
P12385
P12382
P12383
Q8C180
Q921M4
P56228
P21786
Q8TBP0
Q12418
Q12415
Q12417
P0AC41
A2EGX9
P52907
Q7KKH3
P35732
P35734
Q8BJZ3
Q6PH08
Q6UXC1
Q8BT60
Q7KRW8
Q6PFR5
Q68KI4
Q8BYJ6
Q5VT52
Q3Z8B5
P78527
A2RRP1
P13393
P27063
Q8T0S6
P27067
P27066
P27065
P27064
Q28862
O95382
Q8NFG4
Q8R1Q9
Q8R1Q8
Q6VY07
Q3ZCW2
A1S3D0
P61982
P61980
P61981
Q3THK3
Q3THK7
Q0QF01
Q6P6U0
Q6ZQ58
O77237
Q9HAF1
P12814
B3EWI2
P85731
P36046
P21815
P21817
P24864
P24865
P21818
P21819
O88811
Q9CYR6
P58335
Q791V5
Q28133
P00560
Q56XE4
Q4U2R1
Q9ZTZ7
B1P1A4
Q147U1
P30153
Q9NXE4
O60925
Q9NXE8
O60928
P84198
O34507
Q56YA5
Q7L2H7
Q9H5H4
Q7M523
A0AVK6
P27889
Q8C196
P61758
Q9C671
Q9D3U0
Q9P2D3
Q9P2D0
Q9P2D1
Q96T37
Q9P2D7
Q9VIS1
Q60875
Q9VRA2
Q5M7V8
P83359
Q96EV2
Q96EV8
P83350
A1X283
Q9JHD1
Q5SQI0
Q9M7K4
Q9CZT8
O43815
P08670
O43813
Q5JII1
P08678
O43818
Q5T2T1
Q96PE3
Q9X0N0
Q9Y385
O13612
P86455
Q8WVR3
Q61838
Q9TR93
Q9Y3B2
Q9WU49
Q9WU40
O22446
Q9Y3B8
Q9Y3B9
Q96UQ7
P42356
Q9UGU0
Q9H063
Q9URW6
Q6UWE0
P08096
P23434
P30902
P08092
P23439
O60119
P08099
Q94F62
Q5JPH6
Q4H4E6
Q9Y5T4
Q9Y5T5
P04899
Q9ULU4
Q9H4A3
P0AGJ9
Q8K2X8
Q7M6Y6
Q7M6Y2
Q7M6Y3
Q8NCY6
Q8CAF4
Q3UGS4
P20795
P38590
P51925
P51924
P51923
P51922
P51921
Q9H2A2
P47736
Q9BYG3
P47733
Q26464
Q8NBU5
P47738
O14561
Q8CHT1
Q9LYZ7
Q9NNW7
P43292
Q9NXZ2
P29952
Q10567
Q8VE94
Q8VE91
Q61152
Q9FG67
P17823
O95819
O95816
O95817
O95810
Q0S8D4
P59808
Q19165
P54838
P54839
Q13144
O08999
P52788
Q1LUE5
Q9QZQ8
Q8N573
Q5K0E0
Q9QZQ1
P43124
P43125
O13930
Q58FF8
O13936
Q9H3E2
P43123
O13939
P54789
P42657
P42656
P98159
O94850
P54784
O94854
P54786
O94856
Q04749
P53780
A9LNK9
P84232
C8WT89
P29803
P38263
P16067
P16066
Q2M389
P12957
P12956
P12955
P12954
Q12235
Q12234
Q12236
Q12230
Q12233
Q8JZW5
P46950
P53438
P46959
Q14699
Q3UND0
Q14695
Q14694
Q14690
Q14692
P16391
Q9CZ44
Q9CZ42
Q16695
P0CH44
Q16698
Q7TSG5
Q9P6J2
Q9SJF0
Q80VC9
Q01494
Q9R1V6
P58785
P58786
P58787
P58782
P58783
P60900
P60903
O59697
P60905
P60904
Q06245
Q06247
O59698
P54577
Q15276
Q5U4P2
Q9DD18
Q6RZ07
O35929
O35927
Q6ICZ8
Q8NB66
Q9UL03
Q06697
Q6NZE7
Q6PE13
Q9NP72
Q9VPQ6
Q9NP74
Q9NP79
P59685
Q6GTX8
Q9UKG1
P52304
Q03900
P10575
P60010
Q07622
Q07623
Q9Y210
Q9Y217
P22329
P22328
P28749
P28748
P28743
P76046
P28741
P28740
Q6P5X7
P21599
O96827
Q46948
Q5THK1
P53847
Q9XYU1
P58810
P53843
P53840
P53848
Q7TT18
Q95KU1
P35569
P35568
Q09877
P35565
P35564
P35567
Q8CHI8
Q63768
A1Z7G7
Q63767
O75311
Q8IVL0
Q8IVL1
Q8TCS8
O43765
O43760
P20240
P61829
O43768
P25582
P25583
P25587
P25588
Q8CDG1
Q5TC82
Q8CIE6
P40362
O43491
O43490
O43493
P81389
P40002
P40007
P40009
Q86Y56
Q9H7E2
Q7M0E3
Q62101
Q9HCI7
Q2PE14
Q9H5J8
Q9BUN1
Q9BUN5
Q9JM73
Q9JM76
P22669
P22666
Q2TAL8
P85788
P85789
P85786
P85787
P85784
P85785
P85782
P85783
P85780
P85781
Q8ZQW9
P02309
Q7SYJ9
Q8CE96
O54774
P07487
P07483
P07480
Q9NVJ2
P00359
Q86UY5
Q61315
Q61316
P84439
P84438
P84437
P84436
P84435
P84434
C3S7F0
C3S7F1
Q9H5J0
P83788
P09465
Q9ESF1
P70388
P18961
P18963
Q49A92
P31096
Q7TSJ2
P24539
Q91XM9
P09792
P09798
Q9Y330
P36421
P42098
Q8JHV9
Q3YEH5
Q62159
Q5SSJ5
P82072
P82075
P82074
P82077
P82076
P86556
P82078
P86554
P86555
P86552
P86553
P86550
P86551
Q80U22
P00216
P00219
Q80U28
P49847
Q01908
P80385
Q9DBU6
Q9D172
O81644
O60094
O81645
O94722
P12611
P82697
P04441
P82691
P82690
P82693
P82692
P04449
Q9UPZ9
Q96G46
Q9UPZ3
Q8NEY1
Q8NEY8
Q9Z1R2
Q5GC91
P13517
O76906
Q5C9Z4
Q9D824
Q8N5A5
P80345
P80344
O00168
Q8WTT2
O00160
O00161
Q9USX7
O00165
Q9WUB3
P69697
Q924N4
O55143
Q9Z2P5
Q8C0N2
O95136
Q43077
Q9H6T3
Q07021
Q32P44
Q32P41
P69036
P69034
P69035
Q6P1X5
Q802Y8
Q12864
Q12866
Q7K9G0
P62781
P62784
P62787
Q6PAR5
P62789
P62788
Q9UWY8
Q9H7R5
O94268
Q96LQ0
P68123
O94267
P68121
P68120
P68126
O94260
P68124
P17220
A1AUV5
O13870
P0C945
P14324
Q9CQN1
O08547
Q8TES7
O14069
P17980
P17987
P28230
Q9Y8G3
Q568K2
Q05315
Q9BQP7
Q15843
Q15842
Q15848
Q9NQX7
Q47945
Q9NQX5
Q9NPA5
Q9Y4E8
Q9NPA3
Q80ZX8
P68871
Q8IXZ2
Q80ZK9
Q9VGR7
P42702
Q96FS4
Q5UIP0
Q29RK1
Q5U0E4
Q63844
P19246
Q9NW97
P62204
Q12008
P62207
Q12003
Q16718
Q16719
P17020
Q9DAS9
Q06033
Q03002
Q9JJG0
Q9D6F9
Q9D1R2
A0PV49
P56537
O13838
Q61656
Q5TH74
P24583
P20460
Q8WWI5
Q8WWI1
Q96GS4
Q7L804
Q91618
Q9LD83
Q6NC90
Q99KK1
Q13873
P13562
O88413
Q00740
P29624
P08200
Q9FMD7
Q09784
Q5JRC9
O80623
Q96AY2
Q96AY4
P84614
P24394
Q9S9M5
Q924S8
P59242
Q6PJG6
Q8CI12
Q62313
Q8CI11
A2AG50
Q62314
Q8CI15
Q62318
A7M4D9
P11352
Q8K4B2
Q8K4B0
Q8C033
Q9H611
Q08257
O75874
O75879
P0CX85
P0CX84
P0CX83
P0CX82
Q9M8M7
Q6P1E8
O43516
O43513
Q04089
Q9UHB9
Q9FXI5
Q9UHB7
Q9UHB6
P07150
Q15678
A0M786
O59776
Q9NYQ8
Q1L4E3
Q9NYQ6
P09988
P09987
O75122
O75128
Q9CQS5
Q9CQS4
Q9HGN7
Q9HGN2
Q9CQS8
Q9UBT2
O74452
Q9UBT7
Q9UBT6
Q6PSU2
P06535
P06536
P06537
A8MTZ7
P85081
P85083
Q9BQK8
O74986
Q96L91
Q9H0H5
Q9H0H0
P30462
Q9CWE0
P47967
Q60766
Q60767
Q60760
P85625
P85624
P85627
P85626
P85621
P85620
P85623
P85622
P85629
P85628
Q567V2
Q96T25
O35691
P30793
Q9NZQ8
P37167
Q9NZQ3
Q8BI84
Q9NSG2
Q9M9M4
P83666
Q04201
P83664
P83663
Q04206
Q9ER00
P70227
P02538
P02534
P02535
P04264
P53114
P53115
P04268
Q7KZ85
P09619
P53112
Q9BTM1
Q9BTM9
O60500
O60502
O60503
O60504
O60506
O60508
P39215
P39214
P54623
P46769
Q6AYT4
O94916
Q9S7H1
P00396
P00390
Q7Z6L1
Q9Y4B5
P08567
Q9Y4B6
Q9SHC8
P08563
Q80TL4
P01371
P0A707
P0A705
P00020
P00022
P00025
P00027
P00028
Q9V4P1
Q99704
Q8TC44
Q62052
Q99708
O23404
Q9EPC1
P41930
O95685
Q3UP24
P19484
P19483
P97562
Q5SXM2
P02887
P86749
P86748
P86747
P86746
P86745
P86744
P86743
Q16555
P86741
Q920I9
Q1MTN3
Q6P4S6
Q9XTY6
P34219
Q9NZT2
Q96KB5
Q9CQ48
Q9CQ49
O14646
O14647
O14641
O15360
Q96E39
Q9UNI6
Q6ZN16
Q6ZN17
P85557
Q8TBX8
Q8K0D0
Q00261
Q6IFG1
Q9UBK5
P14821
P20700
P14824
Q04947
Q04940
O54916
O54917
Q921E2
O54918
P38070
Q9XSW6
P19838
Q15147
P17555
Q15149
Q8BMA3
P12110
O15270
Q9H0U4
P32248
Q9UK32
P91875
Q01133
Q01130
Q7M181
Q9Y572
Q9Y570
Q9Y576
Q92817
Q28204
Q39189
Q8WZ64
O43065
O43066
O43060
O88892
Q7L8J4
P25823
P0C244
A4K2S1
Q6R3K4
Q86W92
Q13255
Q13257
Q9DGW5
P48164
P48163
Q9NQQ7
P48169
P61290
O42852
Q3UM45
O42854
A2AQ25
P37360
P84119
P84116
Q8BVZ1
P31209
Q0VDD7
P16401
P04817
P16403
P16402
P12532
Q9LF97
Q96NJ1
Q55168
Q55169
Q5GC92
Q5GC94
Q03210
Q03213
Q03212
P78937
Q9WU70
P09367
B8H5C7
O43896
A1X158
Q8AB38
Q9H792
P35279
P23128
P35270
Q86WR7
Q9D9K3
Q8TEV9
P77806
P24630
P08018
Q8TE82
Q8BJI1
P08011
Q8BYW1
Q93WD2
P42939
P42930
P42934
P42935
Q28618
P22293
Q6PCB5
Q99N13
Q9P242
Q6PKC3
Q8BI29
Q6NUK1
P26678
Q3UXZ9
Q9VW47
P26675
P36119
P36118
Q9CS00
P36115
P36114
P36117
O43306
O43301
O43303
Q9UUG5
Q9UUG2
Q9UUG1
Q9UUG0
P04819
P04818
Q63652
Q9UUG9
Q9BW61
Q922Y0
Q9BW66
P41777
Q8IZ69
